# Supplementary material for: N-(3-Chloro-4-hy­droxy­phen­yl)acetamide
Source: IUCrdata. 2025 Aug 5;10(Pt 8):x250695. doi: 10.1107/S2414314625006959 (PMC12412683; doi:10.1107/S2414314625006959)
Supplement: Supplementary file 1 [file x-10-x250695-sup1.cif]

##############################################################################
#                                                                            #
# This CIF contains the data for a data article accepted for                 #
# publication in IUCrData. It conforms to the requirements of                #
# Notes for Authors for IUCrData, and has been                               #
# peer reviewed under the auspices of IUCrData.                              #
#                                                                            #
# Full details of the Crystallographic Information File format               #
# are given in the paper "The Crystallographic Information File (CIF):       #
# a New Standard Archive File for Crystallography" by S. R. Hall, F. H.      #
# Allen and I. D. Brown [Acta Cryst. (1991), A47, 655-685].                  #
#                                                                            #
# The current version of the core CIF dictionary is obtainable from          #
# ftp://ftp.iucr.org/pub/cif_core.dic.                                       #
#                                                                            #
# Software is freely available for graphical display of the structure(s)     #
# in this CIF. For information consult the CIF software page                 #
# http://www.iucr.org/resources/cif/software.                                #
#                                                                            #
# This file may be used for bona fide research purposes within the           #
# scientific community so long as proper attribution is given to the data    # 
# article from which it was obtained.                                        #
#                                                                            #
##############################################################################
data_I
_audit_creation_method     'SHELXL-2019/1'
_journal_date_recd_electronic     2025-07-31
_journal_date_accepted     2025-08-02
_journal_name_full     'IUCrData'
_journal_year     2025
_journal_volume     10
_journal_issue      1
_journal_page_first     0
_journal_page_last     0
_journal_paper_category     HO
_journal_paper_doi     10.1107/S2414314625006959
_journal_coeditor_code     HB4530
_publ_contact_author_name     'Rao M. Uppu'
_publ_contact_author_address
;
Southern University and A&M College, Baton Rouge, Louisiana 70813, USA
;
_publ_contact_author_email     'rao_uppu@subr.edu'
_publ_contact_author_fax     '+1 225 771 5350'
_publ_contact_author_phone     '+1 225 771 4303'
_publ_section_title
;
<i>N</i>-(3-Chloro-4-hydroxyphenyl)acetamide
;
loop_
    _publ_author_name
    _publ_author_footnote
    _publ_author_address
    'Uppu, Rao M.' .
;
Department of Environmental Toxicology, Southern University and A&M College,
Baton Rouge, Louisiana 70813,
USA
;
    'Fronczek, Frank R.' .
;
Department of Chemistry, Louisiana State University, Baton Rouge, Louisiana
70803,
USA
;
_publ_section_synopsis
;
In the title compound, the acetamide substituent is twisted out of the phenyl
plane, forming a dihedral angle of 58.61(7)\%. In the extended structure, each
molecule donates two hydrogen bonds [N---H...O(carbonyl) and
O---H...O(carbonyl)] and thus also accepts two such hydrogen bonds. The
chlorine atom is not involved in the hydrogen bonding.
;
_chemical_name_systematic
;
<i>N</i>-(3-Chloro-4-hydroxyphenyl)acetamide
;
_chemical_name_common     ?
_chemical_formula_moiety     'C8 H8 Cl N O2'
_chemical_formula_sum     'C8 H8 Cl N O2'
_chemical_formula_iupac     'C8 H8 Cl N O2'
_chemical_formula_weight     185.60
_chemical_melting_point     ?
_chemical_absolute_configuration     ?
_space_group_crystal_system     orthorhombic
_space_group_name_H-M_alt     'P n a 21'
_space_group_name_Hall     'P 2c -2n'
loop_
    _space_group_symop_operation_xyz
    'x, y, z'
    '-x, -y, z+1/2'
    'x+1/2, -y+1/2, z'
    '-x+1/2, y+1/2, z+1/2'
_cell_length_a     8.0264(4)
_cell_length_b     11.6750(6)
_cell_length_c     9.1911(5)
_cell_angle_alpha     90
_cell_angle_beta     90
_cell_angle_gamma     90
_cell_volume     861.28(8)
_cell_formula_units_Z     4
_cell_measurement_reflns_used     4651
_cell_measurement_theta_min     2.99
_cell_measurement_theta_max     26.25
_cell_measurement_temperature     100.0(5)
_exptl_crystal_description     'needle'
_exptl_crystal_colour     'colourless'
_exptl_crystal_size_max     0.390
_exptl_crystal_size_mid     0.140
_exptl_crystal_size_min     0.140
_exptl_crystal_density_diffrn     1.431
_exptl_crystal_density_meas     ?
_exptl_crystal_density_method     ?
_exptl_crystal_F_000     384
_exptl_absorpt_coefficient_mu     0.211
_exptl_absorpt_correction_type     multi-scan
_exptl_absorpt_process_details
;
(SADABS; Krause <i>et al.</i>, 2015)
;
_exptl_absorpt_correction_T_min     0.841
_exptl_absorpt_correction_T_max     0.971
_diffrn_ambient_temperature     100.0(5)
_diffrn_radiation_type     AgK\a
_diffrn_radiation_wavelength     0.56086
_diffrn_radiation_source     'I\mS 3.0 microfocus'
_diffrn_measurement_device_type     'Bruker D8 Venture DUO with Photon III C14'
_diffrn_measurement_method     '\f and \w scans'
_diffrn_detector_area_resol_mean     ?
_diffrn_reflns_number     39597
_diffrn_reflns_av_R_equivalents     0.1410
_diffrn_reflns_av_unetI/netI     0.0492
_diffrn_reflns_theta_min     2.225
_diffrn_reflns_theta_max     26.435
_diffrn_reflns_theta_full     19.665
_diffrn_measured_fraction_theta_max     0.999
_diffrn_measured_fraction_theta_full     1.000
_diffrn_reflns_limit_h_min     -12
_diffrn_reflns_limit_h_max     12
_diffrn_reflns_limit_k_min     -18
_diffrn_reflns_limit_k_max     18
_diffrn_reflns_limit_l_min     -14
_diffrn_reflns_limit_l_max     14
_refine_special_details
;
All H atoms were located in difference maps and those on C were
thereafter treated as riding in geometrically idealized positions with C---H
distances of 0.95 \%A for phenyl and 0.98 \%A for methyl. The coordinates of
the N---H and O---H hydrogen atoms were refined. <i>U</i>~iso~(H) values were
assigned as 1.2<i>U</i>~eq~ for the attached atom (1.5 for methyl and OH). A
torsional parameter was refined for the methyl group. The absolute structure
(Parsons <i>et al.</i>, 2013) was determined using 1397 quotients, <i>x</i> =
0.13(6).
;
_reflns_number_total     3610
_reflns_number_gt     3269
_reflns_threshold_expression     'I > 2\s(I)'
_refine_ls_structure_factor_coef     Fsqd
_refine_ls_matrix_type     full
_refine_ls_R_factor_all     0.0403
_refine_ls_R_factor_gt     0.0350
_refine_ls_wR_factor_gt     0.0854
_refine_ls_wR_factor_ref     0.0901
_refine_ls_goodness_of_fit_ref     1.050
_refine_ls_restrained_S_all     1.050
_refine_ls_number_reflns     3610
_refine_ls_number_parameters     116
_refine_ls_number_restraints     1
_refine_ls_hydrogen_treatment     mixed
_refine_ls_weighting_scheme     calc
_refine_ls_weighting_details
              'w=1/[\s^2^(Fo^2^)+(0.0412P)^2^+0.0500P] where P=(Fo^2^+2Fc^2^)/3'
_atom_sites_solution_hydrogens     mixed
_atom_sites_solution_primary     ?
_atom_sites_solution_secondary     ?
_refine_ls_shift/su_max     0.000
_refine_ls_shift/su_mean     0.000
_refine_diff_density_max     0.405
_refine_diff_density_min     -0.199
_refine_ls_extinction_method     none
_refine_ls_extinction_coef     .
_refine_ls_abs_structure_details
;
Flack <i>x</i> determined using 1397 quotients
[(<i>I</i>^+^)-(<i>I</i>^-^)]/[(<i>I</i>^+^)+(<i>I</i>^-^)]
(Parsons <i>et al.</i>,  2013)
;
_refine_ls_abs_structure_Flack     0.13(6)
loop_
    _atom_type_symbol
    _atom_type_description
    _atom_type_scat_dispersion_real
    _atom_type_scat_dispersion_imag
    _atom_type_scat_source
    'C' 'C' 0.0015 0.0009
                         'International Tables Vol C Tables 4.2.6.8 and 6.1.1.4'
    'H' 'H' 0.0000 0.0000
                         'International Tables Vol C Tables 4.2.6.8 and 6.1.1.4'
    'Cl' 'Cl' 0.0998 0.0984
                         'International Tables Vol C Tables 4.2.6.8 and 6.1.1.4'
    'N' 'N' 0.0030 0.0019
                         'International Tables Vol C Tables 4.2.6.8 and 6.1.1.4'
    'O' 'O' 0.0056 0.0036
                         'International Tables Vol C Tables 4.2.6.8 and 6.1.1.4'
_computing_data_collection
;
APEX5 (Bruker, 2016)
;
_computing_cell_refinement
;
SAINT (Bruker, 2016)
;
_computing_data_reduction
;
SAINT (Bruker, 2016)
;
_computing_structure_solution
;
<i>SHELXT2018/2</i> (Sheldrick, 2015a)
;
_computing_structure_refinement
;
<i>SHELXL2019/1</i> (Sheldrick, 2015b)
;
_computing_molecular_graphics
;
Mercury (Macrae <i>et al.</i>, 2020)
;
_computing_publication_material
;
publCIF (Westrip, 2010)
;
loop_
    _atom_site_type_symbol
    _atom_site_label
    _atom_site_fract_x
    _atom_site_fract_y
    _atom_site_fract_z
    _atom_site_U_iso_or_equiv
    _atom_site_adp_type
    _atom_site_calc_flag
    _atom_site_occupancy
    _atom_site_disorder_assembly
    _atom_site_disorder_group
    Cl Cl1 0.27874(6) 0.82350(4) 0.83454(6) 0.02458(11) Uani d 1 . .
    O O1 0.20435(18) 0.58074(12) 0.81799(15) 0.0226(3) Uani d 1 . .
    H H1O 0.171(4) 0.510(3) 0.800(4) 0.034 Uiso d 1 . .
    O O2 0.40669(17) 0.86881(12) 0.28796(16) 0.0216(2) Uani d 1 . .
    N N1 0.59913(19) 0.74091(13) 0.36310(16) 0.0180(3) Uani d 1 . .
    H H1N 0.697(4) 0.712(2) 0.352(4) 0.022 Uiso d 1 . .
    C C1 0.5004(2) 0.69771(15) 0.47984(18) 0.0169(3) Uani d 1 . .
    C C2 0.4449(2) 0.77256(15) 0.58827(19) 0.0174(3) Uani d 1 . .
    H H2 0.473800 0.851413 0.584791 0.021 Uiso calc 1 . .
    C C3 0.3474(2) 0.73088(15) 0.70076(17) 0.0171(3) Uani d 1 . .
    C C4 0.3030(2) 0.61509(15) 0.70743(17) 0.0176(3) Uani d 1 . .
    C C5 0.3617(2) 0.54145(15) 0.5997(2) 0.0200(3) Uani d 1 . .
    H H5 0.334517 0.462332 0.604003 0.024 Uiso calc 1 . .
    C C6 0.4598(2) 0.58210(15) 0.48598(19) 0.0195(3) Uani d 1 . .
    H H6 0.498652 0.531098 0.412947 0.023 Uiso calc 1 . .
    C C7 0.5491(2) 0.82626(14) 0.27705(18) 0.0166(3) Uani d 1 . .
    C C8 0.6697(2) 0.86814(17) 0.1643(2) 0.0235(3) Uani d 1 . .
    H H8A 0.771327 0.821706 0.167850 0.035 Uiso calc 1 . .
    H H8B 0.697519 0.948435 0.183612 0.035 Uiso calc 1 . .
    H H8C 0.618996 0.861631 0.067608 0.035 Uiso calc 1 . .
loop_
    _atom_site_aniso_label
    _atom_site_aniso_U_11
    _atom_site_aniso_U_22
    _atom_site_aniso_U_33
    _atom_site_aniso_U_12
    _atom_site_aniso_U_13
    _atom_site_aniso_U_23
    Cl1 0.0317(2) 0.02167(17) 0.02040(16) -0.00217(15) 0.00738(17) -0.00433(16)
    O1 0.0280(6) 0.0215(5) 0.0184(6) -0.0049(5) 0.0069(5) 0.0013(5)
    O2 0.0180(5) 0.0217(6) 0.0250(6) 0.0028(5) 0.0016(5) 0.0043(5)
    N1 0.0144(6) 0.0198(6) 0.0197(6) 0.0009(5) 0.0036(4) 0.0022(5)
    C1 0.0145(6) 0.0198(7) 0.0163(6) 0.0012(6) 0.0016(5) 0.0021(5)
    C2 0.0161(6) 0.0183(7) 0.0177(6) -0.0010(5) 0.0019(5) 0.0009(5)
    C3 0.0183(7) 0.0175(6) 0.0155(6) -0.0002(5) 0.0019(5) -0.0013(5)
    C4 0.0199(7) 0.0176(6) 0.0152(6) -0.0005(6) 0.0010(5) 0.0023(5)
    C5 0.0241(7) 0.0166(6) 0.0194(7) -0.0010(6) 0.0036(6) 0.0013(5)
    C6 0.0221(8) 0.0175(7) 0.0190(6) 0.0007(6) 0.0037(6) -0.0004(5)
    C7 0.0170(7) 0.0172(6) 0.0156(6) -0.0013(5) 0.0015(5) -0.0005(5)
    C8 0.0248(8) 0.0238(8) 0.0220(7) -0.0008(7) 0.0071(6) 0.0040(6)
_geom_special_details
;
 All esds (except the esd in the dihedral angle between two l.s. planes)
 are estimated using the full covariance matrix.  The cell esds are taken
 into account individually in the estimation of esds in distances, angles
 and torsion angles; correlations between esds in cell parameters are only
 used when they are defined by crystal symmetry.  An approximate (isotropic)
 treatment of cell esds is used for estimating esds involving l.s. planes.
;
loop_
    _geom_bond_atom_site_label_1
    _geom_bond_atom_site_label_2
    _geom_bond_site_symmetry_2
    _geom_bond_distance
    _geom_bond_publ_flag
    Cl1 C3 . 1.7276(17) ?
    O1 C4 . 1.349(2) ?
    O1 H1O . 0.88(3) ?
    O2 C7 . 1.251(2) ?
    N1 C7 . 1.334(2) ?
    N1 C1 . 1.426(2) ?
    N1 H1N . 0.86(3) ?
    C1 C6 . 1.390(2) ?
    C1 C2 . 1.398(2) ?
    C2 C3 . 1.385(2) ?
    C2 H2 . 0.9500 ?
    C3 C4 . 1.399(2) ?
    C4 C5 . 1.393(2) ?
    C5 C6 . 1.392(2) ?
    C5 H5 . 0.9500 ?
    C6 H6 . 0.9500 ?
    C7 C8 . 1.500(3) ?
    C8 H8A . 0.9800 ?
    C8 H8B . 0.9800 ?
    C8 H8C . 0.9800 ?
loop_
    _geom_angle_atom_site_label_1
    _geom_angle_atom_site_label_2
    _geom_angle_atom_site_label_3
    _geom_angle_site_symmetry_1
    _geom_angle_site_symmetry_3
    _geom_angle
    _geom_angle_publ_flag
    C4 O1 H1O . . 108(2) ?
    C7 N1 C1 . . 122.91(15) ?
    C7 N1 H1N . . 120(2) ?
    C1 N1 H1N . . 117(2) ?
    C6 C1 C2 . . 120.20(16) ?
    C6 C1 N1 . . 120.31(16) ?
    C2 C1 N1 . . 119.49(16) ?
    C3 C2 C1 . . 119.51(16) ?
    C3 C2 H2 . . 120.2 ?
    C1 C2 H2 . . 120.2 ?
    C2 C3 C4 . . 121.07(15) ?
    C2 C3 Cl1 . . 119.45(13) ?
    C4 C3 Cl1 . . 119.49(13) ?
    O1 C4 C5 . . 123.39(16) ?
    O1 C4 C3 . . 118.01(15) ?
    C5 C4 C3 . . 118.60(15) ?
    C6 C5 C4 . . 120.97(16) ?
    C6 C5 H5 . . 119.5 ?
    C4 C5 H5 . . 119.5 ?
    C1 C6 C5 . . 119.63(16) ?
    C1 C6 H6 . . 120.2 ?
    C5 C6 H6 . . 120.2 ?
    O2 C7 N1 . . 121.61(16) ?
    O2 C7 C8 . . 121.04(16) ?
    N1 C7 C8 . . 117.34(15) ?
    C7 C8 H8A . . 109.5 ?
    C7 C8 H8B . . 109.5 ?
    H8A C8 H8B . . 109.5 ?
    C7 C8 H8C . . 109.5 ?
    H8A C8 H8C . . 109.5 ?
    H8B C8 H8C . . 109.5 ?
loop_
    _geom_torsion_atom_site_label_1
    _geom_torsion_atom_site_label_2
    _geom_torsion_atom_site_label_3
    _geom_torsion_atom_site_label_4
    _geom_torsion_site_symmetry_1
    _geom_torsion_site_symmetry_2
    _geom_torsion_site_symmetry_3
    _geom_torsion_site_symmetry_4
    _geom_torsion
    _geom_torsion_publ_flag
    Cl1 C3 C2 C1 . . . . -179.95(9) ?
    Cl1 C3 C4 O1 . . . . 1.31(12) ?
    Cl1 C3 C4 C5 . . . . -179.02(10) ?
    O1 C4 C3 C2 . . . . -178.39(11) ?
    O1 C4 C5 C6 . . . . 178.35(13) ?
    O2 C7 N1 C1 . . . . -4.77(15) ?
    N1 C1 C2 C3 . . . . 179.25(11) ?
    N1 C1 C6 C5 . . . . -179.27(12) ?
    C1 N1 C7 C8 . . . . 176.31(12) ?
    C1 C2 C3 C4 . . . . -0.25(14) ?
    C1 C6 C5 C4 . . . . 0.30(16) ?
    C2 C1 N1 C7 . . . . -56.10(14) ?
    C2 C1 C6 C5 . . . . 0.77(15) ?
    C2 C3 C4 C5 . . . . 1.29(15) ?
    C3 C2 C1 C6 . . . . -0.79(15) ?
    C3 C4 C5 C6 . . . . -1.31(15) ?
    C6 C1 N1 C7 . . . . 123.94(13) ?
loop_
    _geom_hbond_atom_site_label_D
    _geom_hbond_atom_site_label_H
    _geom_hbond_atom_site_label_A
    _geom_hbond_site_symmetry_A
    _geom_hbond_distance_DH
    _geom_hbond_distance_HA
    _geom_hbond_distance_DA
    _geom_hbond_angle_DHA
    _geom_hbond_publ_flag
    O1 H1O O2 4_545 0.88(3) 1.77(3) 2.644(2) 172(4) yes
    N1 H1N O2 3_565 0.86(3) 2.02(3) 2.866(2) 168(3) yes
_shelx_space_group_comment
;
The symmetry employed for this shelxl refinement is uniquely defined
by the following loop, which should always be used as a source of
symmetry information in preference to the above space-group names.
They are only intended as comments.
;
_shelx_estimated_absorpt_T_min     0.922
_shelx_estimated_absorpt_T_max     0.971
_shelx_hkl_file
;
  -1   0   0   -0.30    0.50
  -1   0   0    0.70    0.50
  -1   0   0    0.00    0.90
  -1   0   0    5.20   14.80
  -1   0   0   -2.20    3.90
  -2   0   0  628.54  131.19
   2   0   0  741.63  142.59
   2   0   0  829.22   71.19
   2   0   0  823.62   52.89
  -2   0   0  664.13   61.19
  -2   0   0  698.63   51.59
  -3   0   0   49.50   74.49
  -3   0   0    9.30   12.00
   3   0   0    3.80   11.20
   3   0   0  -40.70   44.10
  -4   0   0  162.58   24.60
   4   0   0  103.09   31.20
   4   0   0  106.39   19.70
  -4   0   0  127.79   10.70
  -4   0   0  127.29   93.29
  -4   0   0  145.19   11.40
  -4   0   0  187.98   40.90
   4   0   0  131.59   89.89
   4   0   0  151.08   11.20
  -5   0   0   -9.50   21.00
  -5   0   0   28.50   97.89
  -5   0   0   -0.60    1.10
   5   0   0   -5.90   95.49
  -5   0   0    0.70    2.30
   5   0   0    2.10    3.40
  -5   0   0    0.80    1.40
   5   0   0   -0.30    1.10
   5   0   0   16.10   19.30
   6   0   0    8.30    7.40
   6   0   0   15.30    4.00
   6   0   0   -4.20   25.60
  -6   0   0   15.80    4.20
   6   0   0    8.60   45.20
  -6   0   0   17.10    9.90
  -6   0   0   10.40    3.20
  -6   0   0    0.70   30.50
   7   0   0  -38.80   29.70
   7   0   0   -0.40    1.80
   7   0   0   -0.20    0.60
   7   0   0   -0.30    1.60
  -7   0   0  -35.30   30.00
   7   0   0   -8.90   52.39
  -7   0   0   -0.40    2.30
  -7   0   0    1.90    2.40
  -7   0   0    1.70    2.10
  -8   0   0   50.39    8.00
   8   0   0   47.80   18.20
   8   0   0  120.39   48.70
  -8   0   0   -2.90   42.30
  -8   0   0   39.70   79.49
  -8   0   0   31.20   15.20
  -9   0   0    0.80    2.50
  -9   0   0   -0.70    2.40
  -9   0   0   27.20   56.49
   9   0   0  -20.90   44.70
  -9   0   0   -1.80    2.40
 -10   0   0    4.70    5.70
 -10   0   0   20.80    6.80
 -10   0   0   25.00    6.30
 -11   0   0    7.10    8.20
 -11   0   0   -2.20    3.30
 -11   0   0   -1.60    3.10
 -12   0   0    2.50    5.90
 -12   0   0   11.30    5.90
 -12   0   0   20.70    6.70
  -1   0  -1    9.10   24.20
  -1   0  -1   -1.90    3.90
   1   0  -1   -0.10    1.00
   1   0  -1    1.20    4.30
   1   0  -1   -0.10    0.40
  -1   0   1    0.70    0.80
   1   0  -1   -1.90   24.40
  -1   0  -1    0.80    1.20
  -1   0   1    1.10    0.80
   1   0  -1    0.70    0.80
   1   0  -1    0.60    0.80
   1   0   1    1.80   32.00
  -1   0   1    2.50    3.70
  -1   0   1   -6.80   21.90
  -1   0   1   -0.80    0.50
  -1   0   1    0.50    0.50
  -2   0   1 5126.79  312.57
  -2   0  -1 4663.43  306.97
  -2   0  -1 4778.52  406.16
   2   0   1 4708.33  308.27
   2   0   1 4933.51  404.86
   2   0  -1 5080.79  433.86
  -2   0   1 4657.33  311.77
  -3   0  -1    1.10    1.00
  -3   0  -1    0.30    1.40
  -3   0   1   -0.20    0.90
  -3   0  -1   -0.70   10.90
   3   0   1   -0.30    0.60
   3   0   1    2.80    9.60
  -3   0  -1   -0.10    0.80
   3   0  -1   26.40   64.09
  -3   0  -1   18.90   54.69
  -3   0   1    2.00    2.20
   3   0  -1    0.00    1.00
   3   0   1   20.30   48.70
  -3   0   1    7.50   14.80
  -3   0   1   -0.30    0.70
  -4   0  -1  619.64   65.49
   4   0   1  569.74   48.20
  -4   0   1  578.44   37.80
   4   0  -1  588.84   37.80
  -4   0   1  558.74   37.10
  -4   0   1  513.95   75.59
  -4   0   1  673.23  191.08
  -4   0  -1  549.15   36.80
  -4   0  -1  497.35  178.58
   4   0  -1  635.84   49.99
  -4   0   1  603.44   50.09
   4   0  -1  587.54   66.89
  -4   0  -1  580.14   47.40
   4   0   1  550.04   74.69
   4   0  -1  547.15  174.48
   4   0   1  730.43  191.18
  -4   0  -1  560.64   37.10
   5   0  -1  -21.10  103.89
  -5   0  -1   -0.50    0.90
  -5   0   1  -56.09   68.09
  -5   0   1    3.00    4.30
  -5   0  -1   49.70   92.79
  -5   0  -1   -0.40    1.30
  -5   0  -1   -0.50    0.90
   5   0   1   75.79  109.29
   5   0   1    1.90   22.30
   5   0  -1   12.60   21.20
  -5   0   1    1.10    1.60
  -5   0   1   -0.20   21.40
   5   0  -1   -0.90    1.30
   5   0  -1   -1.10    1.10
  -5   0  -1  -14.90   19.10
   5   0   1    1.10    2.50
  -5   0   1   -0.70    1.00
  -6   0   1  289.07   22.60
   6   0   1  248.98   60.39
  -6   0  -1  317.37   63.09
   6   0  -1  156.18   88.49
   6   0  -1  340.77   23.70
  -6   0   1  349.47   70.49
  -6   0  -1  317.47   23.30
   6   0  -1  402.66   75.39
  -6   0   1  311.37   46.00
  -6   0  -1  342.07   44.40
  -6   0   1  289.37   23.30
   6   0   1  400.96   49.60
  -6   0  -1  337.37   23.00
  -7   0  -1   -1.90    1.50
  -7   0   1    2.00    4.40
   7   0  -1   24.60   72.19
  -7   0  -1   -0.30    1.90
   7   0   1    5.40    5.90
   7   0   1   65.59   64.59
   7   0  -1    1.10    2.10
  -7   0  -1   -3.70   29.40
  -7   0   1    0.90    2.20
   7   0   1  -40.90   29.30
  -7   0   1  -17.40   31.80
  -7   0  -1   -1.20    1.50
   8   0   1  278.47   46.30
  -8   0   1  264.57   22.90
  -8   0   1  313.57   22.80
   8   0  -1  294.57   22.80
   8   0   1  311.37   71.69
  -8   0   1  303.97   79.29
   8   0   1  146.19   94.19
  -8   0  -1  270.57   22.80
  -8   0  -1  301.47   22.60
  -8   0   1  298.97   49.99
  -8   0  -1  286.77   67.69
   9   0   1    0.30   54.59
  -9   0   1  -24.60   54.79
  -9   0   1    3.10    3.40
  -9   0   1    6.90    8.80
  -9   0   1   -1.80    2.10
  -9   0  -1    0.20    2.60
  -9   0  -1   -1.40    1.80
   9   0  -1   -2.70    2.30
   9   0   1   -0.60    2.80
  -9   0   1    0.00    2.80
  -9   0  -1   -1.50    2.30
   9   0  -1   -0.20    1.40
 -10   0   1   21.80   13.40
 -10   0  -1   42.50    8.00
 -10   0   1   46.90    9.20
 -10   0   1   59.79    9.30
 -10   0  -1   46.40   19.00
 -10   0  -1   20.40    6.60
  10   0   1   54.09   22.10
 -10   0   1    9.50   10.90
 -11   0   1   -0.20    3.60
 -11   0   1   -1.40    2.20
 -11   0  -1   -3.60    2.40
 -11   0  -1   -1.90    3.10
 -11   0   1    0.80    5.30
 -11   0  -1   -1.80    3.40
 -11   0   1    4.30    4.00
 -12   0  -1   50.69   22.60
 -12   0   1   92.29   28.90
 -12   0   1   50.39   10.90
 -12   0   1   75.39   12.50
 -12   0  -1   59.89   11.90
 -12   0  -1   37.40    9.00
 -12   0   1   69.09   11.20
   0   0   2 7164.88  456.85
   0   0  -2 7608.14  458.25
   1   0  -2   -0.10    0.40
  -1   0   2    0.20    0.90
   1   0  -2    1.70    1.80
  -1   0   2    1.20    4.90
   1   0  -2   -2.60   42.40
  -1   0  -2   -1.10   52.89
  -1   0   2   -2.60   35.30
  -1   0   2    0.60    0.80
   1   0   2   24.60   51.99
  -1   0  -2   -0.50    0.50
  -1   0  -2    0.40    0.60
   1   0  -2   -1.40    6.90
  -1   0   2    0.20    0.90
   1   0  -2   -0.20    0.70
  -1   0  -2   -0.20    0.70
  -1   0  -2    0.10    4.90
   1   0  -2    0.20    0.70
  -1   0  -2    0.30    0.60
  -1   0   2    0.40    0.40
  -2   0  -2 4841.12  325.87
  -2   0   2 5654.03  500.15
   2   0  -2 5347.36  485.65
   2   0  -2 5084.19  333.47
  -2   0   2 4816.62  331.07
  -2   0  -2 5505.45  467.05
   3   0   2    4.60    3.70
  -3   0   2   -8.90   11.00
  -3   0   2   -0.10    0.90
  -3   0  -2   -2.10   10.90
  -3   0   2   -0.40    1.20
   3   0  -2   -0.30    1.20
  -3   0  -2   -0.50    0.60
  -3   0  -2  -10.80   45.40
   3   0  -2    0.50   49.80
   3   0  -2    1.00    1.30
   3   0   2    8.70   13.70
  -3   0   2  -11.80   12.50
   3   0   2  -17.60   63.09
  -3   0   2    2.40    3.00
  -3   0   2    0.70    1.30
   4   0  -2  975.00  276.07
  -4   0   2  974.40   60.49
   4   0   2 1093.19   97.99
   4   0  -2  942.21   60.69
   4   0  -2  909.91   60.99
  -4   0  -2 1167.68  252.97
  -4   0  -2  928.91   59.99
  -4   0   2 1031.00   74.19
  -4   0   2  936.41   74.79
  -4   0   2  952.70   60.99
  -4   0  -2 1021.00   71.69
   4   0   2 1165.68  258.67
  -4   0   2 1194.68  104.79
   4   0   2  896.71   71.39
  -4   0  -2 1012.90   91.79
  -4   0   2  911.71   59.59
  -5   0  -2    1.30    1.40
   5   0  -2    1.90    1.60
   5   0  -2    3.70    2.20
  -5   0   2   -1.90    1.00
   5   0   2   11.80   19.00
  -5   0  -2    2.90   16.50
  -5   0   2   -1.00    0.80
  -5   0   2    2.70   26.20
  -5   0   2    0.80    2.00
   5   0  -2  -74.79  114.09
  -5   0  -2   -1.00    0.90
  -5   0   2   -1.30    0.90
  -5   0   2   -1.40    1.80
  -5   0  -2   -9.10  101.59
   5   0   2  -24.40   86.59
   5   0   2   -0.90    1.00
  -5   0  -2    1.10    2.10
  -6   0  -2  793.92   53.49
  -6   0   2  870.61   54.29
  -6   0  -2  855.11   70.79
  -6   0   2  797.12   71.49
  -6   0  -2  842.42   95.19
  -6   0   2  736.43   53.19
  -6   0   2  811.02   55.09
  -6   0  -2  841.32   54.19
  -6   0   2  923.31  121.39
  -6   0   2  954.20   78.29
   6   0   2  987.20   75.99
   6   0   2  848.72  111.19
   6   0  -2  841.42   55.09
   6   0  -2  855.91   54.59
   7   0   2   14.10   32.30
   7   0  -2   36.30   64.99
   7   0   2    6.00    7.00
  -7   0  -2  -20.20   28.00
  -7   0   2   -1.80    1.70
   7   0  -2   -1.00    1.80
   7   0   2  -22.50   46.80
   7   0  -2   -0.70    2.10
  -7   0   2    8.50   36.50
  -7   0  -2   16.10   64.09
  -7   0   2   -2.00    1.30
  -7   0   2   -1.70    1.70
  -7   0  -2    1.60    3.60
  -7   0   2   -1.50    1.90
   7   0  -2  -25.70   75.29
  -7   0  -2   -1.00    1.60
  -7   0  -2   -1.30    1.80
  -7   0   2   -1.20    1.90
   8   0  -2   73.59   11.80
   8   0  -2   11.10   79.09
   8   0   2  106.89  122.09
   8   0   2  210.18   68.39
   8   0  -2  125.69  116.49
  -8   0  -2   89.09   11.50
  -8   0   2   91.29   27.70
  -8   0   2  101.59   13.60
  -8   0  -2   68.99   21.00
  -8   0   2  113.39   12.80
  -8   0  -2  123.49   14.30
  -8   0   2  133.39   31.00
   8   0  -2   93.79   14.00
  -8   0   2  304.47   87.89
  -8   0   2  105.29   12.20
  -8   0  -2  116.19   49.70
  -8   0  -2    5.70   66.39
  -9   0   2  -24.80   46.70
  -9   0   2    5.00    3.30
   9   0  -2    2.30    3.20
   9   0   2   -1.00    2.60
  -9   0   2    5.50    6.50
  -9   0  -2    1.70    3.20
  -9   0  -2  -50.99   40.30
  -9   0   2    0.50    2.80
   9   0   2  -58.69   52.79
  -9   0   2    3.20    3.20
  -9   0  -2    0.60    3.70
  -9   0   2    0.30    3.30
 -10   0   2  215.38   21.20
 -10   0  -2  233.98   21.30
 -10   0   2  220.08   42.60
 -10   0  -2  194.08   38.70
  10   0  -2  245.58   21.30
 -10   0   2  248.38   20.80
 -10   0   2  261.07   21.10
 -10   0  -2  249.68   20.70
 -10   0   2  290.77   61.99
  10   0   2  204.68   42.00
 -11   0   2    1.90    5.70
  11   0  -2    0.80    3.30
  11   0   2    1.50    6.10
 -11   0  -2    1.00    3.00
 -11   0   2    1.30    3.60
 -11   0  -2    1.70    3.70
 -11   0   2   -0.60    2.70
 -11   0  -2    1.20    5.00
 -11   0   2    3.30    4.70
 -12   0  -2    0.80    5.40
 -12   0   2    7.00    5.00
 -12   0  -2    0.30    3.70
 -12   0   2    6.80    4.80
 -12   0   2   12.50    5.60
 -12   0   2   -1.40    5.20
  12   0   2   -0.50    5.50
 -12   0  -2    3.40    4.80
   0   0   3   10.70    9.80
   0   0   3    0.70    1.00
   0   0   3    0.40    0.60
   0   0  -3    0.50    0.60
   0   0  -3    0.70    1.40
   0   0  -3   -9.40   84.19
   0   0  -3   -0.60    0.80
   0   0   3    1.40    1.00
   0   0   3   -7.80   65.69
   0   0   3    0.00    0.90
   0   0  -3  -11.90    8.80
   0   0  -3   -0.40    0.90
   1   0  -3   -0.40    0.60
  -1   0   3   -6.20   64.69
  -1   0   3   -0.70    0.80
   1   0  -3    4.70    9.80
  -1   0  -3   -1.40    0.50
   1   0   3   -0.10    0.70
  -1   0   3   -0.10    0.70
  -1   0   3   -0.10    1.10
  -1   0  -3    0.20    0.60
  -1   0  -3    0.40    1.20
  -1   0   3   -4.90    8.80
   1   0  -3   -0.60    0.50
   1   0   3    0.90    0.80
   1   0  -3   -0.30    0.70
  -1   0   3    0.10    0.50
  -1   0  -3   -6.60    7.30
  -1   0  -3   -0.40    0.60
   1   0  -3  -53.19   60.89
  -1   0  -3   35.40   89.59
   1   0   3   15.90   80.69
   1   0  -3    0.60    0.60
  -2   0   3 1191.98   83.49
   2   0  -3 1212.08  103.69
  -2   0   3 1814.32  333.17
  -2   0  -3 1066.69   93.69
  -2   0  -3 1182.88   80.79
  -2   0   3 1019.80   97.49
   2   0  -3 1368.16   92.49
   3   0  -3   -0.90    1.10
   3   0  -3  -32.80   62.69
  -3   0   3   -4.80   14.50
   3   0   3   -1.10    0.70
  -3   0  -3  -12.10   11.30
   3   0  -3    1.30    2.70
  -3   0   3   -0.30    1.70
   3   0  -3   -4.40   18.40
   3   0  -3   -0.30    0.80
  -3   0  -3   17.30   67.69
   3   0   3    8.50   11.40
  -3   0   3    0.30    0.80
   3   0  -3    0.40    1.30
  -3   0   3   -1.60   69.49
  -3   0   3    0.20    1.40
  -3   0   3    0.70    1.60
   3   0   3  -81.59   95.09
  -3   0  -3   -0.50    0.70
  -4   0  -3  561.04   63.59
   4   0  -3  508.55   35.70
   4   0  -3  941.11  292.07
   4   0  -3  553.74   35.30
  -4   0   3  475.85   34.50
  -4   0   3  376.56   74.09
  -4   0   3  516.65   33.60
  -4   0   3  516.75   35.60
   4   0   3  983.60  299.27
   4   0   3  599.54   78.09
  -4   0  -3  498.75   44.30
   4   0   3  612.14   48.20
  -4   0   3  526.95   47.90
  -4   0   3  516.05   49.20
  -4   0  -3  545.55  194.68
  -5   0  -3    0.60   47.50
  -5   0  -3   -5.70   21.00
   5   0   3  -40.80   44.10
  -5   0   3   -5.70   24.30
  -5   0   3    0.00    1.30
  -5   0   3   -0.20    1.70
   5   0  -3  -11.10   40.80
   5   0  -3    1.40    2.40
   5   0  -3    2.10    2.20
  -5   0   3    7.50    6.20
   5   0   3    1.00    2.70
  -5   0   3   -2.60   22.60
  -5   0   3    0.80    1.80
   5   0   3  -17.00   21.60
  -5   0   3   -1.10    1.30
  -5   0  -3   -0.20    1.20
  -6   0   3  173.18   63.99
   6   0  -3  181.78   98.89
  -6   0  -3  347.87   25.30
  -6   0   3  300.77   49.30
   6   0   3  177.78   91.89
   6   0   3  419.56   51.79
  -6   0   3  362.86   49.00
  -6   0  -3  386.76   46.50
   6   0  -3  382.46   27.70
  -6   0   3  347.67   25.90
  -6   0  -3  594.94   81.09
   6   0   3  459.55   87.39
   6   0  -3  370.36   26.70
  -6   0   3  380.86   27.30
  -6   0   3  338.37   24.90
  -6   0  -3  380.66   26.00
  -7   0  -3   -2.10    1.40
  -7   0  -3   20.40   61.79
  -7   0   3  -14.50   36.70
  -7   0   3    1.30    3.20
  -7   0  -3    0.60    3.20
  -7   0   3    9.00    8.20
   7   0   3    0.80   32.40
   7   0   3  -18.20   60.19
  -7   0  -3    1.20    1.80
  -7   0  -3   31.30   31.20
  -7   0   3   -1.70    1.90
   7   0  -3    5.80   62.29
   7   0  -3   -1.20    1.90
  -7   0   3  -12.30   35.10
   7   0   3   -0.90    1.80
  -7   0   3   -1.00    1.60
   7   0  -3  -40.40   65.49
   7   0  -3   -2.00    2.00
  -7   0   3   -1.00    1.90
  -8   0   3  241.58   83.79
  -8   0  -3  163.98   59.69
  -8   0   3  187.48   17.70
   8   0  -3  213.98   17.90
   8   0  -3  188.98   17.90
  -8   0   3  179.18   16.00
  -8   0   3  165.48   35.80
   8   0  -3   10.50   78.39
   8   0   3  255.87   52.29
  -8   0  -3  185.98   34.80
  -8   0   3  214.38   44.40
  -8   0   3  225.98   17.50
   8   0   3  247.08   70.89
  -8   0  -3   24.80   74.29
   8   0   3   64.89   89.79
  -8   0  -3  195.78   16.50
  -8   0  -3  185.78   16.90
  -8   0   3  184.68   78.99
  -9   0   3   -2.90    2.90
  -9   0   3    0.80    2.40
  -9   0  -3   50.79   51.49
   9   0  -3   -1.00    2.50
   9   0  -3    0.80    2.60
  -9   0   3   -0.10    4.20
  -9   0  -3    3.60    5.80
  -9   0   3  -35.30   58.49
  -9   0   3   -1.20    2.40
  -9   0  -3    1.00    2.40
   9   0   3   -0.80    3.30
  -9   0   3    0.50    2.60
 -10   0   3  177.08   16.30
 -10   0  -3   96.59   26.90
 -10   0   3  166.98   19.80
 -10   0  -3  147.69   17.10
 -10   0   3  184.38   16.10
 -10   0   3  115.79   34.20
  10   0  -3  179.58   19.10
 -10   0   3  111.39   29.70
 -10   0  -3  150.08   18.50
  10   0   3  154.28   37.10
  10   0  -3  170.58   19.40
 -11   0   3   -2.30    2.60
 -11   0   3    1.20    4.30
 -11   0  -3    3.60    4.00
  11   0  -3   -3.10    2.70
 -11   0  -3   -3.50    3.30
 -11   0  -3   -1.40    3.40
 -11   0   3   -1.70    3.40
 -11   0   3    0.00    4.70
  11   0   3    3.40    5.70
 -12   0  -3   25.70    8.00
 -12   0   3   13.70    5.60
 -12   0   3   17.30   14.80
 -12   0  -3   17.30   12.30
 -12   0   3   25.60    7.30
 -12   0   3   19.80    7.70
  12   0   3   27.70   17.50
 -12   0  -3   10.90    5.70
   0   0  -4 3659.83  245.38
   0   0  -4 3348.96  220.88
   0   0   4 3480.65  240.68
  -1   0  -4    0.00    1.10
  -1   0  -4  -50.39   97.59
  -1   0  -4    1.10    1.20
  -1   0  -4   -1.20    9.70
   1   0  -4    0.20    1.00
   1   0   4    0.00    1.00
   1   0  -4    0.70    0.70
  -1   0  -4   -0.90    0.50
  -1   0   4    0.10    0.60
   1   0   4    0.10    0.90
  -1   0   4   20.00   74.69
   1   0   4    0.90    1.10
   1   0   4  -75.59  129.89
  -1   0   4   -0.30    1.10
   1   0  -4    0.70  100.09
   1   0   4    0.90    1.20
  -1   0   4   -0.40    1.00
  -1   0   4   -3.70   11.50
   1   0  -4   -1.20    0.30
  -1   0   4   -0.60    0.80
  -1   0  -4    1.50    2.60
   1   0  -4   -0.40    9.70
  -2   0  -4 2964.40  521.85
   2   0  -4 1754.52  149.59
  -2   0  -4 1825.22  141.39
  -2   0   4 1962.60  386.56
  -2   0   4 1749.32  123.69
  -2   0  -4 1711.93  120.89
   2   0  -4 2239.68  441.36
   2   0  -4 1881.51  126.69
   3   0  -4   -0.70    0.90
  -3   0  -4   -0.30    0.60
   3   0  -4    3.90    4.50
  -3   0   4  -12.30   16.50
  -3   0  -4    0.20    1.00
   3   0  -4   60.59  134.29
   3   0   4    9.80  122.89
  -3   0   4  -12.90   81.09
   3   0  -4    3.80   21.00
   3   0  -4   -0.10    0.90
  -3   0   4    0.00    0.70
  -3   0  -4   18.70   17.10
  -3   0   4    1.10    2.10
  -3   0   4   -1.00    0.90
  -3   0  -4    0.20    0.90
  -3   0  -4    0.00   98.59
  -3   0   4   -0.80    0.90
   3   0  -4   -0.10    1.00
  -4   0  -4  197.48   29.10
   4   0  -4  323.57   41.90
  -4   0   4  258.27  175.48
   4   0  -4  249.08   18.10
   4   0   4  221.88   54.89
  -4   0   4  203.88   17.00
  -4   0  -4  243.08   46.80
  -4   0   4  162.88   29.30
  -4   0   4  219.58   15.60
   4   0  -4  245.98   18.80
   4   0  -4  208.08   16.00
  -4   0   4  173.58   49.00
  -4   0  -4  321.47  177.38
  -4   0   4  222.88   18.00
   4   0   4  370.56  248.08
   4   0   4  310.07   37.60
   4   0  -4  294.87  186.18
   4   0  -4  245.08   60.89
  -5   0   4   -1.40    1.40
   5   0   4  -12.60   67.69
  -5   0  -4    4.80   22.60
   5   0   4    1.70   28.80
  -5   0   4    9.00    7.80
  -5   0   4   -0.20    2.00
  -5   0  -4    2.90    3.80
  -5   0   4   51.09   35.00
   5   0  -4    8.30   54.19
   5   0  -4   18.60   61.39
  -5   0   4   -1.60    1.00
   5   0  -4   -1.40    1.80
  -5   0   4   -0.50    1.40
   5   0  -4   -0.60    2.00
   5   0   4    0.60    3.70
  -6   0  -4  891.01   76.09
  -6   0   4  928.81  134.99
   6   0   4  681.13  194.58
   6   0   4 1002.00   82.09
   6   0  -4  926.91   61.49
  -6   0  -4  999.00  105.49
   6   0   4 1139.39  120.59
  -6   0   4  929.81   61.99
   6   0  -4  911.31   62.19
  -6   0   4  907.21   60.69
  -6   0   4 1117.49   90.79
  -6   0   4  965.40   82.59
  -6   0   4  902.81   59.09
  -7   0  -4   -0.90    1.80
  -7   0  -4   -0.90    1.50
  -7   0  -4   -0.60    1.60
   7   0  -4    0.40    2.70
  -7   0   4   16.90   41.40
  -7   0  -4  -10.80   31.10
  -7   0   4   -1.40    1.50
   7   0   4   14.80   82.39
  -7   0   4    0.50    2.50
   7   0  -4    1.10    2.50
   7   0   4   -2.90   37.80
  -7   0   4    0.40    2.80
  -7   0   4   -1.20    1.70
   7   0  -4  -28.30   80.99
   7   0   4    2.60    4.60
  -7   0   4   28.30   42.10
  -7   0  -4   42.30   66.69
  -7   0   4    5.20    7.10
   8   0   4   48.90   44.90
  -8   0   4   40.70   58.99
   8   0  -4    1.90    3.00
  -8   0  -4    0.10    3.00
  -8   0  -4    1.90    2.30
  -8   0   4   -1.00    3.60
  -8   0  -4  -33.20   35.70
  -8   0   4   -0.40    2.80
  -8   0   4    5.70    3.10
   8   0   4   -1.30    3.20
  -8   0   4    3.50    3.10
  -8   0   4    0.20    3.80
  -8   0   4   18.80   49.60
   8   0  -4   -0.20    3.00
   9   0   4    5.60    8.20
  -9   0   4   -1.10    2.50
  -9   0  -4    2.50    3.20
   9   0  -4    3.60    3.80
  -9   0   4   -2.10    2.20
   9   0  -4   -1.70    2.30
  -9   0  -4   13.60   10.30
  -9   0   4   -0.90    3.80
  -9   0   4    6.00    4.40
  -9   0  -4   -1.10    2.80
  -9   0   4    1.40    3.20
  10   0   4    5.50    8.00
 -10   0  -4    3.20    6.20
  10   0  -4    6.50    4.60
 -10   0   4    2.00    3.80
 -10   0  -4    0.40    3.60
 -10   0   4    9.80    5.30
 -10   0   4   30.20   19.40
 -10   0   4    3.50    3.40
  10   0  -4    4.70    3.90
 -10   0   4   -1.60    3.10
 -10   0  -4    4.30    3.70
 -11   0   4    1.30    3.70
  11   0  -4    0.10    3.60
 -11   0  -4    6.20    4.70
  11   0   4    0.80    5.60
 -11   0   4    5.00   12.40
 -11   0  -4    3.20    6.40
 -11   0  -4    0.20    3.70
 -11   0   4    1.10    3.80
 -11   0   4    2.70    3.90
 -12   0   4   20.50    7.60
 -12   0   4   25.10    8.00
 -12   0   4   20.40   16.10
 -12   0  -4   34.40    8.50
 -12   0   4   29.70    9.10
 -12   0  -4   21.00   13.40
   0   0  -5   -0.20    0.70
   0   0  -5   22.50  139.89
   0   0  -5   23.30   17.30
   0   0   5  -15.50    9.40
   0   0   5    0.50    0.80
   0   0   5    0.20    2.10
   0   0  -5   -0.50    0.90
   0   0  -5    1.30    1.20
   0   0  -5    0.80    1.60
   0   0   5    1.00    1.10
   0   0   5    0.70    1.40
   1   0   5   -0.90    1.30
  -1   0  -5    2.20    1.20
   1   0  -5   -0.50    0.50
   1   0   5  -21.80  139.29
  -1   0   5    0.80    1.70
  -1   0  -5    0.70    1.40
   1   0   5    0.80    1.30
   1   0  -5    1.00    1.70
   1   0   5   -0.70    0.70
  -1   0   5   -0.30    0.80
  -1   0   5   -0.70    0.60
  -1   0   5    0.40    1.60
   1   0  -5   -4.50   18.20
  -1   0  -5 -104.39  139.89
  -1   0   5   -4.80   12.70
   1   0  -5  -19.80  122.59
   1   0   5   -0.50    0.80
  -1   0  -5    0.20    1.20
  -1   0   5   73.29  103.99
  -1   0  -5   -0.10    1.20
  -1   0  -5    4.70   14.50
   1   0  -5   -1.40    1.30
   1   0   5  -17.20   13.10
   2   0  -5  900.51   57.89
   2   0   5  810.02   68.59
  -2   0   5  859.81   93.89
  -2   0  -5  772.82   66.99
   2   0  -5  913.41   73.89
   2   0  -5  966.70   59.09
  -2   0   5  896.11   58.19
  -2   0  -5  921.61   56.79
  -2   0  -5  791.42   86.19
   2   0  -5  785.62   94.59
  -2   0   5  893.61   71.29
   2   0   5  837.42   89.09
  -2   0  -5  920.51   56.39
  -2   0  -5  957.20   57.39
  -2   0  -5 1778.12  468.15
  -2   0   5  890.11   57.39
   2   0  -5 1400.26  434.36
  -3   0  -5   -1.10    0.80
  -3   0  -5    0.10   20.60
  -3   0  -5  -23.90  135.39
  -3   0  -5    0.00    1.30
   3   0   5  -30.40  183.28
   3   0  -5   -1.60    0.60
   3   0  -5   -1.30    0.70
   3   0  -5    0.30    2.10
  -3   0  -5    0.30    1.40
  -3   0   5   -0.90    1.10
  -3   0   5   -1.20    1.50
  -3   0   5    0.20    1.00
  -3   0   5   22.20   23.80
  -3   0   5    0.10    1.20
   3   0  -5  -39.90  132.89
   3   0  -5    0.70   23.20
  -3   0  -5   -0.50    1.00
   3   0  -5   -1.00    0.70
   4   0   5  447.86  171.18
   4   0  -5  141.39   91.49
  -4   0   5  166.58  101.49
   4   0   5  289.77   39.80
  -4   0   5  262.17   56.69
   4   0  -5  218.78   19.20
   4   0  -5  258.67   43.50
  -4   0   5  248.98   18.50
  -4   0  -5  234.68   17.30
   4   0  -5  220.28   16.90
  -4   0  -5  235.78   34.50
   4   0  -5  226.28   18.60
   4   0  -5  164.78   57.89
  -4   0  -5  214.08   17.30
  -4   0   5  238.78   19.30
  -4   0   5  259.17   38.50
  -4   0   5  245.28   16.40
  -4   0  -5  231.18   17.00
   4   0   5  301.37   61.69
  -4   0  -5  289.47   57.79
   5   0  -5   -0.30   65.39
  -5   0  -5    0.40    1.40
   5   0   5   -0.80    1.70
  -5   0  -5    3.70   22.70
   5   0  -5    1.30    2.60
   5   0  -5    3.80    3.00
  -5   0   5    0.60    2.10
   5   0   5   17.50   81.69
  -5   0   5   -2.30    1.60
   5   0   5   63.69   36.20
  -5   0   5    0.70    1.50
  -5   0   5   -1.00    1.30
  -5   0  -5    3.00    4.30
   6   0  -5   18.30    5.40
   6   0  -5   14.40    5.40
  -6   0  -5 -130.79   94.59
  -6   0   5   21.00    5.20
  -6   0   5   47.80   44.20
   6   0  -5   49.30   80.69
  -6   0   5   13.20    3.40
  -6   0   5   18.80   11.20
  -6   0  -5    8.60    6.90
   6   0  -5   13.30   74.69
  -6   0  -5   -9.80   26.60
  -6   0   5  -13.10   28.80
  -6   0   5    0.10    4.40
   6   0   5   19.60   11.40
   6   0   5   51.39   44.90
   6   0   5  123.39  113.89
  -6   0   5   11.10    4.70
   7   0  -5    1.30    2.90
  -7   0   5    1.20    3.00
  -7   0   5   -1.20    2.80
  -7   0  -5  -24.50   72.99
  -7   0   5   -1.10    2.00
   7   0   5   -0.80    2.20
  -7   0   5    2.50    2.30
  -7   0   5   -0.60    2.40
  -7   0  -5   11.60   34.90
  -7   0   5    1.70   48.30
   7   0   5  -29.80   33.30
   7   0  -5  -23.30   81.49
   7   0  -5    0.20    2.70
  -7   0  -5   -1.30    1.70
   7   0  -5   62.29   96.99
   8   0   5  178.78   66.29
  -8   0   5  150.58   35.30
  -8   0  -5  128.59   29.70
  -8   0  -5  167.18   15.60
  -8   0  -5  189.18   16.50
  -8   0   5  178.88   20.40
  -8   0   5  123.59   67.29
  -8   0   5  147.89   39.00
  -8   0   5  144.39   83.99
  -8   0   5  165.38   18.30
   8   0  -5  213.28   22.50
   8   0   5  147.39   35.50
  -8   0   5  165.68   14.50
   8   0  -5  187.08   20.00
  -8   0  -5  153.28   59.79
  -9   0   5   -2.40    3.70
  -9   0  -5    2.20    5.40
  -9   0   5   -1.70    3.00
  -9   0   5   -2.60    2.40
  -9   0  -5   -1.60    2.40
   9   0  -5   -0.40    3.00
  -9   0   5   -1.40    2.20
  -9   0   5   -2.80    2.80
   9   0   5    1.50    5.10
  -9   0  -5   -2.10    2.40
   9   0  -5   -2.40    2.40
 -10   0  -5   43.00    9.30
 -10   0   5   52.59   10.90
 -10   0  -5   51.49    9.40
 -10   0  -5   70.59   22.90
 -10   0   5   44.70   22.20
 -10   0   5   60.89   10.70
 -10   0   5   42.50    8.10
  10   0  -5   56.29   11.50
  10   0   5   62.49   23.70
 -10   0   5   43.00   22.20
  10   0  -5   64.89   12.00
 -11   0   5    3.50   10.50
 -11   0  -5    2.70    3.90
  11   0   5   -2.20    4.80
 -11   0   5   -1.80    2.70
  11   0  -5    3.80    4.80
 -11   0   5    0.80    4.20
 -11   0   5    4.50    4.30
 -11   0  -5   -1.80    3.50
 -11   0  -5   -0.30    4.10
   0   0  -6 2401.36  190.88
   0   0  -6 2322.87  158.08
   0   0   6 2232.18  183.08
   0   0   6 2226.58  156.98
   0   0  -6 2322.47  142.39
   1   0   6   -0.10    1.30
   1   0  -6    0.30    0.80
  -1   0   6   -0.80    1.10
  -1   0   6    1.50    1.90
   1   0   6  -86.69  182.58
  -1   0   6    0.90    1.50
   1   0   6   -0.70    0.70
   1   0  -6   75.09  158.28
  -1   0  -6    1.70   20.30
   1   0  -6    1.00    1.60
  -1   0   6   41.90  128.39
  -1   0   6    0.60    1.20
   1   0  -6   -0.30    1.30
   1   0   6   -0.90    0.90
   1   0   6   -2.60   18.30
  -1   0  -6    0.10    1.70
   1   0  -6   -0.70    1.00
  -1   0  -6   -0.30    0.90
  -1   0  -6   -0.30    1.40
  -1   0  -6  -27.70  170.38
   1   0  -6    5.60   17.10
  -1   0  -6    0.20    1.00
   1   0   6    3.80    5.00
   2   0   6 1771.32  122.59
   2   0  -6 1644.54  105.89
   2   0   6 1448.46  307.97
   2   0  -6 1599.84  104.79
   2   0   6 1615.94  146.39
  -2   0  -6 1645.24  144.99
  -2   0  -6 1667.43  104.39
   2   0  -6 1673.23  157.58
  -2   0   6 1844.32  124.79
  -2   0   6 1657.53  104.19
  -2   0  -6 1410.26  286.37
   2   0  -6 1893.61  129.59
  -2   0   6 1486.15  145.19
  -2   0   6 1677.53  105.19
  -2   0  -6 1837.62  122.89
  -3   0   6  -33.30   49.80
  -3   0   6    1.40    1.80
  -3   0   6    0.30    1.50
   3   0   6   -0.10    1.20
  -3   0  -6   44.20   86.39
  -3   0  -6   10.90   20.80
   3   0   6  -30.90   20.40
   3   0  -6    0.60    1.30
  -3   0  -6    4.30    5.00
  -3   0   6  -16.30   25.70
  -3   0  -6    1.00    1.70
  -3   0  -6   -1.00    0.50
  -3   0   6   -0.40    2.20
  -3   0  -6    0.00    1.40
   3   0  -6    0.10    2.70
   3   0  -6   -2.40    1.40
   3   0   6   77.99  101.59
   3   0  -6   28.20   30.70
  -3   0   6   -0.10    1.10
   3   0  -6  -40.30   70.79
   3   0  -6    0.20    2.50
   4   0  -6  678.43  112.09
   4   0  -6  393.46  165.58
  -4   0   6  638.24   42.40
  -4   0   6  637.14   39.70
  -4   0  -6  679.93   92.39
   4   0  -6  621.14   44.10
  -4   0  -6  732.73   60.19
   4   0  -6  584.44   40.40
  -4   0  -6  619.34   41.40
  -4   0   6  529.15   57.69
  -4   0   6  653.33   43.80
   4   0  -6  692.83   44.00
   4   0  -6  635.54   64.59
  -4   0  -6  596.84   40.80
  -4   0   6  611.64   98.19
  -4   0  -6  596.74   41.20
   4   0   6  539.55  200.28
  -5   0   6    1.30    1.60
   5   0  -6    9.40   40.20
  -5   0  -6   17.10   23.60
   5   0   6    0.50    3.00
  -5   0   6   24.90   70.99
   5   0  -6   -1.10    1.40
  -5   0   6   -0.20    2.10
   5   0  -6   -1.20    1.90
  -5   0   6   -2.50    2.20
   5   0  -6   -0.40    2.50
  -5   0  -6  -37.80   64.49
  -5   0  -6    0.20    1.50
   5   0  -6   -0.20    2.90
  -5   0   6    3.60    5.50
   5   0   6   29.20   97.29
   5   0   6   42.10   37.20
  -5   0  -6    0.50    1.70
  -5   0  -6    3.00    2.20
   5   0  -6  -17.70   89.69
  -5   0  -6    2.40    4.20
  -6   0   6    9.90    3.10
   6   0   6   38.90   43.20
  -6   0  -6    9.50    8.40
  -6   0   6   21.30    5.70
   6   0   6   23.00   12.50
  -6   0  -6  -40.80   64.99
   6   0   6   30.90  117.29
  -6   0  -6   15.00    4.40
  -6   0  -6   34.50   35.30
  -6   0   6   13.70   12.40
  -6   0   6    5.50    6.60
   6   0  -6   28.60    7.00
   6   0  -6  -30.00   96.29
  -6   0   6   18.00    5.90
   6   0  -6   14.70    5.70
  -6   0  -6   23.10    4.70
  -6   0   6   62.89   54.39
  -7   0   6    1.20    3.50
  -7   0   6    1.30    2.10
   7   0   6    4.00    6.30
   7   0  -6    3.10    3.80
  -7   0   6   -1.90    2.30
   7   0   6  -37.70   49.99
  -7   0  -6   -0.80    1.70
  -7   0  -6    0.70    1.90
  -7   0  -6   17.70   41.90
   7   0  -6    6.20    5.20
  -7   0   6    0.10    3.70
  -7   0  -6    7.20    6.70
  -7   0   6   64.49   63.89
  -7   0   6   -1.00    3.00
   8   0  -6    4.90    3.80
  -8   0  -6   13.40    4.90
  -8   0   6   18.40    6.70
  -8   0  -6    6.00    7.70
  -8   0   6   20.00   12.70
  -8   0  -6   11.70    4.80
  -8   0   6   10.40    4.40
  -8   0  -6    8.10    3.20
  -8   0   6   11.90    5.80
   8   0   6   12.00   11.00
  -8   0   6    0.10    4.40
   8   0  -6    3.10    4.90
  -9   0   6   -1.90    3.80
  -9   0  -6    5.70    7.20
  -9   0  -6    0.10    2.80
  -9   0  -6    0.00    3.10
   9   0  -6    5.20    4.30
  -9   0   6   -1.70    3.60
   9   0  -6    1.00    3.90
  -9   0   6    2.50    3.40
  -9   0   6   -1.50    2.30
  -9   0  -6   -1.20    1.70
   9   0   6   11.80   10.80
 -10   0   6  126.99   38.90
 -10   0   6  115.29   16.60
  10   0   6   69.29   26.20
 -10   0  -6  101.19   12.00
  10   0  -6  136.69   18.90
 -10   0  -6   83.99   12.60
 -10   0  -6   87.49   14.20
 -10   0   6  117.29   15.20
 -10   0  -6  117.89   29.60
 -10   0   6   89.79   11.70
 -10   0   6   78.59   31.60
 -11   0  -6    8.30    8.50
 -11   0  -6   -3.60    3.10
 -11   0   6   -4.10    2.50
 -11   0  -6   -1.00    2.60
 -11   0   6   -0.10    4.90
 -11   0  -6   -1.20    3.30
  11   0   6    1.50    5.90
  11   0  -6    7.50    6.00
 -11   0   6   13.60   17.60
 -11   0   6    1.40    3.90
   0   0  -7    0.10    1.10
   0   0  -7   -2.30    1.60
   0   0  -7  -25.00   26.40
   0   0  -7   48.10  104.59
   0   0   7    0.20    1.30
   0   0  -7    3.30    2.50
   0   0   7   -1.80    2.70
   0   0   7   17.70   24.80
   0   0   7   40.60   74.99
   0   0  -7   -0.50    1.50
   0   0   7    0.90    1.40
   0   0   7    1.50    2.30
   1   0   7   -2.40   78.79
   1   0   7    6.50    6.80
   1   0  -7   -1.10    0.90
  -1   0  -7   -0.60    1.70
  -1   0  -7    0.90    1.90
   1   0   7    1.80    1.90
  -1   0  -7  -15.10   24.50
  -1   0   7    1.80    4.20
  -1   0  -7  -40.60   78.89
   1   0  -7    3.80    5.50
   1   0  -7    9.30   95.99
  -1   0  -7   -0.60    1.20
   1   0  -7   -2.60    1.70
  -1   0  -7   -1.50    1.40
  -1   0   7   -0.60    1.10
   1   0   7  -29.40   21.90
  -1   0   7    2.80   27.30
   1   0  -7  -43.10   24.40
  -1   0   7   -1.70    0.90
   1   0  -7   -0.10    1.90
  -1   0   7    0.00   80.09
   1   0   7    1.70    1.60
  -1   0   7    3.10    2.40
   1   0   7    0.80    1.70
   2   0  -7  743.63   45.60
  -2   0  -7  618.84   95.59
  -2   0  -7  686.73   47.90
   2   0  -7  677.73  110.09
   2   0   7  739.73  102.89
  -2   0   7  729.83   45.40
   2   0  -7  695.63   48.30
  -2   0   7  533.35   93.49
  -2   0   7  682.63   47.30
  -2   0   7  669.93   48.10
  -2   0  -7  803.42   66.99
   2   0  -7  734.43   49.70
   2   0   7  690.43  222.48
   2   0   7  728.43   46.80
  -2   0  -7  707.73   47.30
   2   0  -7  820.42   72.59
  -2   0  -7  726.63   46.10
   2   0  -7  395.86  174.58
   2   0   7  747.73   65.79
  -2   0   7  820.62   68.89
   3   0  -7   -0.60    1.30
  -3   0   7   -1.20    1.70
  -3   0   7   -7.70   27.00
  -3   0   7   33.90   79.09
   3   0   7    2.10    4.20
   3   0  -7   -0.90    1.50
   3   0   7   13.70   97.09
  -3   0  -7    0.30    1.80
   3   0  -7    0.70    2.00
   3   0  -7    3.80   34.80
   3   0   7  -42.10   26.80
  -3   0   7   -0.50    2.00
  -3   0  -7  -19.70   26.80
  -3   0   7    0.40    2.80
  -3   0   7   -1.20    1.10
  -3   0  -7   -0.50    2.60
   3   0  -7   -1.20    2.50
  -3   0  -7    2.30    1.90
  -3   0  -7   -0.50    1.80
  -4   0  -7  437.26   31.00
  -4   0   7  467.15   32.50
  -4   0   7  497.55   29.70
  -4   0  -7  471.25   31.90
  -4   0  -7  406.26   30.60
  -4   0   7  427.56   33.20
   4   0  -7  438.26   34.00
   4   0  -7  410.96   30.00
   4   0  -7  436.96   95.69
   4   0  -7  273.37  184.08
   4   0  -7  427.76   32.80
   4   0   7  579.14  227.18
  -4   0  -7  452.95   81.89
  -4   0  -7  517.15   49.90
   4   0  -7  584.14   72.19
  -4   0   7  467.35   60.49
  -4   0   7  207.58  125.89
  -5   0   7   -0.20    3.10
   5   0   7   -1.80    2.20
  -5   0   7    0.20    1.50
   5   0   7   32.80  107.49
   5   0  -7   -1.80    1.30
   5   0  -7    1.40    1.90
  -5   0  -7   -1.80    1.30
   5   0  -7    0.00    2.70
  -5   0  -7    4.00    5.20
   5   0  -7   33.40  123.29
  -5   0  -7  -19.10   28.30
  -5   0   7   -1.00    2.70
  -5   0  -7    1.50    2.40
  -5   0   7   -2.40    1.80
  -5   0  -7    0.70    1.90
   5   0   7   30.10   40.30
  -6   0  -7    7.20    7.80
  -6   0  -7   15.30    4.50
   6   0   7   38.50   17.80
  -6   0   7   11.10    5.00
  -6   0   7   23.80    4.50
  -6   0  -7   17.70    5.10
   6   0  -7   27.10    6.90
   6   0  -7   34.40    8.60
  -6   0  -7   26.50   34.70
   6   0   7   53.89   42.30
  -6   0   7   22.20    5.90
  -6   0  -7   26.30    5.90
  -6   0   7   18.20   12.60
  -7   0  -7  -37.70   39.50
  -7   0   7  -77.09   54.99
   7   0   7   -1.30    2.60
  -7   0   7    0.60    2.00
  -7   0   7    9.90    9.40
  -7   0  -7    5.30    7.50
   7   0  -7    2.70    4.40
  -7   0   7    5.10    4.70
   7   0  -7   -3.80    3.10
  -7   0   7    2.50    7.90
  -7   0  -7   -3.30    1.90
  -7   0  -7    0.20    2.10
   7   0   7   -1.10   51.19
  -7   0   7   -2.20    2.00
  -7   0  -7   -0.50    2.00
  -8   0   7  313.37   28.10
  -8   0  -7  297.57   25.90
  -8   0   7  358.86   24.30
   8   0  -7  295.77   28.60
  -8   0  -7  323.07   50.89
  -8   0   7  343.17   27.00
  -8   0  -7  352.26   25.60
   8   0  -7  318.67   27.90
  -8   0   7  343.57   56.19
  -8   0   7  276.67   58.69
  -8   0  -7  337.97   24.90
  -9   0  -7   -1.10    3.10
  -9   0  -7    4.50    3.30
   9   0  -7   -3.00    3.40
  -9   0  -7    3.30    4.00
  -9   0  -7   -3.10    1.70
  -9   0   7   -1.10    3.70
   9   0   7   12.80   10.50
  -9   0   7   -2.80    3.50
  -9   0  -7    0.00    3.40
   9   0  -7    2.40    5.00
  -9   0   7    1.00    5.70
  -9   0  -7   -2.70    2.40
  -9   0   7   -1.20    2.20
  -9   0   7    0.40    3.50
  10   0   7    2.90    7.60
 -10   0  -7    3.20    3.40
 -10   0  -7    0.30    3.60
 -10   0  -7    3.20    6.80
 -10   0   7    9.30   10.60
 -10   0   7    1.90    3.10
  10   0  -7   -4.20    4.70
 -10   0   7    9.60    6.60
 -10   0   7    0.30    3.20
 -10   0  -7    5.90    5.00
 -11   0   7   -0.40    5.00
 -11   0   7   -1.50    3.00
 -11   0  -7   -3.90    2.60
 -11   0  -7   -4.50    2.70
  11   0   7   -0.60    5.90
  11   0  -7   -3.60    3.90
 -11   0  -7   -2.00    4.40
 -11   0  -7   -1.40    2.10
 -11   0  -7    0.40    3.30
   0   0  -8 1553.24   93.59
   0   0   8 1540.85   95.99
   0   0  -8 1668.63  122.59
   0   0  -8 1494.35   97.69
   0   0   8 1246.38  303.07
   0   0  -8 1429.06   96.09
   0   0   8 1497.15   94.09
   0   0   8 1619.64  156.98
   0   0  -8 1615.84  155.08
   0   0   8 1471.25   95.19
   0   0   8 1604.94  119.89
  -1   0   8    3.30   29.10
   1   0  -8  -18.50   30.20
   1   0  -8    5.60    3.70
   1   0   8  -14.50  125.59
  -1   0   8   -1.00    1.00
   1   0   8   -0.80    1.90
   1   0   8   -0.50    1.80
  -1   0  -8    0.20    2.20
  -1   0  -8   -1.20    1.50
  -1   0  -8   34.50   27.10
  -1   0  -8    2.50    1.90
   1   0  -8    0.80    1.60
  -1   0   8   -0.60    1.30
   1   0  -8   -1.50    1.60
  -1   0   8   -0.20    1.60
  -1   0  -8   -2.10    1.20
  -1   0   8    1.30    3.40
   1   0   8    2.30    2.00
   1   0  -8   -1.70    1.80
   1   0   8   -7.70   29.30
   1   0  -8    4.40  114.29
  -1   0   8  -66.19   85.79
  -2   0   8  971.30  133.19
  -2   0  -8 1019.70   85.69
   2   0  -8 1302.17  141.49
   2   0  -8  984.60   61.49
   2   0   8 1076.19  119.89
  -2   0   8 1010.50   61.49
   2   0  -8  924.21   65.79
   2   0   8 1050.29   86.29
  -2   0  -8  976.70   61.89
  -2   0  -8  954.20   63.59
  -2   0   8  992.10   63.79
  -2   0   8  931.41   84.89
  -2   0   8  567.14  202.58
  -2   0   8  973.50   64.59
   2   0   8  917.31   62.59
   2   0  -8 1079.19   92.59
  -2   0  -8 1004.40   64.89
   2   0  -8  911.71   64.39
  -2   0  -8 1160.58  146.99
   2   0  -8 1085.69  302.77
  -3   0   8   -3.90   88.99
  -3   0  -8   -1.90    1.70
  -3   0  -8   -2.00    1.60
   3   0  -8    3.30    3.80
  -3   0  -8   -1.10    1.60
  -3   0  -8  -30.30   27.00
   3   0   8   -0.80    2.90
   3   0  -8   -1.40    2.00
   3   0  -8    2.80  115.79
   3   0  -8   -1.20    2.20
  -3   0   8    2.10    4.30
  -3   0   8    4.10   31.20
   3   0  -8   -2.00    1.00
  -3   0   8   -0.40    1.20
  -3   0   8    0.70    1.90
   3   0   8    8.90  112.59
  -3   0  -8   -1.20    0.80
   3   0   8   -6.50   34.30
  -3   0   8    1.60    2.20
   3   0  -8   35.60   38.90
  -4   0   8   87.19  113.09
  -4   0  -8  254.47   41.80
   4   0  -8  272.17   23.10
  -4   0  -8  201.38   19.30
  -4   0   8  274.07   17.80
   4   0  -8  239.68   21.20
  -4   0  -8  238.38   60.89
  -4   0   8  236.68   21.10
  -4   0  -8  222.78   18.50
   4   0   8  376.36  208.38
   4   0  -8  270.87   51.69
   4   0  -8  232.08   18.20
   4   0  -8  261.27  182.88
   4   0  -8  238.48   78.99
  -4   0   8  225.38   42.00
  -4   0   8  241.98   20.10
  -4   0  -8  252.07   19.60
   5   0  -8   -8.40   47.30
  -5   0   8   -1.10    2.10
  -5   0   8    0.00    2.30
  -5   0  -8    0.40    2.50
   5   0  -8    0.60    2.20
   5   0  -8    3.00    6.00
   5   0  -8    0.70    3.20
  -5   0  -8    0.60    2.30
  -5   0  -8    2.00   34.80
  -5   0  -8   -0.80    3.30
   5   0  -8    2.50    2.90
  -5   0   8    0.30    1.40
  -5   0   8    0.10    2.00
   6   0   8    3.80    5.70
  -6   0   8   11.00    9.80
   6   0  -8    1.70    2.50
  -6   0   8    0.80    3.60
  -6   0   8    5.80    3.60
  -6   0   8    0.50    1.90
   6   0  -8    3.60    4.30
  -6   0  -8    6.00    6.00
  -6   0  -8    2.60   44.10
   6   0  -8    2.60    3.70
   6   0   8   -6.10   48.80
  -6   0  -8    5.60    3.40
  -6   0  -8   -0.50    2.40
  -6   0  -8    5.00    3.00
  -7   0  -8   -0.60    2.70
  -7   0  -8   -2.10    1.70
   7   0  -8    1.60    4.40
  -7   0   8   -1.20    3.60
   7   0  -8    5.20    4.60
   7   0   8    2.20    5.40
  -7   0  -8   -3.30    2.00
  -7   0  -8   -0.40    2.40
  -7   0   8    0.20    3.60
  -7   0   8   -1.00    2.10
  -7   0   8    8.10   11.80
  -8   0   8   44.00   24.00
   8   0  -8   40.50   10.60
  -8   0   8   28.00    8.40
  -8   0  -8   27.80    6.40
  -8   0  -8   39.70    8.10
  -8   0   8   31.50    8.30
  -8   0   8   45.70    6.80
  -8   0  -8   26.10    7.00
  -8   0  -8   45.30   18.20
   8   0  -8   34.90    9.10
  -8   0   8   44.10   19.30
  -9   0  -8    1.20    3.20
  -9   0   8    3.70    7.20
  -9   0  -8   -1.20    2.90
  -9   0   8    2.80    3.10
   9   0  -8    1.40    3.60
  -9   0  -8   -1.40    3.40
   9   0   8    1.60    6.70
  -9   0  -8   -1.10    4.20
  -9   0   8    2.40    4.40
  -9   0  -8    1.20    3.10
  -9   0  -8    0.90    2.70
  -9   0   8   -1.80    5.10
  -9   0   8   -0.10    4.00
 -10   0  -8    5.90    8.60
 -10   0   8   13.20   17.00
 -10   0  -8   10.40    4.20
 -10   0  -8   12.20    4.90
 -10   0  -8   16.10    6.50
 -10   0  -8    8.30    5.50
 -10   0   8    4.90    3.50
 -10   0  -8   14.90    5.90
 -10   0   8   19.80    7.90
  10   0   8   -0.50    5.30
 -10   0   8    9.50    5.50
   0   0  -9   -1.60   39.30
   0   0   9    4.70    3.00
   0   0  -9    8.20    4.60
   0   0   9    2.90    6.20
   0   0  -9   -0.10    3.00
   0   0  -9    2.20    1.90
   0   0   9    2.80    3.00
   0   0   9   18.30   34.50
   0   0  -9    2.20    2.50
   0   0   9    2.90    2.20
   0   0   9   46.10  120.19
   1   0   9   99.99  135.89
  -1   0   9   -0.60    2.40
  -1   0  -9   -1.90    2.10
  -1   0   9   -2.40    1.80
   1   0  -9   -2.90    1.30
  -1   0   9    6.80    7.30
  -1   0  -9   -0.70    1.40
  -1   0   9   -0.60    1.90
  -1   0   9   -6.80   39.30
  -1   0  -9    0.30   37.10
   1   0   9   -2.60    2.70
  -1   0   9   88.19  105.19
  -1   0  -9   -0.50    1.90
   1   0  -9   -1.30    1.70
   1   0   9   -1.90    1.80
   1   0  -9    2.40    6.80
   1   0  -9   -1.50    1.50
   1   0   9   13.30   37.10
   1   0  -9   11.60   36.20
  -1   0  -9    0.70    3.00
   2   0  -9  100.79   15.40
   2   0  -9   73.39  157.98
  -2   0  -9   13.80   39.50
   2   0  -9  113.19   14.90
   2   0  -9  216.18   44.40
  -2   0  -9  130.59   30.60
  -2   0   9   94.89   13.30
  -2   0   9   63.49  118.99
  -2   0   9  125.69   10.30
  -2   0   9  130.59   14.50
  -2   0   9   99.49   53.69
  -2   0   9  118.19   29.70
   2   0   9   63.79   48.00
   2   0  -9  103.49    9.80
   2   0  -9  160.08   63.79
  -2   0  -9  127.99   14.40
  -2   0  -9  114.99   10.30
   2   0   9   52.89   20.30
  -3   0   9   -1.40    2.40
   3   0   9   10.20   10.40
  -3   0  -9   -1.50    2.20
   3   0  -9   12.20  136.09
  -3   0   9   -2.30   97.99
  -3   0   9   61.79   40.30
  -3   0   9   -0.40    3.00
   3   0  -9    1.00   44.00
   3   0  -9    0.00    1.70
   3   0   9    6.40   39.10
   3   0  -9   -1.40    1.50
  -3   0   9    2.60    2.00
  -3   0  -9    4.90    6.60
   3   0  -9   -0.10    2.90
  -3   0   9   -2.10    1.20
   3   0  -9   -0.30    3.70
  -3   0  -9  -44.80   34.70
  -4   0   9   50.49    9.70
   4   0  -9   40.20    9.60
  -4   0  -9   49.00   19.20
   4   0   9   36.90   44.70
  -4   0   9   45.80    8.40
   4   0  -9   27.00   54.59
  -4   0  -9   52.29    8.80
  -4   0  -9   81.29   50.79
  -4   0  -9   35.80    8.00
   4   0  -9   37.00    6.50
   4   0  -9   29.40    7.60
  -4   0  -9   53.79    8.00
   4   0   9   55.49   20.90
  -4   0   9   53.29    6.80
  -5   0  -9   -1.90    2.60
  -5   0  -9   12.00   48.40
  -5   0  -9   -2.50    2.00
   5   0  -9    0.20    3.60
  -5   0   9   32.60   53.09
  -5   0   9   -0.20    1.80
   5   0  -9  -30.10   59.49
  -5   0  -9   -2.30    2.00
   5   0  -9   -1.60    3.30
  -5   0   9    2.50    3.90
   5   0  -9   -0.40    2.00
  -5   0   9   -1.90    2.70
   5   0  -9    2.90    6.10
  -5   0  -9   -0.80    2.20
  -6   0  -9   35.10    7.20
  -6   0  -9   43.90    8.50
   6   0   9   29.00   15.80
  -6   0   9   30.90    7.80
   6   0  -9   46.30   10.20
  -6   0  -9   31.80   15.70
  -6   0   9   34.70   17.60
  -6   0   9   31.90    8.80
   6   0  -9   57.29   24.00
   6   0  -9   35.80    6.90
   6   0  -9   19.30    8.20
  -6   0  -9   34.90    7.40
  -7   0   9   -2.70    3.50
  -7   0   9   -0.50    6.40
   7   0   9    4.10    8.10
  -7   0  -9   -1.40    2.60
  -7   0  -9   -0.60    4.40
  -7   0   9   -0.90    3.90
  -7   0   9   -0.90    1.90
  -7   0   9   -3.10    2.60
   7   0  -9    1.80    4.60
  -7   0  -9    1.30    2.30
  -7   0  -9   -0.60    2.30
   7   0  -9    1.40    4.10
  -8   0  -9  172.48   18.50
  -8   0   9  239.88   48.30
   8   0   9  202.08   60.89
  -8   0  -9  183.18   43.80
  -8   0  -9  228.68   20.10
  -8   0   9  202.38   16.90
   8   0  -9  226.18   27.40
  -8   0   9  260.37   21.80
   8   0  -9  224.08   25.90
  -8   0  -9  204.58   18.60
  -8   0   9  279.77   63.29
  -8   0   9  266.07   23.60
  -9   0  -9    0.30    3.30
   9   0  -9    3.20    6.10
  -9   0  -9    4.60    7.50
  -9   0   9   17.70   17.90
  -9   0   9    4.10    4.60
  -9   0  -9    0.90    3.00
  -9   0  -9   -2.10    2.80
   9   0   9   -0.40    5.10
  -9   0   9   -2.20    2.30
  -9   0   9   -3.70    4.00
 -10   0  -9   43.80   10.40
 -10   0  -9   30.40   25.80
  10   0  -9   53.69   13.80
 -10   0   9   56.29    8.50
 -10   0  -9   51.89   10.10
 -10   0  -9   51.09   10.70
 -10   0   9   49.50   11.00
 -10   0   9   35.20   30.00
 -10   0   9   60.89   13.70
   0   0 -10  116.99   16.50
   0   0 -10  122.39   60.49
   0   0 -10  125.09   10.60
   0   0  10  105.39   13.60
   0   0 -10  111.39   14.70
   0   0  10  129.09   63.49
   0   0  10  104.39   12.30
   0   0 -10  110.99   31.20
   0   0  10  112.99   31.00
   0   0  10   95.49   12.70
  -1   0 -10    4.70    4.30
   1   0  10   -4.10    1.50
   1   0  10    0.70    5.00
  -1   0 -10    1.00    3.80
  -1   0  10    0.80    2.10
   1   0  10    1.00    2.70
  -1   0 -10    0.10    2.70
   1   0 -10    6.00    8.60
   1   0 -10   -1.20    2.00
   1   0  10  -19.00   45.50
   1   0 -10   -0.10    2.10
  -1   0  10    0.60    2.80
  -1   0  10   -0.70    1.90
   1   0 -10   -2.40    2.20
  -1   0  10    2.50    7.90
   1   0 -10  -36.70   51.09
  -1   0 -10   -2.90    1.40
  -1   0  10   -1.50   45.30
  -2   0 -10 1137.99   97.99
  -2   0 -10 1369.36  148.59
  -2   0  10  979.00   92.79
  -2   0  10  982.60   64.69
  -2   0  10 1069.79   68.49
   2   0 -10  900.61   96.19
   2   0 -10  922.11   72.99
   2   0  10 1112.39   97.19
   2   0  10  898.11  141.49
  -2   0 -10  918.61   69.89
  -2   0  10 1006.00  141.99
  -2   0 -10 1044.10   69.59
  -2   0  10 1023.10   67.29
   2   0 -10 1030.50   68.99
   2   0 -10  899.91  153.78
   2   0 -10 1052.69   64.79
  -3   0 -10   23.10   50.99
   3   0 -10   -0.90    1.80
   3   0 -10   -0.20    2.70
   3   0 -10    0.40    5.10
  -3   0 -10   10.40   10.60
  -3   0  10   -1.10    2.50
  -3   0 -10    3.30    3.50
  -3   0  10    4.20    7.30
   3   0 -10    1.20    2.90
   3   0  10   -8.20   48.70
   3   0  10    2.50    5.10
  -3   0  10    0.30    2.10
  -3   0 -10   -2.70    2.00
  -3   0 -10    0.70    2.00
  -3   0  10  -30.70   45.70
  -3   0  10   -2.20    1.40
  -4   0 -10  107.69   29.70
  -4   0  10   94.89   13.10
   4   0 -10   93.09   11.20
  -4   0  10  103.09   12.00
  -4   0 -10   99.59   13.10
  -4   0 -10  110.49   12.30
   4   0 -10   74.09   27.20
   4   0 -10  131.39   18.10
  -4   0  10   94.59   14.40
   4   0  10   82.39   26.40
  -4   0  10  102.99   29.40
   4   0 -10   78.19   13.10
  -4   0 -10   99.09   14.20
   5   0  10   -0.20    3.20
  -5   0 -10   -1.40    4.00
   5   0 -10   -4.40    2.90
   5   0 -10    4.40    7.20
  -5   0  10    2.80    6.70
  -5   0 -10    0.30    2.40
  -5   0 -10   -3.50    1.40
  -5   0 -10   -2.20    2.80
  -5   0  10   -0.20    3.80
  -5   0  10   -3.10    2.90
  -5   0  10    0.10    1.90
   5   0 -10   -3.00    3.30
  -6   0  10   47.80    9.90
  -6   0 -10   36.00    7.80
   6   0 -10   37.60    9.90
  -6   0  10   57.69   11.80
  -6   0 -10   37.00   17.60
   6   0 -10   38.30    7.40
  -6   0 -10   59.59    9.50
   6   0 -10   60.69   13.10
  -6   0  10   22.00   15.50
   6   0  10   55.89   24.00
  -6   0 -10   32.20    8.30
   6   0 -10   83.29   32.30
  -6   0  10   40.90    6.60
  -7   0  10    2.30    2.70
  -7   0  10   13.80   15.00
   7   0 -10   -0.50    4.50
  -7   0 -10    0.80    3.30
   7   0  10   -2.90    4.30
  -7   0  10    1.60    4.30
  -7   0  10    3.90    4.40
  -7   0 -10   -1.80    3.70
  -7   0 -10    0.30    2.90
  -7   0 -10    3.90    4.10
   7   0 -10   -2.00    4.00
  -7   0  10   -0.60    5.00
  -8   0  10   10.20    3.80
   8   0  10   -0.60    4.90
  -8   0 -10   15.30    5.50
   8   0 -10    8.70    6.60
  -8   0  10   17.60   18.20
  -8   0  10    4.50    9.00
  -8   0 -10    2.70    4.30
  -8   0 -10    7.60    5.00
   8   0 -10   11.10    7.40
  -8   0  10    4.30    4.20
  -8   0  10   10.30    6.10
  -9   0 -10    0.20    3.30
  -9   0  10    1.30    8.30
  -9   0  10   -3.40    2.30
  -9   0  10   -3.20    4.90
  -9   0 -10   -0.40    4.60
   9   0 -10   -2.50    4.60
  -9   0 -10   -1.10    3.60
   9   0  10   -0.70    5.90
  -9   0 -10    1.80    4.20
  -9   0  10   -4.40    3.20
   0   0  11    1.10    2.80
   0   0 -11    6.40    9.30
   0   0  11    0.10    3.70
   0   0 -11    0.60    3.20
   0   0 -11   -2.00    1.60
   0   0 -11   -1.50    3.00
   0   0  11   -3.80    2.40
   0   0  11   -0.50    2.20
  -1   0 -11   -1.20    2.90
  -1   0  11   -0.50    3.10
   1   0  11   13.40   10.90
  -1   0  11   -1.20    2.90
  -1   0 -11    4.10    2.60
  -1   0  11    0.30    2.20
   1   0  11   -2.50    2.20
  -1   0 -11    0.60    3.30
   1   0 -11    0.80    4.10
  -1   0  11   -3.70    2.20
   1   0 -11    3.10    7.20
   1   0  11   -1.20    2.50
  -1   0 -11   -1.70    1.80
   1   0 -11    0.20    2.50
  -2   0  11  129.89   17.00
   2   0 -11  167.48   21.60
  -2   0  11  163.28   13.60
  -2   0  11  203.68   43.90
  -2   0 -11  150.48   19.60
  -2   0 -11  113.09   30.90
   2   0 -11  141.39   18.30
  -2   0 -11  144.09   13.10
  -2   0 -11  127.39   16.40
   2   0 -11  160.48   41.90
   2   0  11  144.89   37.70
  -3   0  11    0.60    2.40
  -3   0  11   -1.60    3.00
   3   0 -11    0.10    4.50
  -3   0  11    0.30    3.00
  -3   0  11    0.60    2.30
  -3   0 -11   -2.00    2.80
  -3   0 -11    6.10    7.30
  -3   0 -11   -2.60    3.40
  -3   0 -11   -3.50    1.60
   3   0  11    5.10    7.70
   3   0 -11    2.20    4.80
   4   0 -11   41.50   22.00
  -4   0 -11   18.90    6.10
  -4   0  11   15.40    5.50
  -4   0 -11   40.40   18.60
  -4   0  11   21.40    4.80
   4   0 -11   18.80    8.00
   4   0  11   72.09   27.00
  -4   0 -11    6.50    3.60
   4   0 -11   23.20    7.90
   4   0 -11   12.00    4.10
  -4   0 -11   26.40    8.00
  -4   0  11   14.90   12.80
  -4   0  11   16.10    6.70
   5   0 -11   -2.00    4.40
  -5   0 -11   -4.90    2.20
  -5   0 -11   -2.60    2.30
  -5   0 -11   -0.60    2.60
  -5   0  11   -0.80    2.10
  -5   0  11   -3.20    2.80
   5   0  11   -2.00    4.00
   5   0 -11   -5.70    3.30
  -5   0  11    5.50    5.10
  -5   0 -11    3.10    6.00
   5   0 -11    0.60    2.70
  -5   0  11   12.70   11.20
   5   0 -11    3.60    5.30
  -6   0  11   80.39   14.60
  -6   0  11  111.29   15.20
  -6   0  11  123.29   10.80
  -6   0 -11   98.59   13.20
   6   0 -11   72.19   11.10
  -6   0 -11  106.39   14.20
  -6   0 -11  104.19   15.70
   6   0 -11   77.79   15.90
   6   0 -11  121.29   18.30
  -6   0  11  108.29   33.50
  -6   0 -11  123.59   33.70
   6   0 -11  145.19   44.10
   7   0 -11   -5.00    3.70
   7   0 -11   -2.50    4.60
  -7   0  11   -3.70    3.70
  -7   0  11    0.00    3.80
   7   0  11   -0.30    5.20
  -7   0  11    9.10   10.80
  -7   0 -11    0.40    2.60
  -7   0 -11   -2.20    4.00
  -7   0  11    3.40    3.20
  -7   0 -11   -1.50    3.00
  -8   0  11   92.09   10.60
  -8   0 -11   45.40   10.50
  -8   0  11   67.39   13.50
  -8   0 -11   65.89   11.00
  -8   0  11   63.99   34.00
   8   0 -11   72.09   14.80
   8   0 -11   60.59   15.50
  -8   0 -11   49.90   10.00
  -8   0  11   67.09   12.80
   0   0 -12   99.09   14.90
   0   0 -12   97.29   11.30
   0   0  12   84.99   12.70
   0   0  12   94.89   13.30
   0   0 -12   91.69   16.50
   0   0 -12  110.59   34.40
   0   0  12   92.29   29.60
  -1   0  12   -0.80    2.40
   1   0  12   -0.50    3.90
   1   0 -12    2.00    3.40
  -1   0  12   -1.90    2.70
   1   0  12    2.10    3.60
  -1   0 -12   -1.70    3.80
  -1   0 -12   -0.60    3.10
  -1   0 -12    1.90    4.10
  -1   0  12    0.00    2.10
   1   0 -12    1.90    6.60
  -1   0 -12   -3.70    1.70
   1   0 -12   -2.40    1.70
   1   0 -12   -0.30    3.40
  -1   0  12   -1.00    3.90
  -2   0  12   83.59   10.90
   2   0 -12   86.69   10.80
  -2   0  12   94.69   13.20
  -2   0 -12  117.29   15.80
   2   0 -12  109.99   18.10
  -2   0 -12   72.29   13.90
   2   0  12   67.09   27.00
  -2   0  12  101.89   14.30
   2   0 -12   80.89   14.40
  -2   0  12  110.99   39.00
  -2   0 -12  103.89   33.10
  -2   0 -12   89.49   10.90
   3   0 -12    0.70    2.90
  -3   0  12   -0.60    2.30
   3   0 -12    6.90    9.10
   3   0  12    8.80   11.80
  -3   0 -12   -3.80    2.50
  -3   0  12    2.00    4.10
   3   0 -12   -2.30    2.80
  -3   0 -12   -0.40    2.20
   3   0 -12   -1.20    3.40
  -3   0  12    4.50    4.80
  -3   0  12   -0.90    4.20
  -3   0 -12   -0.50    3.30
  -4   0 -12  287.27   21.60
  -4   0  12  281.77   20.70
   4   0 -12  244.78   27.90
  -4   0  12  163.78   42.30
   4   0 -12  233.68   55.29
  -4   0  12  233.18   22.50
   4   0  12  271.77   55.99
  -4   0  12  244.78   23.90
   4   0 -12  261.07   21.00
   4   0 -12  287.67   31.40
  -4   0 -12  271.67   52.49
  -4   0 -12  237.48   27.50
  -4   0 -12  260.37   23.50
  -5   0 -12   -0.50    4.10
  -5   0 -12    1.20    4.00
  -5   0  12   -4.10    3.40
   5   0 -12   -4.50    5.10
  -5   0  12    2.10    5.90
  -5   0  12   -1.10    3.80
   5   0 -12   -1.80    5.70
  -5   0 -12    5.50    5.00
  -5   0  12   -0.90    2.40
  -5   0 -12   -0.70    2.70
   5   0 -12    2.20    3.00
   5   0  12   -0.60    4.70
   6   0 -12   20.00    9.40
  -6   0 -12   15.70    6.90
  -6   0 -12   14.40    5.30
  -6   0  12    9.90    5.90
  -6   0  12   21.70    5.30
  -6   0  12   12.30   15.10
  -6   0 -12   15.80    6.30
  -6   0 -12   32.40   18.80
  -6   0  12   20.80    7.90
   6   0 -12    5.60    3.90
   7   0 -12   -2.20    2.70
  -7   0 -12    0.70    4.50
  -7   0 -12   -2.80    3.40
  -7   0  12   -3.10    3.40
   7   0  12   -0.50    6.40
  -7   0  12   10.10    6.40
   7   0 -12    1.80    6.10
  -7   0 -12   -0.90    3.70
  -7   0  12    0.90    3.10
   7   0 -12   -1.10    3.60
  -7   0  12   -3.90    6.30
   0   0  13    4.80    9.90
   0   0 -13    1.50    3.90
   0   0 -13    5.80    6.30
   0   0 -13   -1.60    4.70
   0   0  13    4.30    4.40
   0   0 -13    2.50    3.20
  -1   0 -13   -4.50    1.90
   1   0 -13    0.90    6.10
  -1   0 -13    0.50    2.60
  -1   0 -13   12.30   12.90
  -1   0  13   -1.50    5.10
  -1   0 -13    1.10    5.00
  -1   0  13    6.20    4.80
   1   0 -13    1.50    2.80
   1   0  13   11.00   10.90
   1   0 -13    2.50    4.60
  -1   0  13    2.30    4.10
   1   0 -13   -3.50    3.30
  -1   0  13   -3.70    1.70
  -2   0 -13   34.20    6.80
   2   0 -13   31.20    6.40
   2   0 -13   45.60   10.80
  -2   0 -13   20.30    7.50
  -2   0  13   47.40   24.10
  -2   0  13   38.30    9.50
  -2   0 -13   40.50   10.60
   2   0 -13   10.80   12.20
   2   0 -13   53.39   13.00
  -2   0 -13    4.30    6.90
  -2   0  13   25.30    6.00
  -2   0  13   24.40    7.40
   2   0  13   55.19   25.90
  -3   0  13   -2.20    5.60
   3   0 -13   -2.00    5.40
   3   0  13   -0.80    4.90
  -3   0  13   -2.70    2.30
  -3   0 -13   -2.00    4.80
  -3   0  13   -0.80    4.10
  -3   0 -13    3.20    5.60
  -3   0 -13    0.30    2.80
   3   0 -13    0.40    2.80
  -3   0  13    1.30    4.40
  -3   0 -13    0.70    4.10
   3   0 -13   -2.40    4.30
   3   0 -13   -1.50    3.50
  -4   0  13   46.80    8.20
   4   0 -13   51.89    8.70
  -4   0 -13   35.60   10.30
  -4   0  13   89.59   33.40
  -4   0 -13   52.09   11.10
  -4   0 -13   19.00   18.40
  -4   0  13   35.20    8.80
   4   0 -13   66.99   30.00
  -4   0 -13   48.10    9.80
   4   0 -13   38.40   11.20
   4   0 -13   43.30   12.10
  -5   0 -13   -0.50    4.30
  -5   0  13   -1.90    4.80
   5   0 -13   -1.90    6.60
  -5   0 -13    0.40    5.60
   5   0 -13   -3.10    4.70
  -5   0 -13    3.10    3.00
  -5   0  13    3.60   10.00
   5   0 -13   -2.20    3.50
   5   0 -13    0.70    2.80
   5   0  13   -0.70    6.10
  -5   0 -13   -2.40    3.50
  -5   0  13   -2.60    4.00
  -5   0  13    1.10    3.10
   0   0 -14   75.59   32.10
   0   0 -14   86.09   15.30
   0   0 -14   85.59   11.10
   0   0  14   76.29   12.50
   0   0 -14  101.89   17.50
   0   0  14   24.10   20.40
  -1   0  14   -0.80    4.00
   1   0 -14   -2.20    4.30
  -1   0 -14   -1.60    2.70
  -1   0 -14    3.50    8.50
  -1   0  14   -0.30    3.20
   1   0 -14    1.30    3.20
   1   0 -14   -1.80    6.20
   1   0  14   -0.20    6.10
  -1   0 -14    1.90    5.00
   1   0 -14   -1.20    4.40
  -1   0  14   -3.00    6.20
  -1   0 -14    1.80    5.70
   2   0 -14  145.99   46.50
  -2   0  14   49.80    9.30
  -2   0 -14   70.09   29.00
   2   0 -14   47.90   12.90
   2   0 -14   97.39   16.70
  -2   0 -14   51.39   13.80
   2   0 -14   51.39    8.70
  -2   0 -14   75.49   15.30
  -2   0  14   94.29   34.10
  -2   0 -14   57.29   10.60
  -2   0  14   83.09   12.70
   3   0 -14   -1.40    4.60
  -3   0  14    0.20    2.90
   3   0  14   -1.10    6.50
  -3   0 -14    1.30    3.50
  -3   0 -14   -0.20    4.80
  -3   0  14   -5.10    3.50
   3   0 -14   -2.60    2.30
   3   0 -14   -1.60    7.20
  -3   0  14   -2.20    2.70
  -3   0  14    6.10   10.90
  -3   0 -14   -0.60    6.80
  -3   0 -14    7.80    6.00
   3   0 -14    7.30    7.20
   1  -1   0    7.50    1.60
  -1   1   0   -0.50    5.30
   1  -1   0    3.40    2.50
  -1   1   0    6.90    1.60
   1  -1   0    7.50    1.60
  -1   1   0    5.00    2.80
  -1  -1   0    8.10    0.80
   1  -1   0    0.10   22.60
   1  -1   0    9.80    5.80
   1   1   0    7.20    0.80
  -1   1   0    7.70    1.60
  -1   1   0   12.70   27.50
  -2  -1   0  694.73   48.00
   2   1   0  807.12  111.29
  -2   1   0  693.93   65.59
  -2   1   0  749.73   45.00
  -2   1   0  754.72  169.58
  -2  -1   0  696.03   55.59
  -2   1   0  741.13   53.29
  -2  -1   0  873.41  109.79
   2  -1   0  585.94  153.18
   2   1   0  704.03   55.29
   2   1   0  680.13   47.60
   3   1   0  519.15   35.90
   3   1   0  553.04   35.20
   3   1   0  537.85   41.70
  -3   1   0  593.64   47.30
  -3  -1   0  523.25  134.99
   3  -1   0  574.24   36.20
  -3  -1   0  554.84   35.30
   3   1   0  610.04  148.19
   3  -1   0  536.35  169.88
   3  -1   0  606.24   36.60
  -3   1   0  545.45   36.50
  -3   1   0  456.95   67.59
   3   1   0  649.54   55.29
  -3  -1   0  588.14   35.60
  -3  -1   0  574.64   42.70
  -3  -1   0  587.34   54.99
  -3   1   0  572.54   36.30
  -3   1   0  729.43  226.38
  -4   1   0  156.58   39.60
  -4  -1   0  190.08   39.00
  -4  -1   0  157.48   22.60
   4   1   0  196.98   93.99
   4   1   0  148.99   33.90
  -4   1   0  296.47  163.28
  -4   1   0  155.98   25.30
   4   1   0  194.98   23.90
  -4   1   0  163.08   12.50
   4   1   0  155.48   11.00
   4  -1   0   69.59  109.99
   4  -1   0  159.48   12.10
   4   1   0  146.39   11.10
   4  -1   0  134.59   11.50
  -4  -1   0  142.09   11.20
  -4   1   0  135.79   11.60
  -4  -1   0  110.79   90.09
  -4  -1   0  134.19   10.80
   5  -1   0   37.00    5.90
  -5  -1   0   22.60    3.90
   5   1   0   43.70   24.20
  -5   1   0   72.79  125.49
   5   1   0   27.10    4.50
  -5   1   0   16.70    4.50
   5  -1   0   73.29  121.69
  -5   1   0   37.70   13.50
   5  -1   0   30.80    5.20
  -5  -1   0   21.40   80.19
   5   1   0  143.09   87.49
  -5   1   0   24.50    4.90
   5   1   0   27.40    4.20
   5  -1   0    7.60   29.70
  -5  -1   0   19.70    4.10
   5   1   0   46.20   13.40
   5  -1   0   16.70   10.30
  -5  -1   0    9.70   19.60
  -5   1   0   30.10   26.80
  -5  -1   0   27.80   10.50
  -6   1   0  359.46   78.79
  -6  -1   0  312.27   22.50
  -6  -1   0  348.07   23.50
  -6  -1   0  148.99   70.89
   6   1   0  396.66   38.20
  -6  -1   0  368.76   66.29
   6  -1   0  345.77   69.19
   6   1   0  301.37   22.30
   6  -1   0  291.07   44.90
   6  -1   0  147.59   82.79
  -6  -1   0  394.76   38.70
  -6   1   0  320.77   23.70
   6   1   0  354.66   23.00
   6  -1   0  335.07   23.80
  -6   1   0  283.97   43.80
   6   1   0  293.27   59.99
   6  -1   0  296.07   23.10
  -7   1   0  424.96   28.90
   7  -1   0  378.66   27.80
  -7   1   0  390.46   55.19
   7  -1   0  404.36   28.50
  -7   1   0  400.66   87.09
   7   1   0  217.78   94.49
  -7  -1   0  349.27   27.50
  -7   1   0  358.76   28.70
   7   1   0  399.56   50.79
   7  -1   0  390.46   56.19
  -7  -1   0  386.96   27.20
  -7  -1   0  424.56   53.09
  -7  -1   0  387.16   77.59
   7   1   0  396.76   27.20
   7  -1   0  237.88  108.29
  -7  -1   0  315.37  114.09
   7   1   0  452.05   81.19
   7   1   0  429.96   27.70
   7  -1   0  453.65   89.29
  -8   1   0   44.90    8.90
  -8   1   0    7.20   43.00
   8  -1   0   19.10   82.09
   8  -1   0   38.40   45.10
  -8   1   0   44.90   18.10
  -8   1   0   56.29    8.70
  -8  -1   0   71.89   20.60
  -8  -1   0   70.89    8.80
   8   1   0   13.10  121.89
   8  -1   0   88.69   26.10
  -8   1   0   16.50   80.49
  -8  -1   0   33.60    7.30
  -9   1   0   27.00   53.09
  -9  -1   0   12.60    4.60
  -9   1   0   11.00    4.60
  -9   1   0   19.60    6.20
  -9  -1   0    8.70    3.80
  -9  -1   0   30.40   59.89
  -9  -1   0   13.00    9.60
   9  -1   0   21.90   12.60
   9  -1   0    1.10   54.69
  -9   1   0    0.80    4.20
 -10  -1   0   54.39   20.10
 -10  -1   0   60.29   20.70
 -10   1   0   71.29   10.80
  10  -1   0  109.99   31.60
 -10   1   0   74.09   12.40
 -10  -1   0   64.69   11.00
 -10   1   0   83.39   40.30
 -10  -1   0   64.29    9.80
 -11  -1   0   12.50   11.00
 -11   1   0   -0.50    4.00
 -11  -1   0   -1.00    3.00
 -11   1   0    6.00    8.90
 -11   1   0    1.70    3.20
 -12   1   0   57.49   12.20
 -12  -1   0   82.29   27.70
 -12   1   0   50.39   10.40
 -12   1   0  103.79   33.50
 -12  -1   0   53.89   11.80
   0  -1  -1 2448.35  162.18
   0   1  -1 2590.44  166.78
   0   1   1 2659.63  233.98
   1  -1  -1  509.05   32.60
   1   1   1  512.05   37.40
  -1   1  -1  581.64  127.59
  -1   1  -1  534.05   47.30
  -1  -1   1  858.21  156.18
  -1   1  -1  580.84   38.20
  -1  -1   1  545.15   35.40
   1  -1  -1  430.86  110.89
  -1  -1   1  536.55   42.00
  -1   1   1  503.45   38.40
  -1   1   1  499.05   32.50
   1   1  -1  512.65   35.30
  -1  -1  -1  531.95   33.50
   1  -1   1  628.54  125.19
   1  -1   1  471.55   37.20
   1  -1   1  563.24   48.30
  -1  -1  -1  493.85   36.90
  -1   1   1  541.45   49.60
   1   1  -1  463.55   40.80
   2   1   1 9999.00  625.94
   2  -1  -1 8418.36  557.44
  -2   1  -1 8927.81  556.34
   2  -1  -1 9126.79  719.93
  -2   1  -1 8895.21  696.83
  -2  -1   1 8847.92  545.95
   2   1   1 8714.63  541.35
  -2  -1   1 8531.75  652.43
   2  -1   1 9776.52  699.43
  -2   1   1 8687.83  558.74
   2   1  -1 9510.95  659.83
  -2   1   1 9047.50  712.43
  -2  -1  -1 8164.38  608.64
   2   1  -1 8468.65  546.35
  -2  -1  -1 8684.23  540.15
  -3   1  -1   55.09   64.29
  -3   1  -1  116.69    9.90
   3  -1  -1  122.69   10.60
   3  -1  -1  201.08  101.69
  -3  -1   1  119.29    9.80
  -3  -1   1  144.59   27.10
  -3   1  -1  131.09   30.60
  -3   1  -1  118.49   19.60
  -3  -1   1  122.49   29.70
  -3   1  -1  128.49   10.30
   3  -1  -1  147.49   10.70
  -3  -1   1  127.69    9.60
  -3  -1   1  137.79   18.60
  -3  -1   1  160.18   21.00
   3   1   1  155.48   28.20
   3   1   1  144.79   18.30
  -3   1   1  114.79   20.70
  -3  -1  -1  138.59    9.30
  -3  -1  -1  111.39   74.19
   3   1  -1  133.59   10.10
  -3  -1  -1  134.29    9.40
  -3  -1  -1  103.59   22.20
  -3  -1  -1  126.39   16.50
   3   1  -1  183.38   94.09
  -3   1   1  139.79   10.60
  -3   1   1  111.89   33.30
  -3   1   1  128.99   10.80
   3  -1   1  198.98  104.49
  -4  -1   1  874.01   84.79
  -4  -1   1  955.00   68.19
  -4  -1   1  852.11   86.59
   4   1   1  829.02   66.29
  -4  -1   1  889.71   68.99
  -4   1  -1  959.30   58.99
   4  -1  -1 1139.39  285.47
  -4   1  -1  939.11   58.59
  -4   1  -1  826.62   90.19
   4  -1  -1  921.61   59.29
   4   1   1  891.31   83.39
  -4  -1   1  922.41   57.89
   4  -1  -1  949.31   58.99
   4   1   1  696.43  171.28
  -4   1  -1  852.21   70.29
  -4  -1   1  924.11   58.39
  -4   1  -1 1043.90  280.67
   4   1  -1  995.40   58.69
  -4  -1  -1  949.21   66.59
  -4  -1  -1  907.91   82.49
   4   1  -1 1040.10  248.28
   4   1  -1 1190.78  239.18
  -4   1   1  925.01   58.89
  -4   1   1  902.71   73.39
  -4  -1  -1 1084.69  239.08
  -4   1   1  934.01   59.49
  -4   1   1 1002.80  263.17
  -4  -1  -1  937.41   57.79
  -4   1   1  917.41   96.49
  -4  -1  -1  958.80   57.59
   4  -1   1 1057.79  250.47
   5   1   1   90.89   31.70
  -5   1  -1  150.18   11.60
   5  -1  -1  236.78  163.58
  -5  -1   1  138.79   25.00
   5   1   1  161.98   24.40
  -5  -1   1  118.39   10.80
  -5   1  -1  178.18  142.09
   5   1   1   96.69   99.09
   5  -1  -1  136.89   11.50
  -5  -1   1  149.69   37.80
  -5  -1   1  191.38   44.00
  -5   1  -1  138.49   25.80
   5  -1  -1  133.39   11.80
  -5   1  -1  127.99   11.50
  -5  -1   1  117.19   10.40
  -5   1  -1  220.48   53.99
  -5  -1   1  120.39   21.40
   5  -1   1  156.58   27.90
  -5   1   1   17.20   99.79
  -5  -1  -1   40.60   76.89
  -5   1   1  181.68   51.59
  -5   1   1  116.79   11.10
   5   1  -1  253.17  142.99
   5   1  -1  147.49   11.40
  -5  -1  -1  121.69   10.50
  -5  -1  -1  118.59   33.90
   5   1  -1  142.09  125.69
   5  -1   1  190.58  147.99
  -5   1   1  129.79   14.20
  -5  -1  -1   84.99   17.40
  -5   1   1  186.48   32.30
   5  -1   1   75.49   37.10
  -5  -1  -1  119.29   10.10
   6  -1  -1   69.69   23.80
  -6   1  -1   70.69   31.50
  -6  -1   1   58.89   35.80
   6  -1  -1   55.99    8.10
  -6   1  -1   80.59    9.70
   6   1   1   45.70   29.10
   6   1   1   42.10   14.10
  -6  -1   1   66.29   16.70
   6  -1  -1   60.39    9.00
  -6   1  -1   49.20    8.40
  -6  -1   1   51.99    7.40
  -6  -1   1   53.49    8.00
   6   1   1   23.30   46.90
  -6   1  -1   30.70   12.80
  -6  -1   1   62.19   18.60
   6  -1  -1   46.90   68.49
   6   1  -1   61.99    8.20
   6  -1   1  105.09   41.10
   6   1  -1   42.10   60.09
   6  -1   1  106.29   25.70
  -6   1   1   64.39   19.90
   6   1  -1    4.20   46.00
  -6  -1  -1   81.69    8.70
  -6   1   1   90.69   44.70
  -6  -1  -1   60.19    8.00
   6  -1   1    4.80   47.90
  -6  -1  -1   56.99   34.60
   6   1  -1   62.59    7.70
  -6   1   1   75.09   10.30
  -6   1   1   53.19    8.20
  -7   1  -1   25.10   13.60
   7   1   1   25.60   29.30
  -7  -1   1    8.50    7.20
  -7   1  -1   10.90    4.30
   7   1   1    1.00    2.70
  -7  -1   1    9.90    3.20
  -7  -1   1   10.70    3.90
  -7  -1   1   24.20   33.50
   7  -1  -1   32.50   36.60
  -7  -1   1   13.60    8.00
   7  -1  -1    3.50    3.40
   7   1   1   -3.60   47.70
   7  -1  -1    9.10    3.70
  -7   1  -1   26.70   34.40
  -7   1  -1    5.00    3.00
   7  -1  -1    0.50    5.10
   7  -1  -1    2.10   75.39
   7   1  -1   10.30    3.40
  -7   1   1   -0.40    3.00
  -7   1   1   -0.90   36.70
  -7  -1  -1  -12.20   30.30
   7  -1   1   -9.80   56.09
   7   1  -1   31.90   58.69
  -7   1   1   12.50    4.10
  -7   1   1    3.50    3.20
  -7  -1  -1    6.40    6.00
  -7  -1  -1    6.90    3.00
   7   1  -1    5.70    3.10
   7  -1   1    3.50    5.40
  -7  -1  -1    4.00    2.70
   7   1  -1   12.80   56.19
   7  -1   1   -3.70   41.30
   8  -1  -1   10.70   45.80
  -8   1  -1   21.20   42.00
   8   1   1    1.80    4.20
  -8  -1   1    0.50   41.00
   8  -1  -1    3.10  111.49
   8  -1  -1    1.80    2.90
   8  -1  -1    1.30    5.50
  -8  -1   1   -1.20    2.50
  -8  -1   1    2.00    2.80
  -8   1  -1   -0.80    2.60
  -8  -1   1   -0.80    2.10
  -8   1  -1   -0.70    2.80
   8  -1  -1    0.00    2.50
  -8   1  -1    1.70    2.80
  -8  -1   1    1.90    2.40
   8   1   1   10.70   60.19
  -8  -1  -1    8.70    7.50
   8  -1   1    2.90    5.70
  -8   1   1    1.00    2.90
  -8   1   1   -1.40    2.60
   8   1  -1    1.20    2.70
  -8  -1  -1   -2.00   35.80
  -8  -1  -1    2.10    2.40
   8   1  -1  -33.70   76.59
   8  -1   1   10.00   42.60
  -8   1   1  -21.20   80.29
  -8   1   1   -1.00    2.20
   8   1  -1  -23.80   62.89
  -8  -1  -1    1.80    2.60
   8   1  -1    5.10    3.10
  -8   1   1  -18.70   37.40
  -9   1  -1  135.69   70.29
  -9  -1   1    0.40   54.79
  -9  -1   1   60.39   21.00
  -9   1  -1   76.79   12.20
   9  -1  -1   73.09   10.80
   9  -1  -1   77.29   11.40
  -9  -1   1   75.29   15.90
  -9   1  -1   51.39   19.60
  -9  -1   1   77.49   22.30
   9   1   1   78.29   22.20
  -9   1  -1   54.99    9.60
   9   1   1   86.89   54.69
  -9  -1   1   65.69    9.60
  -9   1   1   20.90   14.70
  -9  -1  -1   65.29   10.20
   9   1  -1   99.79   11.70
  -9  -1  -1   91.19   24.40
  -9  -1  -1   75.49   10.00
   9  -1   1   76.09   24.40
  -9   1   1  141.09   67.79
  -9  -1  -1  194.18   67.79
  -9   1   1   83.39   12.10
   9  -1   1  105.79   55.29
   9   1  -1   76.59   10.20
  -9   1   1   77.19   11.60
 -10  -1   1    9.90    4.10
 -10  -1   1    4.50    7.60
 -10   1  -1   15.70   12.20
 -10   1  -1    3.90    4.50
 -10  -1   1   11.90    5.20
 -10  -1   1   14.30   10.40
 -10   1  -1   11.10    4.90
 -10   1   1   12.80    5.60
 -10   1   1    5.30    4.70
 -10   1   1   13.30    5.30
 -10  -1  -1    9.70    4.80
 -10  -1  -1   12.00   10.00
 -10   1   1    5.40    9.00
 -10  -1  -1   11.30    4.40
 -11   1  -1   22.90    7.70
 -11   1  -1    8.70    8.90
 -11  -1   1   16.10    5.80
 -11  -1   1   25.90    6.50
 -11   1  -1    6.70    4.70
 -11  -1   1   10.70    9.80
 -11   1   1   14.40    6.50
 -11   1   1   14.10    5.70
 -11   1   1   -1.30    3.90
 -11  -1  -1   14.90    5.10
 -11   1   1   24.30    6.80
 -11  -1  -1    7.50    8.50
  11  -1   1   12.20   12.20
 -11  -1  -1   20.40    6.40
 -12   1  -1   35.90    9.80
 -12  -1   1    8.10    5.10
 -12  -1   1   19.90   13.40
 -12   1  -1   15.80   13.90
 -12  -1   1   35.30    8.20
 -12   1  -1   23.90    7.00
 -12  -1   1   51.59    9.40
 -12  -1  -1   38.70    8.90
 -12  -1  -1   22.40   13.50
 -12  -1  -1   30.50    7.40
 -12   1   1   41.90    9.40
 -12   1   1   28.50    9.10
 -12   1   1   21.10   13.70
 -12   1   1   24.00    9.40
   0   1   2   -7.00   34.20
   0  -1  -2    0.30    1.00
   0  -1   2  -59.39   44.50
   0  -1   2    0.20    0.50
   0  -1   2   -1.30    5.80
   0  -1   2   -0.30    0.40
   0  -1  -2   -0.60    0.70
   0   1  -2   -0.10    0.50
   0   1   2    0.50    0.60
   0   1  -2    1.10    0.50
   0   1   2    0.00    0.20
   0   1  -2   -0.20    0.50
   0  -1  -2    0.20    0.70
   0   1   2   -0.30    0.80
   0   1   2   -0.30    0.40
   0  -1   2    0.00    0.40
   0   1  -2   60.79   75.79
   0  -1  -2    8.20   35.80
   0   1  -2    1.70    1.90
   0   1  -2   -2.80    5.40
   0  -1   2    1.20    1.50
   0  -1  -2    4.60    7.20
   0  -1  -2    0.90    0.60
   0   1   2   -4.10    5.20
  -1  -1   2 2282.07  155.38
   1  -1  -2 2299.67  271.57
   1  -1  -2 2397.06  146.89
   1  -1  -2 2396.06  163.38
   1   1   2 1999.60  155.08
  -1   1  -2 2260.17  158.08
  -1   1   2 2296.47  160.58
   1   1  -2 2211.58  155.88
  -1  -1  -2 2338.17  151.18
   1  -1   2 2361.86  159.78
  -1   1   2 2664.23  289.17
   1   1  -2 1960.50  291.87
   2  -1  -2  452.05   28.60
   2   1   2  417.86   32.30
  -2  -1   2  361.56   33.20
   2  -1  -2  503.95  155.78
   2  -1  -2  410.06   28.80
  -2   1  -2  419.66  136.39
   2   1   2  460.35   42.30
   2  -1  -2  397.06   27.50
  -2  -1   2  458.35   28.30
  -2   1  -2  528.75   51.49
  -2   1  -2  385.76   34.80
  -2  -1   2  420.36   26.90
  -2  -1   2  433.36   44.70
  -2  -1   2  441.86   27.80
  -2  -1   2  546.25  145.49
   2   1  -2  454.05   28.00
  -2   1   2  428.26   37.00
  -2  -1  -2  410.06   40.10
  -2  -1  -2  442.06   27.00
  -2   1   2  443.96   28.40
  -2  -1  -2  884.11  176.88
  -2  -1  -2  439.26   27.00
  -2  -1  -2  427.26   31.70
   2   1  -2  428.56   28.30
   2  -1   2  714.23  193.38
  -2   1   2  427.16   27.40
  -2   1   2  472.45   29.10
   2   1  -2  454.95   48.30
  -2   1   2  457.75   62.69
  -3  -1   2  854.81   53.59
   3   1   2  761.72   73.39
  -3  -1   2  912.01   54.19
  -3   1  -2  867.41   64.39
  -3  -1   2  859.81   62.79
   3   1   2  808.52   60.29
   3  -1  -2  786.32  207.88
   3  -1  -2 1015.20  256.87
   3  -1  -2  901.41   55.19
   3  -1  -2  895.41   54.59
  -3  -1   2  869.01   79.09
  -3  -1   2  977.00  232.38
  -3   1  -2  836.02  213.58
  -3   1  -2  732.43   79.89
   3   1  -2  863.31   63.79
  -3   1   2  785.42   65.09
  -3   1   2  865.01   88.09
  -3  -1  -2  943.41  177.78
  -3   1   2  797.52   66.49
  -3   1   2  818.12   53.29
  -3  -1  -2  845.92   59.69
  -3  -1  -2  864.01   72.09
  -3   1   2  894.91   54.99
   3   1  -2  902.11   54.39
  -3   1   2  774.52   86.09
   3  -1   2 1085.89  241.88
  -3   1   2  869.11   54.39
   3   1  -2  815.92   80.39
  -4   1  -2  963.80   72.89
   4   1   2  998.10   69.69
   4   1   2  922.81   87.19
   4   1   2 1434.36  269.07
  -4   1  -2  973.00   59.69
  -4   1  -2  933.11   59.79
  -4  -1   2  859.11   58.49
   4  -1  -2  958.70  263.47
   4  -1  -2  967.30  291.97
  -4  -1   2  936.71   59.89
  -4  -1   2  994.50   59.39
  -4   1  -2  978.50   94.89
  -4  -1   2  832.92   69.29
  -4  -1   2 1048.00   97.99
  -4  -1   2  850.61   71.29
  -4   1  -2 1040.20  260.67
   4  -1  -2  896.01   60.09
   4  -1  -2  967.50   60.99
  -4  -1  -2  885.51  205.78
  -4   1   2 1139.99  107.89
   4  -1   2 1013.20  259.17
  -4  -1  -2  959.30   58.59
  -4  -1  -2 1027.50   86.09
  -4   1   2  909.61   73.69
  -4   1   2  916.51   59.19
   4   1  -2 1089.29  257.17
   4   1  -2 1005.60   60.29
  -4  -1  -2  914.81   67.09
   4   1  -2 1301.37  298.77
  -4   1   2 1041.70  105.89
  -4   1   2 1019.90   77.49
  -4   1   2  905.11   59.99
  -5   1  -2  100.19   11.10
   5  -1  -2  113.99   10.10
   5  -1  -2   71.29  147.49
   5   1   2   97.79   18.90
  -5  -1   2   97.29   10.90
  -5   1  -2  111.69   22.40
   5  -1  -2  106.09   12.10
  -5  -1   2   89.19    8.30
   5   1   2  102.49   35.60
  -5   1  -2   86.69  122.69
  -5  -1   2   72.69   17.00
   5   1   2   72.19  105.99
  -5  -1   2   96.29    8.70
  -5   1  -2  102.49   35.70
  -5  -1   2  108.29   41.30
   5  -1  -2   76.49   95.49
  -5  -1   2   63.99   17.20
  -5   1  -2  101.29    9.20
   5   1  -2  201.88  155.88
   5  -1   2  114.19   23.70
  -5   1   2  138.99   28.20
  -5   1   2   80.89    8.50
  -5   1   2   82.69   20.30
  -5   1   2  111.79   12.30
   5   1  -2   97.19   11.00
  -5  -1  -2   88.89    8.10
  -5   1   2  101.99   11.10
   5   1  -2  114.59  116.79
  -5  -1  -2   85.99    8.30
  -5  -1  -2  240.68   43.90
   5  -1   2   46.10   25.30
  -5  -1  -2   82.39   16.40
  -5  -1  -2  146.39  116.39
  -5   1   2  134.99   47.50
  -5   1   2  110.49   39.90
   5  -1   2   85.99  116.19
  -6  -1   2  107.19   10.10
   6   1   2   15.50   44.50
   6  -1  -2  147.69   15.00
   6  -1  -2  120.39   11.30
  -6  -1   2  111.49   25.40
  -6   1  -2  172.58   51.49
   6   1   2   96.39   22.20
  -6  -1   2  138.09   11.50
  -6  -1   2   82.29   20.40
  -6   1  -2  108.79   11.90
  -6  -1   2  167.58   53.39
  -6   1  -2  118.99   13.20
   6   1   2  137.69   43.70
  -6   1  -2  101.89   24.10
   6  -1  -2   40.40   73.69
   6   1  -2   70.29   59.09
  -6   1   2  136.59   29.50
  -6   1   2  126.09   10.80
  -6   1   2  144.39   15.20
   6  -1   2  103.49   68.79
   6  -1   2  102.69   25.00
  -6   1   2   78.59   24.20
  -6  -1  -2  103.49    9.60
  -6  -1  -2  130.69   40.50
   6   1  -2   29.50   48.20
  -6  -1  -2   91.49   21.70
   6  -1   2  136.19   47.20
   6   1  -2  103.09   12.40
  -6   1   2  172.98   57.59
  -6   1   2  105.79   12.10
  -6  -1  -2   96.69    9.80
   7   1   2   58.79   62.59
   7   1   2  124.09   47.30
   7  -1  -2  119.49   14.40
  -7   1  -2  111.29   12.90
  -7   1  -2   97.49   24.80
   7   1   2  126.09   26.50
   7  -1  -2  139.59   14.70
  -7   1  -2  118.59   14.10
  -7  -1   2  130.59   29.60
  -7  -1   2  119.79   13.80
  -7  -1   2  135.59   28.00
  -7   1  -2  218.78   60.49
   7  -1  -2   98.39  101.39
  -7  -1   2   95.69   42.20
  -7  -1   2  104.39   12.00
   7  -1   2  178.88   58.59
  -7  -1  -2  124.89   24.70
  -7   1   2  104.39   26.70
   7  -1   2   89.59   25.40
  -7  -1  -2  124.69   10.90
  -7   1   2  133.19   48.00
   7  -1   2   22.70   59.49
  -7   1   2  117.39   30.30
  -7   1   2  163.38   61.39
   7   1  -2   11.10   73.79
  -7   1   2  117.19   13.10
  -7  -1  -2  116.39   11.30
  -7   1   2  128.39   15.20
   7   1  -2  120.79   13.60
  -7   1   2  138.19   14.70
   7   1  -2   66.29   69.19
   8  -1  -2   52.29  103.89
  -8  -1   2  207.88   16.80
  -8  -1   2  198.48   58.99
  -8  -1   2  225.88   40.50
   8   1   2  147.29   52.39
   8  -1  -2  188.68   17.90
  -8   1  -2  193.28   18.00
  -8  -1   2  192.78   16.50
  -8  -1   2  222.88   18.20
  -8   1  -2   77.49  103.89
   8  -1  -2  214.98   18.00
  -8   1  -2  162.78   36.00
  -8   1  -2  207.78   17.50
   8   1   2  165.18   33.20
  -8   1  -2  221.28   62.99
  -8  -1   2  197.68   35.00
   8   1  -2   70.49  121.29
  -8   1   2  302.07   85.89
  -8  -1  -2  194.28   16.90
  -8   1   2  211.58   39.60
   8  -1   2  277.57   47.70
   8  -1   2  195.18   71.39
   8   1  -2   22.60   75.99
   8  -1   2  116.79   98.29
  -8   1   2  184.38   41.30
  -8   1   2  203.88   17.70
  -8  -1  -2  200.78   35.20
   8   1  -2  201.88   17.60
  -8  -1  -2  207.98   16.50
  -8  -1  -2  173.38   54.29
  -8   1   2  219.38   19.10
  -8   1   2  187.38   16.90
  -9  -1   2   83.59   22.30
  -9   1  -2   56.19    9.90
  -9  -1   2   69.99   23.30
   9  -1  -2   76.89   11.20
   9  -1  -2   80.39   12.10
  -9  -1   2   65.29   59.59
  -9   1  -2   87.49   12.80
  -9  -1   2   54.49    9.90
   9   1   2  -14.40   43.90
   9   1   2   75.79   22.50
  -9   1  -2   42.20   17.40
  -9   1  -2   35.20   59.59
  -9  -1   2   69.49    9.90
   9  -1   2  113.99   65.99
  -9   1   2   72.59   10.50
  -9  -1  -2   93.29   11.00
  -9   1   2   67.79   10.80
  -9   1   2   41.40   18.00
  -9  -1  -2   67.99   10.40
  -9  -1  -2   69.59   20.30
  -9   1   2   63.39   23.30
   9   1  -2   77.49   10.80
   9  -1   2   82.39   26.80
  -9  -1  -2   71.49   47.20
  -9   1   2   86.29   63.69
  -9   1   2   65.39   11.60
   9   1  -2   73.99   10.80
 -10   1  -2   40.90    9.10
 -10  -1   2   15.90   10.60
 -10  -1   2   37.00    8.40
 -10  -1   2   36.70    7.50
 -10   1  -2   42.20   18.60
  10  -1  -2   37.30    8.50
  10   1   2   28.90   15.20
 -10  -1   2   27.70   15.40
  10  -1  -2   27.40    7.80
 -10   1  -2   31.30    7.50
 -10  -1   2   32.70    7.20
 -10  -1  -2   39.20    8.00
 -10   1   2   45.60   22.50
 -10  -1  -2   35.80   14.50
  10   1  -2   38.30   10.50
 -10   1   2   10.30   12.20
 -10   1   2   37.20    8.00
 -10  -1  -2   33.80    7.00
 -10   1   2   39.60    9.50
 -10   1   2   29.90    7.30
  10   1  -2   34.40    7.50
  10  -1   2   62.89   21.80
 -11  -1   2   28.90   16.60
 -11  -1   2   26.20    6.60
 -11  -1   2   21.20    6.30
 -11   1  -2   31.50    7.80
 -11   1  -2   19.50    7.30
  11  -1  -2   21.80    7.20
 -11   1  -2   28.70   16.10
  11   1   2   54.39   21.20
 -11  -1   2   29.50    7.90
 -11  -1  -2    4.90    5.50
 -11   1   2   11.70    5.40
  11   1  -2   24.10    6.70
 -11  -1  -2   18.70    6.10
 -11   1   2   27.00   20.80
  11  -1   2   15.80   13.50
 -11   1   2    8.00    5.50
 -11   1   2   17.90    6.40
 -12   1  -2    2.00    6.10
 -12  -1   2    1.10    4.20
 -12   1  -2    5.80    4.80
 -12  -1   2    7.20   10.30
 -12   1  -2    2.00    4.80
 -12  -1   2    6.30    4.70
 -12  -1   2    5.30    4.30
 -12  -1  -2    6.40    8.20
 -12   1   2    3.00    4.30
 -12  -1  -2    7.10    4.50
 -12  -1  -2   -5.90    2.40
 -12   1   2    6.40    6.20
 -12   1   2   13.70   14.10
  12  -1   2   -0.90    5.30
   0   1   3  887.61   54.79
   0  -1  -3 1433.56  301.57
   0   1   3  993.80   79.19
   0  -1  -3  806.92   53.89
   0   1  -3 1615.24  370.46
   0  -1   3 1546.85  332.07
   0  -1  -3  844.82   74.99
   0   1  -3  866.71   61.89
   0  -1   3  938.41   62.79
   0   1  -3  752.82   72.99
   0  -1   3  945.41   77.29
   0  -1  -3  852.71   61.59
   0   1  -3  841.32   53.69
   0   1   3  789.52   60.19
   1  -1  -3   85.59    8.00
  -1  -1   3   95.59    7.40
  -1  -1   3   95.99    6.30
  -1  -1   3  165.18   32.20
   1   1   3   94.89    7.10
  -1  -1   3  170.48  125.99
  -1   1  -3   79.39    7.00
  -1   1  -3   81.29    6.80
   1  -1  -3   98.19   88.79
   1  -1  -3   80.49    7.50
  -1   1  -3  128.19   28.30
   1   1   3   80.99    7.00
   1  -1  -3   90.59   16.50
  -1   1  -3   81.39   14.60
   1  -1  -3   98.79    6.80
   1   1   3  100.69    8.00
  -1  -1   3   91.09    7.60
  -1   1  -3   77.19    7.10
  -1   1  -3   64.19  101.59
   1  -1  -3  106.89   27.80
   1   1   3  349.47  145.29
  -1  -1   3   80.39   14.40
  -1  -1  -3  111.49   22.90
   1   1  -3  148.49   31.90
   1   1  -3   91.59    6.30
   1   1  -3   89.29    7.50
  -1  -1  -3   90.69    7.40
   1   1  -3  181.18  121.09
  -1   1   3   96.79   79.59
   1  -1   3  243.58  170.78
  -1  -1  -3   89.19   14.10
  -1   1   3   85.69   15.50
  -1   1   3  127.29   27.90
  -1  -1  -3  325.37  156.88
   1   1  -3   80.99    7.70
  -1  -1  -3   96.19    7.00
   1  -1   3  115.09   28.60
   1  -1   3  124.79   17.80
  -1   1   3   87.39    7.50
  -1   1   3  101.69    6.80
  -1  -1  -3   81.09    7.00
   1   1  -3   87.49   15.70
  -2   1  -3 2522.65  473.95
   2   1   3 1549.24  125.79
   2  -1  -3 2064.69  304.07
   2  -1  -3 1829.22  119.99
  -2  -1   3 1934.31  292.27
  -2   1  -3 1785.22  115.89
  -2  -1   3 1698.63  114.89
   2   1   3 1672.73  112.39
   2  -1  -3 1642.24  139.89
  -2   1  -3 1758.12  134.99
  -2   1   3 1950.10  143.29
   2   1  -3 1740.33  135.79
  -2  -1  -3 1676.13  112.19
  -2   1   3 1716.33  321.87
   2  -1   3 1646.34  116.09
   2   1  -3 1753.02  116.69
  -2  -1  -3 1686.53  125.59
   3  -1  -3  207.18   15.70
  -3  -1   3  212.58   16.10
  -3  -1   3  211.38   16.70
  -3  -1   3  242.18   15.30
   3   1   3  232.88   23.10
   3  -1  -3  192.08  124.89
  -3  -1   3  232.08   49.60
  -3   1  -3  206.38   28.60
  -3  -1   3  360.06  167.68
  -3   1  -3  305.27  127.89
   3   1   3  245.68   41.00
   3   1   3  836.32  261.67
  -3   1  -3  252.27   46.00
  -3  -1   3  201.38   27.40
   3  -1  -3  192.08   17.00
   3  -1  -3  209.88   16.80
   3   1  -3   79.09   95.79
   3   1  -3  227.28   16.50
  -3   1   3  223.08   17.40
  -3  -1  -3  217.18   21.50
  -3  -1  -3  236.48   15.30
   3   1  -3  256.77   33.10
  -3   1   3  251.17   15.80
  -3  -1  -3  179.28  103.09
  -3   1   3  313.37   58.69
   3   1  -3  224.18   17.00
   3   1  -3  206.68   15.20
  -3  -1  -3  278.97   40.40
  -3   1   3  234.88   16.90
  -3   1   3  242.18   33.10
   3  -1   3  483.35  212.28
   3   1  -3  330.77   53.99
  -3  -1  -3  234.58   15.20
  -4   1  -3 2116.29  167.48
   4   1   3 2043.80  137.79
   4   1   3 2114.09  161.48
  -4  -1   3 2035.90  384.86
  -4   1  -3 1954.50  383.06
   4  -1  -3 1945.41  127.39
   4  -1  -3 2585.84  474.95
  -4  -1   3 2001.10  139.79
  -4   1  -3 2062.09  140.79
   4  -1  -3 2272.37  427.96
  -4   1   3 2211.08  175.78
  -4   1   3 2129.19  180.58
  -4  -1  -3 2727.73  335.17
   4   1  -3 1951.20  141.09
  -4  -1  -3 2242.78  156.58
  -4   1   3 1923.91  142.89
   4  -1   3 2655.33  475.55
  -4  -1  -3 1979.10  135.29
  -4   1   3 2252.87  148.59
   4   1  -3 2071.79  126.89
   4   1  -3 1972.90  168.48
   5   1   3   44.10   25.80
   5  -1  -3   12.70   47.80
  -5  -1   3  -16.30   21.80
  -5  -1   3   17.50    3.50
  -5   1  -3   24.50   10.80
   5   1   3   25.20   54.69
  -5  -1   3   25.70    5.00
   5  -1  -3   30.10    5.90
   5  -1  -3   20.80    5.60
  -5  -1   3   29.60   12.50
   5   1   3   20.10    9.50
  -5  -1   3   16.80    5.00
  -5  -1   3   11.50    6.60
  -5   1  -3    8.00   25.90
   5  -1  -3   52.99   61.79
  -5   1   3    4.30   27.00
   5   1  -3   33.40   45.50
  -5   1   3   17.30   23.80
  -5   1   3   20.10    4.00
   5   1  -3   20.40    4.70
  -5   1   3   55.99   18.90
  -5  -1  -3   27.10    9.60
  -5   1   3   22.80    4.90
  -5   1   3   14.40    9.60
   5  -1   3   19.30   10.40
   5   1  -3    7.30   42.90
  -5   1   3   26.00    5.80
  -5  -1  -3   -2.10   18.50
   5  -1   3    6.20   42.10
   5  -1   3   51.19   25.70
   5   1  -3   21.50    5.10
  -5  -1  -3   15.20   38.90
  -6   1  -3  176.68   32.20
  -6  -1   3  141.49   12.60
   6  -1  -3    4.70   55.09
   6  -1  -3   54.39   72.69
   6   1   3  154.48   28.20
  -6  -1   3  144.99   31.70
  -6   1  -3  105.99   12.40
  -6  -1   3   99.29   52.19
  -6  -1   3  220.68   34.30
  -6   1  -3  227.48   56.39
   6   1   3   64.39   73.09
   6  -1  -3  145.69   12.90
   6   1   3  227.38   54.89
   6  -1  -3  115.49   14.70
  -6  -1   3  136.79   11.70
  -6  -1   3  120.79   10.80
   6   1  -3  138.29   14.90
  -6   1   3  141.69   12.60
  -6   1   3   71.29   22.60
  -6  -1  -3  115.19   10.60
  -6  -1  -3  194.88   46.00
  -6   1   3  127.79   15.10
   6   1  -3   63.69   66.39
   6  -1   3   57.49   58.29
  -6  -1  -3  137.39   24.80
   6  -1   3  237.48   64.09
  -6   1   3  176.18   59.49
   6   1  -3  -11.40   62.39
   6   1  -3  112.19   13.00
  -6   1   3  146.99   11.80
  -6  -1  -3  115.59   10.90
   6  -1   3  166.48   32.40
  -6   1   3  124.89   28.80
  -7   1  -3   23.20   11.80
   7   1   3   18.60   39.70
   7  -1  -3   45.10    8.80
  -7  -1   3   31.30    5.70
   7  -1  -3   36.80    7.60
  -7   1  -3   30.50    6.00
  -7  -1   3   33.50   16.30
  -7   1  -3   26.90    6.40
  -7   1  -3   77.49   47.30
  -7  -1   3   24.70    5.50
  -7  -1   3   30.50    6.60
  -7  -1   3   17.60   44.20
   7  -1  -3   23.20   84.89
  -7  -1   3   53.99   17.70
   7   1   3   32.70   68.49
   7   1   3   25.00   12.00
  -7   1  -3    7.90   82.29
  -7   1   3   19.40   13.10
  -7   1   3   22.20   12.90
   7   1  -3   39.60   71.19
  -7   1   3   26.40    6.40
  -7   1   3  -25.30   32.10
  -7   1   3   34.00    8.00
   7   1  -3   27.20    6.80
   7  -1   3   52.69   19.30
  -7   1   3   58.29   43.60
  -7  -1  -3   32.10    5.80
   7   1  -3   29.70   76.09
  -7  -1  -3   44.40   14.30
  -7  -1  -3   34.40    6.30
   7  -1   3   12.50   55.79
  -7   1   3   35.20    6.30
   7  -1   3    8.70   42.40
   8  -1  -3   58.39   10.00
   8  -1  -3   61.79   10.70
  -8  -1   3   83.59   24.70
   8   1   3   28.60   46.00
  -8  -1   3   58.29    9.60
  -8  -1   3   52.69    8.20
   8   1   3   66.49   20.40
  -8  -1   3   72.59    9.60
  -8  -1   3   58.29   19.60
  -8  -1   3   80.89   56.09
  -8   1  -3   56.89    9.30
  -8   1  -3   72.49   10.80
  -8   1  -3   73.59   52.09
  -8   1  -3   60.39   20.50
  -8   1   3   40.40   18.00
  -8  -1  -3   49.40    8.40
   8   1  -3   71.49   11.30
  -8  -1  -3   72.59    9.50
  -8  -1  -3   85.99   43.00
   8  -1   3   36.20   17.00
  -8   1   3   51.89   19.90
  -8   1   3   70.19   55.99
  -8  -1  -3   68.09   19.30
  -8   1   3   45.80    9.80
  -8   1   3   50.59    8.90
  -8   1   3   -8.10   68.69
  -8   1   3   53.59    8.50
   8  -1   3   33.80   48.10
  -9  -1   3   52.49   60.39
   9   1   3   32.70   15.60
  -9  -1   3   86.59   17.00
   9  -1  -3   50.99    9.60
  -9   1  -3   60.29   10.90
   9   1   3   58.59   59.49
  -9  -1   3   65.19   25.00
  -9  -1   3   56.29    9.00
  -9   1  -3   55.79    9.80
  -9   1  -3  136.89   61.29
  -9  -1   3   72.09   21.90
  -9  -1   3   58.49   10.30
   9  -1  -3   59.69   10.90
  -9   1   3   91.89   28.60
  -9   1   3   53.39   21.10
  -9  -1  -3   42.20   47.70
   9  -1   3   37.30   59.19
  -9   1   3   54.29    9.00
  -9  -1  -3   55.69   18.10
   9  -1   3   65.99   24.00
  -9   1   3   58.29   11.10
  -9  -1  -3   55.09    9.10
  -9   1   3   19.50   64.99
   9   1  -3   43.40    9.10
  -9  -1  -3   54.39    8.60
  -9   1   3   58.29   10.00
 -10   1  -3   39.40    9.00
 -10   1  -3   22.90   14.10
  10  -1  -3   33.00    8.20
 -10  -1   3   27.30    7.50
 -10  -1   3   27.30   15.20
 -10  -1   3   35.20    7.50
 -10   1  -3   34.20    7.90
  10  -1  -3   34.90    8.60
  10   1   3   59.29   22.00
 -10  -1   3   22.60   15.90
 -10  -1   3   30.30    6.90
 -10   1   3   69.09   24.10
 -10  -1  -3   27.20    7.10
 -10   1   3   28.60    8.30
  10  -1   3   34.60   17.40
 -10   1   3   31.80   16.60
 -10   1   3   37.80    7.90
 -10   1   3   32.80    7.70
 -10  -1  -3   33.00   14.50
 -10  -1  -3   42.80    7.80
  10   1  -3   38.60    8.50
  11   1   3   -0.80    4.30
 -11  -1   3   -2.00    4.50
  11  -1  -3    5.20    4.80
 -11   1  -3    8.60    5.70
 -11  -1   3   10.20    5.20
 -11  -1   3    6.60    4.30
 -11  -1   3    6.30    4.10
 -11   1  -3    3.50    5.90
 -11   1  -3    9.50    5.20
  11  -1   3   30.50   19.00
 -11   1   3    2.70    4.10
  11   1  -3    2.00    3.60
 -11   1   3   -1.00    3.70
 -11   1   3    0.70    3.50
 -11   1   3    2.80    7.70
 -11  -1  -3   14.40    5.60
 -11  -1  -3    5.00    7.80
 -12   1  -3   18.40    7.60
 -12  -1   3   10.90    5.90
 -12  -1   3   10.10    5.30
 -12  -1   3   29.70   18.20
 -12  -1   3    9.80    4.90
 -12   1  -3   57.89   23.90
 -12   1  -3   21.80    7.00
 -12  -1  -3   12.70    5.50
 -12   1   3   24.80   10.90
 -12   1   3   -1.30    5.40
 -12   1   3   14.10    6.50
  12  -1   3   -0.70    5.60
 -12   1   3   13.00    6.70
 -12  -1  -3   12.80    5.30
   0  -1  -4    0.00    0.80
   0   1   4    1.10    2.20
   0  -1   4   -0.40    0.90
   0   1  -4   -0.40    0.50
   0  -1   4  -10.50   10.90
   0  -1  -4   -1.30    0.50
   0   1   4    0.00    0.70
   0   1   4  -25.80   80.29
   0   1  -4    6.70   11.60
   0  -1  -4   -0.40    1.20
   0  -1  -4    1.30    2.50
   0   1  -4   -0.60    0.60
   0  -1  -4    5.30   11.70
   0   1   4   -1.30    0.70
   0  -1   4   -0.80    0.70
   0  -1   4   -0.10    0.80
   0   1  -4  110.49  123.39
   0   1   4    0.50    0.90
   0  -1   4  -30.40  110.39
   0   1  -4    0.30    1.10
  -1   1  -4  468.55   32.90
  -1   1  -4 1460.35  454.85
  -1  -1   4  560.54   33.70
   1   1   4 1226.08  321.27
  -1  -1   4  514.95   31.60
   1  -1  -4  500.25   33.40
  -1  -1   4  529.55   33.00
   1   1   4  490.85   32.40
  -1  -1   4  468.65   42.30
   1  -1  -4  508.35   44.90
  -1  -1   4 1130.19  331.37
   1   1   4  446.16   32.20
  -1  -1   4  467.75   63.59
  -1   1  -4  497.35   32.90
  -1   1  -4  517.05   43.30
   1  -1  -4 1166.68  326.87
   1  -1  -4  483.55   70.79
  -1   1  -4  482.25   32.10
   1  -1  -4  503.45   34.10
   1   1   4  500.15   32.80
  -1   1  -4  655.03   63.79
   1   1  -4  491.85   33.10
   1   1  -4 1186.28  357.96
   1  -1   4  496.45   32.60
  -1   1   4  664.13  216.78
   1   1  -4  487.25   33.80
   1  -1   4  597.14   75.09
  -1  -1  -4  519.05   32.80
  -1  -1  -4  490.65   33.20
  -1  -1  -4  436.26   61.69
  -1   1   4  487.55   70.39
  -1   1   4  564.14   32.00
  -1  -1  -4  510.25   41.70
   1  -1   4 1270.27  381.06
  -1   1   4  564.54   44.60
  -1   1   4  517.15   33.90
   1  -1   4  428.46   41.30
  -1  -1  -4  489.35   32.10
  -1   1   4  535.45   33.30
   1   1  -4  512.15   31.50
   1   1  -4  575.64   62.29
  -1  -1  -4 1024.20  343.37
  -2   1  -4  160.18   13.00
   2  -1  -4  397.96  182.38
   2   1   4  176.78   12.90
  -2  -1   4  187.58   12.70
  -2  -1   4  142.49  141.79
   2  -1  -4  198.08   15.30
  -2   1  -4  197.88   27.00
   2  -1  -4  195.68   29.70
  -2   1  -4  194.28   13.60
  -2  -1   4  222.88   48.20
  -2  -1   4  190.98   14.40
  -2   1  -4  337.47  191.58
  -2  -1   4  184.88   26.60
  -2  -1   4  183.78   13.80
   2  -1  -4  198.38   46.80
  -2   1  -4  185.58   13.40
   2  -1  -4  195.38   13.10
   2   1   4  463.75  209.18
  -2   1  -4  236.78   44.50
   2  -1  -4  156.58   13.90
   2   1  -4  160.78   13.70
   2  -1   4  175.38   54.99
   2  -1   4  234.28  199.78
  -2   1   4  154.78   25.70
  -2  -1  -4  189.38   13.60
  -2   1   4  234.78   47.80
  -2   1   4  176.48  121.39
  -2   1   4  169.18   12.50
  -2  -1  -4  214.28  148.29
  -2   1   4  154.08   14.30
   2   1  -4  184.68   12.40
   2   1  -4  194.28   14.90
   2   1  -4  151.88   39.20
  -2  -1  -4  189.88   13.30
  -2  -1  -4  215.78   25.80
   2  -1   4  225.68   30.00
   2   1  -4  183.78   27.80
  -2  -1  -4  144.49   32.80
  -2  -1  -4  182.58   13.10
   2   1  -4  540.75  241.58
  -3  -1   4   54.39    7.50
  -3  -1   4   35.90   23.50
  -3  -1   4   23.40    9.20
   3   1   4  124.29  147.19
  -3   1  -4  137.79  137.79
   3  -1  -4   55.89    6.40
   3  -1  -4   54.19   16.30
   3  -1  -4  -10.30   92.69
  -3  -1   4   35.50   85.99
   3  -1  -4   45.60    7.30
  -3  -1   4   42.10    4.10
   3   1   4   44.20   12.00
  -3   1  -4    7.20   20.10
   3  -1  -4   43.70   26.50
  -3   1  -4   45.00   12.60
  -3  -1   4   45.30    6.30
   3  -1  -4   60.29    7.70
   3   1   4   41.50   21.10
   3   1  -4   43.30    6.60
  -3   1   4   42.30    5.10
   3   1  -4   96.69  150.18
   3  -1   4   29.10  138.59
  -3  -1  -4   45.80    5.70
   3   1  -4   67.19   29.60
  -3   1   4   48.20    7.50
  -3  -1  -4   35.30   18.40
  -3   1   4   26.90   10.80
   3   1  -4   51.29    7.70
  -3   1   4   20.10   22.80
   3   1  -4   50.59   14.50
   3  -1   4   10.00   17.60
  -3   1   4   59.19  108.99
  -3  -1  -4   47.50    6.00
  -3  -1  -4   56.09    6.00
  -3   1   4   40.50    6.40
   3   1  -4   46.00    5.20
  -3  -1  -4  134.99  131.89
  -3  -1  -4   54.29   12.50
  -4  -1   4   14.20    3.80
   4  -1  -4   21.20    4.90
   4   1   4   -7.30   56.09
  -4  -1   4   18.50    4.60
  -4  -1   4   24.30   25.20
  -4   1  -4    5.40   18.60
  -4  -1   4   -3.20   42.50
   4  -1  -4    3.70   56.99
   4  -1  -4   24.30    4.50
   4   1   4   31.00   11.00
  -4  -1   4   17.70    8.60
   4   1   4   20.90   21.20
  -4   1  -4   22.00   43.40
  -4  -1   4   27.80    3.90
  -4   1  -4   37.10   13.00
   4  -1  -4   30.00    6.40
   4  -1  -4   75.79   57.89
  -4   1   4   47.30   34.30
  -4   1   4   30.40    6.50
  -4   1   4   31.30   14.00
  -4  -1  -4   24.10    3.70
   4   1  -4   37.00   14.40
  -4   1   4   27.30    5.30
  -4  -1  -4   16.70    7.30
   4   1  -4   23.70    4.80
   4   1  -4   19.90    5.70
  -4   1   4   23.10   11.90
   4  -1   4   -7.40   58.89
   4   1  -4   27.90   24.00
  -4  -1  -4   23.70    3.90
   4   1  -4   12.80   57.19
  -4  -1  -4   14.20   39.20
  -4   1   4   60.99   30.80
  -4  -1  -4   32.10   20.50
  -4   1   4   36.60    4.90
   5   1   4  448.26   74.79
   5   1   4  492.45   47.80
   5  -1  -4  575.84   37.40
   5  -1  -4  271.47  113.89
  -5  -1   4  515.45   35.70
   5   1   4  582.04  174.88
  -5  -1   4  454.75   48.20
  -5  -1   4  531.05   34.90
  -5  -1   4  490.25   33.00
  -5   1  -4  774.42  100.69
   5  -1  -4  468.35   35.50
  -5   1  -4  500.45   49.70
  -5   1   4  537.65   35.70
  -5   1   4  500.05   33.60
  -5  -1  -4  596.64   47.50
   5  -1   4  445.96  147.39
  -5   1   4  638.44  107.99
   5  -1   4  491.65   86.79
   5   1  -4  483.55   35.10
  -5  -1  -4  559.84   75.09
   5   1  -4  524.75   36.40
  -5   1   4  557.94   69.59
  -5   1   4  475.95   36.00
  -5   1   4  549.95   54.79
   5  -1   4  482.65   51.29
   6   1   4  308.27   42.90
  -6  -1   4  317.97   22.00
  -6  -1   4  327.27   23.20
  -6  -1   4  283.37   20.20
  -6  -1   4  249.28   45.80
   6   1   4  358.16  141.59
   6  -1  -4  162.08   86.19
   6  -1  -4  277.47   22.50
  -6  -1   4  190.48   65.99
   6   1   4  264.57   64.09
  -6   1  -4  258.57   62.19
  -6   1  -4  403.46   49.99
   6  -1  -4   71.69   83.99
   6  -1  -4  276.47   23.30
  -6   1   4  305.97   23.60
  -6   1   4  336.07   53.89
   6  -1   4  357.66   50.79
  -6   1   4  249.28   43.30
   6  -1   4  254.97   65.99
   6   1  -4  305.97   23.30
   6  -1   4  175.28  109.19
  -6  -1  -4  326.07   59.29
  -6  -1  -4  181.38   77.29
   6   1  -4  275.17   22.10
   6   1  -4  117.09   87.79
  -6   1   4  272.27   22.00
  -6   1   4  263.77   20.40
  -6  -1  -4  232.68   40.20
  -6   1   4  309.17   80.49
  -7  -1   4  412.26   91.59
   7   1   4  292.27   44.60
  -7   1  -4  546.35   94.89
  -7  -1   4  312.97   47.70
  -7   1  -4  390.26   51.29
  -7  -1   4  295.47   71.29
  -7  -1   4  312.47   22.70
   7  -1  -4   62.99  109.69
   7  -1  -4  118.59  109.89
   7   1   4  270.57  144.89
  -7   1  -4  319.17   24.60
   7  -1  -4  320.17   25.30
   7   1   4  327.67   77.29
  -7  -1   4  286.87   23.50
  -7  -1   4  325.27   25.20
  -7  -1   4  374.76   55.49
  -7   1  -4  338.47   24.40
  -7   1  -4  140.39   98.69
   7  -1  -4  337.27   26.50
   7  -1   4  332.47  133.69
   7   1  -4  141.79  105.89
   7   1  -4  301.67   25.10
  -7   1   4  357.26   91.99
  -7   1   4  314.57   24.60
  -7   1   4  371.46   53.29
  -7   1   4  303.47   23.10
   7  -1   4  408.26   58.09
  -7   1   4  339.97   57.69
  -7   1   4  325.17   26.00
   7   1  -4  310.37   24.50
   7   1  -4  123.69   98.29
  -7  -1  -4  315.67   23.50
  -7  -1  -4  320.17   23.20
   7  -1   4  405.46   91.49
  -7  -1  -4  337.67   44.10
   8   1   4  142.39   31.30
  -8  -1   4  101.39   27.30
  -8  -1   4  137.19   16.30
   8   1   4  165.18   61.59
  -8   1  -4  254.07   67.89
  -8   1  -4  118.39   28.90
  -8  -1   4  137.49   14.80
  -8   1  -4  145.19   16.70
  -8   1  -4  102.79   13.50
  -8  -1   4  103.99   12.30
   8  -1  -4  140.99   16.60
   8  -1  -4  110.49   15.70
  -8  -1   4  110.39   63.99
  -8  -1   4  139.69   35.20
   8   1  -4  109.39   15.10
  -8  -1  -4  120.59   13.80
   8   1  -4  138.79   15.70
  -8  -1  -4  224.88   60.59
  -8   1   4   94.09   30.70
  -8   1   4   69.39   24.90
  -8  -1  -4  134.69   12.00
  -8   1   4   94.29   13.40
   8  -1   4  235.78   79.19
  -8   1   4  134.79   12.30
  -8   1   4   97.09   15.10
  -8   1   4  124.89   79.29
  -8   1   4   58.89   53.09
   8  -1   4  156.18   35.60
  -8  -1  -4  115.49   24.90
  -9  -1   4   45.30   17.70
  -9  -1   4   45.70    8.40
  -9  -1   4   32.60   18.40
   9   1   4   45.70   18.40
  -9  -1   4   42.00    9.20
   9  -1  -4   56.09   10.30
  -9   1  -4   58.19   10.60
   9  -1  -4   44.80   10.00
  -9   1  -4   23.30   15.50
  -9   1  -4   42.60    8.40
  -9  -1  -4   31.20   13.20
   9  -1   4   42.00   20.40
  -9   1   4   43.70   21.40
  -9   1   4   29.70   15.60
  -9   1   4   48.80   10.30
  -9  -1  -4   67.19    9.80
  -9   1   4   62.79    9.50
  -9  -1  -4   39.20    7.40
   9   1  -4   66.69   10.60
  -9   1   4   55.59   10.10
   9   1  -4   39.40    9.00
 -10  -1   4   46.10    7.90
  10   1   4   37.20   17.20
 -10  -1   4   33.70    8.60
 -10  -1   4   36.80   16.20
 -10   1  -4   39.60   18.90
  10  -1  -4   27.30    8.20
 -10   1  -4   43.60    9.50
  10  -1  -4   43.50    9.50
 -10  -1   4   36.60    7.80
 -10   1  -4   15.70    5.80
 -10   1   4   31.40   16.70
  10  -1   4   47.60   21.70
 -10  -1  -4   33.10    7.20
 -10   1   4   36.30    8.20
 -10  -1  -4   18.20   11.10
 -10   1   4   27.40    6.80
 -10   1   4   53.39   25.80
 -10  -1  -4   28.00    7.10
  10   1  -4   28.30    8.20
 -10   1   4   50.39   11.10
 -11  -1   4   -0.30    2.90
 -11  -1   4    4.10    4.80
 -11   1  -4   -3.80    3.20
  11  -1  -4   -2.30    4.00
 -11  -1   4   -0.80    4.90
 -11   1  -4   -1.90    2.90
 -11   1  -4   -1.00    3.50
 -11  -1   4   -1.00    2.80
  11   1   4   -1.40    4.00
  11   1  -4    0.70    3.80
 -11   1   4    3.50    4.20
 -11  -1  -4   -0.90    3.10
 -11  -1  -4    3.00    3.80
 -11   1   4    4.40    9.10
  11  -1   4   -1.60    4.70
 -11  -1  -4   -0.50    3.40
 -11   1   4    5.50    5.40
 -11   1   4    1.70    3.20
 -12  -1   4   55.89   10.30
 -12   1  -4   42.70   20.90
 -12   1  -4   54.09   10.80
 -12  -1   4   49.70    9.10
 -12  -1   4   42.30   22.80
 -12  -1   4   35.40   10.10
  12   1   4   51.79   29.30
 -12   1  -4   64.09   12.50
 -12  -1  -4   54.29   10.30
 -12   1   4   47.20    9.30
 -12  -1  -4   42.30   18.20
 -12   1   4   47.80   27.50
 -12  -1  -4   50.09    9.40
 -12   1   4   56.99   11.00
 -12   1   4   27.30    9.40
   0   1  -5  519.25   35.80
   0   1   5  543.25   35.70
   0   1   5  479.75   45.40
   0  -1  -5 1111.29  373.16
   0  -1   5  510.85   72.39
   0  -1  -5  513.95   47.30
   0   1  -5  619.94   81.39
   0  -1   5 1508.05  443.26
   0  -1   5  493.85   51.19
   0   1  -5  535.45   36.60
   0  -1  -5  705.23   88.69
   0   1  -5  549.54   34.40
   0   1   5  972.10  337.57
   0  -1   5  549.25   35.60
   0   1   5  436.86   65.39
   0   1   5  571.84   35.00
   0  -1   5  512.35   34.50
   0  -1  -5  566.74   36.20
   0  -1  -5  568.54   34.70
   0   1   5  543.85   36.20
   0  -1  -5  573.24   37.10
   0  -1   5  541.05   35.90
   0   1  -5  579.94   48.50
   1  -1  -5  267.37  195.28
  -1   1  -5  256.97   50.19
   1  -1  -5  189.78   49.50
  -1   1  -5  216.18   15.70
  -1  -1   5  795.52  314.17
   1   1   5  211.78   15.60
   1   1   5  204.98  184.58
   1  -1  -5  208.38   14.50
  -1  -1   5  213.18   16.10
  -1   1  -5  690.83  296.37
  -1  -1   5  213.48   14.30
  -1   1  -5  204.38   14.60
   1   1   5  204.98   15.10
  -1  -1   5  225.58   30.90
   1  -1  -5  200.98   31.30
  -1   1  -5  216.58   16.20
   1  -1  -5  188.28   15.90
   1   1   5  254.67   48.10
  -1  -1   5  205.28   15.60
  -1   1  -5  192.98   29.10
   1  -1  -5  205.48   16.80
   1   1   5  206.18   29.00
   1   1   5  204.28   15.20
   1  -1   5  400.76  254.17
   1  -1   5  203.68   15.40
   1  -1   5  225.38   47.50
  -1   1   5  201.18   16.30
  -1   1   5  237.78   31.70
   1  -1   5  212.98   30.50
   1   1  -5  240.18   33.30
  -1  -1  -5  206.98   16.20
   1   1  -5  207.78   16.80
  -1  -1  -5  190.08   15.40
  -1  -1  -5  599.34  264.77
   1   1  -5  238.38   16.50
   1  -1   5  217.88   15.50
  -1   1   5  158.88   40.70
  -1   1   5  211.38   14.50
   1   1  -5  560.34  269.27
  -1   1   5  382.76  229.78
  -1  -1  -5  164.38   26.10
  -1  -1  -5  195.08   44.00
  -1   1   5  217.58   16.00
   1   1  -5  267.17   55.19
  -1  -1  -5  209.58   14.70
  -2  -1   5  700.83   44.70
   2  -1  -5  804.52  108.19
  -2  -1   5  572.64   54.39
   2   1   5  650.13   42.90
  -2   1  -5  658.23   43.80
  -2  -1   5  713.63   45.70
   2  -1  -5  657.13   59.79
  -2   1  -5  690.13   43.60
   2  -1  -5  669.63   45.50
  -2   1  -5  637.44   42.90
  -2  -1   5  738.73   42.10
   2  -1  -5 1452.65  394.36
  -2   1  -5 1369.36  420.16
  -2  -1   5  577.64   82.89
   2  -1  -5  719.33   45.00
   2   1   5 1366.66  408.26
   2  -1  -5  720.23   42.90
  -2   1  -5  663.63   56.19
   2   1   5  649.83   43.10
  -2   1  -5  519.95   79.99
  -2   1   5  666.23   45.10
   2  -1   5  590.54   55.49
  -2  -1  -5  613.34   53.29
  -2  -1  -5  647.54   43.00
  -2   1   5  699.53  107.99
  -2   1   5  649.74   57.59
  -2  -1  -5  744.83   74.59
   2   1  -5  685.93   45.40
   2   1  -5  692.03   44.50
   2  -1   5  715.73   93.59
  -2   1   5  671.13   44.30
   2   1  -5  666.23   42.90
  -2  -1  -5  657.93   43.80
  -2   1   5  710.03   42.50
   2   1  -5  783.42   85.59
  -2  -1  -5  668.03   43.30
   2  -1   5 1157.08  405.26
   2   1  -5  831.72  316.47
   2   1  -5  620.64   56.99
   3   1   5   31.40   22.00
  -3  -1   5   85.69   10.50
  -3  -1   5   85.79    9.70
   3   1   5  101.29   19.40
   3  -1  -5  122.59   26.30
  -3  -1   5   89.19   20.20
  -3  -1   5  102.99   38.70
  -3   1  -5   96.19   20.10
   3  -1  -5   82.09    7.60
   3  -1  -5   83.79   11.30
  -3   1  -5  185.08  185.08
  -3  -1   5   93.99    6.90
  -3   1  -5   81.09    7.90
  -3  -1   5   84.39  135.79
   3   1   5  192.68  203.68
  -3   1  -5  103.09   34.90
  -3   1  -5   77.49    7.80
   3  -1  -5  172.68   51.49
  -3   1  -5   82.49    8.00
  -3  -1  -5   79.69    7.60
   3  -1   5  124.29   23.90
   3   1  -5   90.49   11.60
  -3   1   5   90.89   10.30
   3   1  -5   92.19    7.40
  -3  -1  -5  104.39   30.90
  -3   1   5   89.19    7.30
  -3  -1  -5   85.19    8.00
  -3   1   5   91.59   11.40
  -3   1   5   54.89   16.70
   3   1  -5  121.49   42.10
   3   1  -5   79.29   20.90
  -3   1   5   98.89   37.60
   3   1  -5   34.70  153.18
  -3  -1  -5   63.19   15.10
  -3  -1  -5   70.29    8.60
   3  -1   5  -49.40  175.08
  -3  -1  -5  367.66  220.28
   3  -1   5   21.00   25.10
   3   1  -5   91.59   10.40
   4   1   5  722.93   81.09
   4  -1  -5  629.94   64.09
   4   1   5  648.84   57.79
  -4  -1   5  669.83   45.20
   4  -1  -5  661.43   45.20
  -4  -1   5  718.73   44.40
  -4  -1   5  699.53   61.39
  -4   1  -5  656.63   43.20
   4  -1  -5  812.72  116.59
   4   1   5  568.14  185.68
  -4   1  -5  768.52   61.49
  -4   1  -5  618.54   89.99
   4  -1  -5  662.53   46.10
   4  -1  -5  416.36  144.29
  -4  -1   5  687.13   41.90
  -4  -1   5  408.16  130.99
   4  -1  -5  625.24   43.00
  -4   1   5  676.63   42.40
  -4   1   5  554.14   59.59
   4   1  -5  638.94   42.50
   4   1  -5  656.13   45.50
   4   1  -5  618.94   44.40
   4   1  -5  707.53   64.59
  -4  -1  -5  720.23   43.40
  -4   1   5  658.93   44.60
   4   1  -5  494.35  167.18
  -4  -1  -5  665.73   43.50
  -4  -1  -5  680.33   42.80
   4   1  -5  708.23  109.09
  -4  -1  -5  643.14   55.89
   4  -1   5  551.24  204.78
  -4   1   5  754.02  105.39
  -4   1   5  679.33   45.90
  -4  -1  -5  785.82   79.09
  -5  -1   5  196.18   16.10
   5   1   5  248.88   38.30
   5  -1  -5  204.18   18.20
   5  -1  -5  232.58   17.90
  -5  -1   5  182.98   14.10
   5   1   5  222.98  128.49
   5  -1  -5   29.10   82.89
   5  -1  -5  186.48   15.30
   5  -1  -5  110.09   94.29
  -5  -1   5  192.38   34.10
  -5  -1   5  112.99   83.19
  -5   1  -5  166.88   31.10
  -5   1  -5  327.47   64.79
   5   1   5  196.88   52.79
  -5  -1   5  184.18   16.80
   5   1  -5  214.68   39.50
   5   1  -5  343.47   79.59
  -5   1   5  215.08   15.00
  -5   1   5  140.89   57.99
  -5   1   5  269.87   43.60
   5   1  -5  181.98   17.20
  -5   1   5  206.28   16.90
  -5  -1  -5  173.28   15.40
  -5   1   5  157.18   54.19
  -5   1   5  177.38   17.10
  -5  -1  -5  187.28   14.50
   5   1  -5  158.18  112.49
  -5   1   5  215.58   42.00
  -5  -1  -5  258.37   35.20
   5  -1   5  185.58  140.39
   5   1  -5  180.28   16.50
  -5  -1  -5  209.88   15.10
  -5  -1  -5  191.68   45.80
   6  -1  -5   16.60   81.89
  -6  -1   5  131.19   53.89
   6   1   5  122.59  123.69
  -6  -1   5  129.39   28.20
  -6   1  -5  169.38   52.59
   6   1   5   95.69   23.90
   6   1   5  207.88   62.49
  -6  -1   5  107.59   29.40
  -6  -1   5  103.09   44.10
   6  -1  -5  116.39   14.80
  -6  -1   5  122.79   14.90
  -6   1  -5   75.69   90.19
  -6  -1   5  115.39   10.30
   6  -1  -5  131.49   16.50
  -6  -1   5  124.89   14.00
  -6   1  -5  139.09   28.50
   6   1  -5  140.29   16.50
  -6  -1  -5  128.49   10.90
   6   1  -5   26.50   85.19
  -6  -1  -5  224.98   52.09
   6  -1   5  197.28  155.08
  -6   1   5  120.89   15.30
   6  -1   5   36.00   47.00
  -6   1   5  161.58   37.50
   6  -1   5  158.48   34.50
  -6   1   5  141.49   36.90
  -6   1   5  138.39   15.20
  -6   1   5  126.69   11.00
   6   1  -5  114.79   14.30
  -6   1   5  240.28   75.29
   6   1  -5   96.09   73.09
  -6  -1  -5   91.69   64.39
  -6  -1  -5  134.89   10.80
   7  -1  -5   35.00   88.99
  -7  -1   5   26.40   13.70
  -7   1  -5   39.30   15.80
  -7  -1   5   29.70    7.20
  -7   1  -5  -31.50   40.00
  -7  -1   5   34.00    5.60
  -7  -1   5  -24.50   48.80
  -7   1  -5   34.00   88.89
   7  -1  -5   33.50    8.00
  -7  -1   5   18.60   13.60
   7   1   5   37.80   14.80
   7  -1  -5   40.90    9.10
  -7  -1   5   27.40    6.20
   7   1   5   19.10   42.40
   7   1  -5   32.10    7.50
   7  -1   5   36.50  128.59
  -7   1   5   33.00    5.80
  -7   1   5   32.40    8.00
  -7   1   5   13.60   11.60
  -7  -1  -5   14.20   69.59
  -7   1   5   52.89   49.30
   7  -1   5   65.99   57.09
  -7   1   5   32.10   16.00
  -7  -1  -5   26.80    5.80
   7   1  -5   35.30    8.10
   7  -1   5   23.00   13.60
  -7  -1  -5   54.09   16.50
  -8  -1   5   10.20    8.90
  -8  -1   5    3.30    2.60
  -8  -1   5    7.80    8.60
  -8  -1   5    2.10    3.40
  -8   1  -5   -1.70    2.30
  -8   1  -5    5.20    3.70
  -8   1  -5   18.40   50.09
  -8  -1   5    5.10    2.60
   8   1   5   15.80   11.80
   8  -1  -5    2.30    4.20
  -8   1  -5    6.10    4.20
   8  -1  -5    2.10    2.80
   8   1   5   -8.80   50.09
  -8  -1   5  -82.29   59.89
   8  -1   5    2.60    5.90
   8   1  -5    6.40    4.80
  -8  -1  -5   46.20   44.00
  -8  -1  -5    7.50    3.60
  -8   1   5   -6.80   63.69
  -8  -1  -5    1.10    3.70
  -8   1   5   -0.50    3.10
  -8   1   5    1.50    4.70
   8  -1   5   17.30   57.69
  -8   1   5    4.20    7.40
  -8  -1  -5    2.90    2.80
   8   1  -5    5.00    3.70
  -8   1   5    1.40    3.50
  -9  -1   5    9.40    4.50
   9  -1  -5    6.30    4.80
  -9   1  -5    8.50    8.30
  -9  -1   5   16.50    6.00
  -9  -1   5    3.60    8.30
  -9   1  -5   16.20    6.00
   9   1   5    2.80    6.60
  -9   1  -5    4.90    4.00
  -9  -1   5   20.60   13.70
  -9  -1   5   12.00    4.00
   9  -1  -5   23.00    7.50
  -9  -1  -5   11.10    4.40
  -9  -1  -5    5.60    3.90
  -9  -1  -5   13.50    9.40
  -9   1   5    9.40    8.50
  -9   1   5   -0.60    4.10
   9   1  -5    4.40    4.00
   9  -1   5   26.30   24.30
  -9   1   5   10.30    4.20
  -9   1   5    4.60    5.20
  -9   1   5   13.60    5.50
   9   1  -5    6.90    4.60
 -10  -1   5    0.90    7.00
 -10   1  -5    9.00    8.60
 -10  -1   5    1.80    3.10
 -10   1  -5    5.70    4.20
 -10   1  -5    4.80    4.20
 -10  -1   5    2.60    4.10
 -10  -1   5   -1.50    4.50
  10  -1  -5    9.80    6.00
  10   1   5    5.00    7.30
  10  -1  -5    1.90    3.80
 -10  -1   5    3.50    3.70
  10   1  -5    5.60    4.60
 -10  -1  -5    8.80    4.60
 -10   1   5    0.30    5.10
 -10   1   5   10.30    5.40
 -10  -1  -5    9.50    8.30
  10   1  -5    4.10    4.50
 -10   1   5   -0.40    4.80
 -10   1   5    2.70    3.30
 -10   1   5   -0.20    4.00
  10  -1   5    3.00    8.00
 -10  -1  -5    8.90    4.30
 -11  -1   5    5.80    4.00
 -11  -1   5   -1.80    3.30
 -11  -1   5    2.10    4.00
 -11   1  -5   -1.80    3.00
  11  -1  -5   -5.10    3.90
 -11  -1   5    4.00   11.80
 -11   1  -5    4.80    5.10
  11   1   5    1.90    6.20
 -11   1  -5    0.40    5.70
 -11   1   5   -4.30    3.80
  11   1  -5    2.60    4.90
 -11   1   5    2.60    4.30
  11  -1   5   -0.90    5.20
 -11   1   5   -1.30    3.10
 -11   1   5   -0.10    5.90
 -11  -1  -5   -3.20    3.10
 -11  -1  -5   -0.50    3.20
 -11  -1  -5    0.30    3.00
   0  -1   6   -1.20    0.90
   0   1  -6   -1.10    1.20
   0   1  -6   14.80   23.20
   0  -1  -6    0.40    1.00
   0  -1  -6    7.10   21.90
   0  -1   6   -0.70    1.00
   0  -1  -6   -0.60    1.00
   0  -1   6   -1.00    1.20
   0  -1  -6   -0.30    1.20
   0   1  -6    0.60    1.00
   0  -1   6    2.00   17.40
   0   1   6    4.20    2.20
   0   1   6   -0.30    1.00
   0  -1  -6  130.49  195.18
   0  -1  -6    1.60    1.90
   0   1   6   37.90  141.89
   0   1   6   -0.70    1.00
   0   1  -6   -0.40    1.60
   0   1  -6   -0.50    1.30
   0  -1   6    0.70    1.40
   0   1   6   32.60   25.30
   0  -1   6 -124.89  189.78
   0   1  -6   73.39  219.28
   0   1   6    2.20    2.00
  -1   1  -6   21.90   22.60
   1   1   6   36.60    5.80
  -1   1  -6  -37.50   69.99
  -1  -1   6   40.00   13.80
   1  -1  -6   33.30    6.20
   1   1   6   24.80    4.70
   1   1   6   40.30   13.70
   1  -1  -6   29.40    6.40
   1   1   6   17.00   79.89
   1   1   6   30.20   19.60
   1  -1  -6   38.90    4.90
  -1  -1   6   31.90    5.50
  -1  -1   6   74.89   30.20
   1   1   6   33.20    5.60
  -1   1  -6   33.70    6.40
  -1   1  -6   40.50    6.10
   1  -1  -6    0.00   68.59
   1  -1  -6   45.00   27.10
  -1   1  -6   21.80   10.10
  -1  -1   6   32.90    5.80
  -1   1  -6   40.10    5.10
  -1  -1   6   35.60    4.70
  -1  -1  -6   38.00    6.80
   1  -1   6   96.19   35.90
  -1  -1  -6   39.60   27.50
  -1   1   6   32.10   12.70
   1   1  -6   48.20    7.10
   1   1  -6   39.80    4.70
   1  -1   6  104.99   93.79
  -1   1   6   30.10    4.40
  -1  -1  -6   33.20    5.70
   1   1  -6   33.20    6.70
   1   1  -6   42.80   15.40
  -1  -1  -6   37.60    5.00
  -1  -1  -6   11.70   81.69
   1   1  -6   44.20   33.40
   1  -1   6   52.29   16.20
  -1  -1  -6   42.00   14.00
  -1   1   6   47.30   29.60
  -1   1   6    6.20   59.29
   1  -1   6   36.60    5.50
  -1   1   6   29.20    5.60
  -1   1   6   30.60    5.80
   1  -1   6   31.60    5.60
   2   1   6    9.20    2.80
  -2   1  -6    4.30    1.80
  -2   1  -6    4.60    4.80
  -2   1  -6   23.80   23.90
   2  -1  -6    8.80    3.30
  -2   1  -6  -35.50   76.89
  -2  -1   6    3.90    5.10
  -2  -1   6   -1.30   20.00
  -2   1  -6   12.60    3.70
   2   1   6   15.50   20.40
  -2  -1   6    7.70    2.00
   2   1   6    3.70    2.00
  -2   1  -6   10.90    3.30
   2  -1  -6   15.10   30.90
   2  -1  -6    0.70   74.69
   2   1   6   35.10   87.99
   2  -1  -6    7.30    2.40
  -2  -1   6    6.10    2.50
   2  -1  -6    5.80    3.40
  -2  -1   6    7.90    3.10
   2  -1  -6    9.10    7.80
   2   1  -6   24.80   26.30
   2  -1   6   32.70   25.50
  -2   1   6   11.30   23.70
  -2  -1  -6    8.80    2.50
  -2  -1  -6  -17.10   69.99
  -2  -1  -6    2.60   21.90
   2   1  -6    6.40    2.00
  -2   1   6   13.30    3.90
  -2  -1  -6   -0.30    1.60
   2  -1   6    8.70   92.29
   2  -1   6    1.40    2.80
  -2   1   6   11.00    3.60
  -2  -1  -6    5.10    5.20
  -2   1   6    4.30    1.80
   2   1  -6    5.90    3.00
   2   1  -6    1.20    3.60
  -2  -1  -6    6.60    2.60
  -2   1   6    0.90    3.60
   2   1  -6    0.70    2.20
   3  -1  -6  664.63   42.20
   3  -1  -6  670.73   65.69
   3  -1  -6  706.33  107.79
  -3   1  -6  636.54   42.50
  -3  -1   6  660.23   44.40
  -3  -1   6  633.94   59.59
  -3  -1   6  636.64   40.90
  -3   1  -6  691.13   43.10
  -3   1  -6  657.13   94.39
  -3   1  -6  379.66  163.88
   3  -1  -6  474.95  167.28
  -3   1  -6  741.13   61.79
   3   1   6  427.96  169.98
   3  -1  -6  670.73   45.70
  -3  -1   6  681.83   96.69
  -3   1  -6  688.63   43.50
   3  -1  -6  613.34   44.20
  -3  -1   6  704.73   43.80
   3   1  -6  496.65  185.48
   3   1  -6  613.84   41.40
  -3  -1  -6  611.54   43.00
  -3   1   6  666.53   44.00
  -3  -1  -6  661.73   42.50
  -3   1   6  674.53   41.50
  -3   1   6  500.35   86.29
  -3  -1  -6  699.33   95.49
  -3   1   6  691.23   62.99
   3  -1   6  606.34   59.99
  -3  -1  -6  621.84   56.39
   3  -1   6  770.72  102.99
  -3   1   6  352.56  137.49
   3  -1   6  455.05  180.28
   3   1  -6  594.94   44.70
   3   1  -6  654.73   44.40
   3   1  -6  765.72  113.99
  -3  -1  -6  680.43   42.80
   3   1  -6  714.13   65.69
  -3   1   6  700.83   45.40
  -4   1  -6  474.15   83.49
  -4   1  -6  359.66   27.40
  -4   1  -6  382.56   27.80
  -4  -1   6  391.96   28.40
  -4  -1   6  426.26   26.00
   4  -1  -6  255.67   74.69
   4  -1  -6  427.46   30.00
  -4  -1   6  418.86   78.99
   4   1   6  393.76   74.19
  -4   1  -6  411.86   27.70
   4  -1  -6  395.86   27.30
   4  -1  -6  373.66   55.99
  -4  -1   6  404.96   52.59
   4   1   6  488.25   45.90
   4  -1  -6  385.36   30.30
  -4  -1   6  431.96   29.90
  -4  -1   6  147.89  103.59
   4   1   6  404.26  175.68
   4  -1  -6  221.28  134.69
  -4   1  -6  469.55   56.49
  -4   1   6  393.36   28.90
  -4   1   6  421.86   26.60
  -4   1   6  417.96   30.40
   4   1  -6  451.65   59.69
  -4  -1  -6  413.96   41.40
  -4   1   6  434.86   56.69
  -4   1   6  220.08  104.99
   4   1  -6  374.46   26.60
  -4  -1  -6  252.37   55.39
   4   1  -6  419.86   29.50
   4   1  -6  424.36   88.19
  -4  -1  -6  389.66   27.70
  -4  -1  -6  413.06   27.40
  -4   1   6  351.16   73.49
  -4  -1  -6  367.56   27.40
   4   1  -6  373.76   29.90
   4  -1   6  445.76  184.78
   4   1  -6  129.49  105.29
   5   1   6  149.49   45.60
  -5   1  -6  101.69   24.50
  -5  -1   6   19.20   67.79
  -5   1  -6   91.79   40.10
  -5  -1   6  114.49   14.50
   5  -1  -6   97.89   11.30
  -5   1  -6  102.19   11.40
   5  -1  -6  125.19   16.10
   5   1   6  104.39   24.70
   5  -1  -6  101.49   13.40
   5  -1  -6   57.49   91.19
   5   1   6    0.80   94.59
  -5  -1   6  136.79   28.70
  -5  -1   6  114.69    9.00
  -5   1  -6  122.09   10.70
  -5  -1   6  116.99   14.10
  -5  -1   6  104.19   57.79
  -5   1   6  114.49    9.50
   5   1  -6   72.79   23.60
   5   1  -6  107.39   14.70
   5   1  -6  125.69   49.70
   5   1  -6   97.79    9.50
   5   1  -6  104.39   13.30
   5  -1   6  217.98  161.58
   5   1  -6   64.99   93.99
  -5   1   6   88.19   12.20
  -5  -1  -6  108.39    9.90
  -5   1   6   95.59   26.00
  -5  -1  -6  126.29   24.90
  -5  -1  -6  119.59   42.30
  -5   1   6  127.99   15.40
  -5  -1  -6  100.39   10.00
  -5  -1  -6  108.69   10.60
  -6   1  -6  262.57   18.60
  -6  -1   6  247.88   16.90
  -6   1  -6  280.27   42.70
  -6  -1   6  261.37   21.00
  -6  -1   6  150.08   32.90
   6  -1  -6  222.38   21.20
  -6  -1   6  233.38   19.20
   6  -1  -6  246.68   20.90
   6   1   6  177.08   60.89
  -6   1  -6  318.57   70.69
   6   1   6  316.97   46.80
   6  -1  -6   85.99   97.39
   6  -1   6  239.18  152.48
   6   1  -6  153.78  123.99
  -6  -1  -6  261.37   18.30
  -6  -1  -6  241.78   17.70
  -6  -1  -6  186.78   33.00
  -6  -1  -6  329.27   68.19
  -6   1   6  269.87   51.19
  -6  -1  -6  189.58   18.00
  -6  -1  -6   73.99   95.89
  -6   1   6  291.47   48.50
   6  -1   6  396.16   87.99
  -6   1   6  233.98   80.49
  -6   1   6  200.98   20.20
   6   1  -6  186.28   19.10
   6   1  -6  224.88   20.80
  -6   1   6  213.58   19.40
  -6   1   6  225.68   17.20
   6  -1   6  214.28   42.30
  -7  -1   6   51.29   22.70
  -7  -1   6   64.39   10.40
   7   1   6   70.29   22.60
   7  -1  -6   87.29   14.10
  -7  -1   6   51.99   19.10
  -7  -1   6   79.79    9.10
  -7  -1   6  102.79   14.00
  -7  -1   6  174.78   73.99
  -7   1  -6  100.69   11.30
   7  -1  -6   63.89   11.60
  -7   1  -6   52.59   18.80
   7   1   6   87.69   51.79
  -7   1  -6  106.29   55.49
  -7   1   6   58.89   25.70
  -7   1   6   98.49   14.20
  -7  -1  -6   78.59   11.00
   7  -1   6   27.90   50.99
  -7  -1  -6  104.09    9.20
  -7  -1  -6   74.89   20.20
  -7   1   6   85.29   10.00
   7   1  -6   67.19   12.30
  -7   1   6  112.29   30.10
  -7   1   6   99.89   73.99
   7   1  -6   86.19   12.60
   7  -1   6   98.99   29.10
  -7  -1  -6   60.59   44.80
  -7   1   6   85.59   12.10
  -7  -1  -6   72.09   10.60
  -8  -1   6  117.39   11.00
   8  -1  -6  161.48   20.00
   8   1   6  146.59   34.30
  -8  -1   6  132.09   17.00
  -8  -1   6  102.79   32.10
  -8   1  -6  102.29   27.60
  -8  -1   6  136.19   32.80
  -8  -1   6  134.39   15.60
  -8   1  -6  123.99   15.50
  -8   1  -6   97.39   13.50
   8  -1  -6   91.59   14.80
  -8  -1  -6  117.39   13.50
  -8  -1  -6  145.69   11.90
  -8   1   6  141.69   18.30
  -8  -1  -6  117.29   16.00
   8  -1   6  162.28   38.40
   8   1  -6  147.89   17.60
  -8  -1  -6  122.29   11.50
   8   1  -6  110.39   16.30
  -8  -1  -6  140.79   28.60
  -8   1   6   87.39   28.70
  -8   1   6  122.09   11.70
  -8   1   6  111.09   15.00
  -8   1   6  113.79   34.90
  -9   1  -6   31.40   16.10
  -9   1  -6   26.20    7.10
  -9  -1   6   27.30   16.90
   9  -1  -6   43.20   11.10
   9   1   6   13.30   11.20
  -9  -1   6    9.60    4.70
  -9  -1   6   23.00   13.00
  -9  -1   6   13.40    6.00
   9  -1  -6   19.30    7.70
  -9   1  -6   20.20    6.20
  -9  -1   6   10.80    4.00
  -9   1   6   40.80    7.10
  -9   1   6   81.09   31.60
  -9   1   6   11.40    5.30
  -9   1   6   12.70   13.60
  -9  -1  -6   30.00    5.80
  -9  -1  -6   23.70    5.10
  -9  -1  -6   13.80   10.20
  -9  -1  -6   25.10    6.40
   9   1  -6   27.60    8.70
   9   1  -6   29.00    7.90
  -9  -1  -6   19.30    6.80
  -9   1   6   37.40    9.30
 -10   1  -6   73.09   12.90
 -10  -1   6   35.50   21.40
 -10  -1   6   79.59   12.40
 -10   1  -6  121.89   32.90
  10   1   6   85.49   28.00
  10  -1  -6  121.99   17.80
 -10  -1   6  102.49   11.60
 -10   1  -6   88.39   13.10
 -10  -1   6   67.19   12.70
 -10   1   6   92.39   15.40
  10   1  -6   78.49   14.30
 -10   1   6   68.59   12.10
 -10  -1  -6   82.49   10.50
 -10  -1  -6   98.49   24.60
  10  -1   6   54.59   23.30
 -10   1   6   60.19   29.20
 -10   1   6  106.39   30.60
 -10   1   6   80.09   11.10
 -10  -1  -6   61.19   10.50
 -10  -1  -6   84.79   13.90
 -10  -1  -6   72.59    9.70
 -11  -1   6   16.10    5.20
 -11  -1   6   17.10   16.00
  11   1   6    5.20    7.20
  11  -1  -6    7.70    5.80
 -11   1  -6   14.70    6.20
 -11   1  -6   15.10    6.70
 -11   1  -6   20.10   13.60
 -11  -1   6   13.10    6.80
 -11  -1   6   11.80    6.00
  11   1  -6   18.60    7.50
 -11  -1  -6    2.90    5.80
 -11  -1  -6   15.70    6.30
 -11   1   6    4.00    5.20
 -11   1   6    2.30    3.40
 -11  -1  -6   13.50    4.20
  11  -1   6   -0.50    5.60
 -11   1   6    5.20   11.80
 -11  -1  -6   11.20    4.50
 -11  -1  -6    8.90    4.60
   0   1  -7 1400.06  318.67
   0  -1  -7  919.11   59.99
   0  -1   7  999.80  107.59
   0   1   7  721.23  106.19
   0   1   7 1082.99   80.89
   0   1   7  480.45  177.18
   0   1  -7  954.80   60.19
   0  -1   7  905.21   59.49
   0   1   7  871.51   58.99
   0  -1   7  926.41   59.29
   0  -1   7  877.41   57.89
   0   1   7  937.51   58.29
   0   1  -7  904.81   57.39
   0  -1  -7  951.20   61.39
   0  -1  -7  932.71   57.79
   0  -1   7 1000.10   80.39
   0   1   7  995.10   60.29
   0   1  -7  931.61   79.19
   0  -1  -7  973.90   80.59
   0   1  -7  945.51   61.19
   0  -1  -7  754.22  231.68
   0  -1  -7  989.00  110.39
   0  -1   7  463.05  185.08
   0   1  -7  770.42  114.69
  -1  -1   7   47.10   30.40
   1   1   7   56.19    7.50
   1  -1  -7   78.19  118.09
   1  -1  -7   57.69   10.00
  -1  -1   7   42.80    7.50
  -1   1  -7   51.49    6.40
  -1  -1   7   63.29   91.19
   1   1   7   40.20   15.40
   1  -1  -7   59.79    6.80
  -1  -1   7   49.00    7.40
   1  -1  -7   46.10   32.40
   1  -1  -7   45.90    8.00
  -1  -1   7   77.69   21.80
  -1   1  -7  -41.00   90.19
  -1  -1   7   64.09    7.00
   1   1   7   49.60    7.00
  -1   1  -7   51.89    7.90
   1   1   7   75.09   29.00
  -1   1  -7    6.60   28.30
   1   1   7   75.79   98.09
  -1   1  -7   63.19   18.70
   1   1   7   48.60    7.50
  -1   1  -7   43.30    8.00
   1  -1  -7   44.00   16.80
   1  -1   7   54.59    7.60
   1   1  -7   56.49    5.50
   1   1  -7   61.99   20.30
  -1  -1  -7    0.00   89.49
   1  -1   7   49.10   30.70
   1   1  -7   44.60  104.49
   1   1  -7   53.49    8.50
  -1  -1  -7   72.19    9.20
  -1   1   7   53.69    6.80
   1  -1   7   57.59    8.10
  -1   1   7   51.99    8.50
  -1   1   7   37.40   71.29
  -1   1   7   71.39    8.70
   1  -1   7   -4.80  101.09
   1   1  -7  164.08   50.39
  -1  -1  -7   33.00   14.10
   1  -1   7   72.39   20.60
  -1  -1  -7   53.59    8.60
  -1  -1  -7   47.90   32.60
  -1  -1  -7   57.99    7.00
  -1   1   7   56.79   17.90
   1   1  -7   52.99    9.20
   2   1   7  906.31   56.89
   2  -1  -7  910.11   55.89
  -2  -1   7  886.91   55.19
  -2   1  -7  887.11   58.09
  -2  -1   7  829.22   57.89
   2   1   7  921.61   75.49
  -2   1  -7  530.15  197.58
  -2  -1   7  554.94  192.88
   2   1   7  564.14  210.98
   2  -1  -7  746.23  120.79
   2  -1  -7  557.24  194.58
  -2   1  -7  870.71   55.99
  -2  -1   7  843.32   57.19
  -2  -1   7  812.22   75.59
  -2  -1   7  820.32  114.39
  -2   1  -7  874.91   57.29
   2   1   7  909.21   56.69
   2  -1  -7  906.51   81.89
   2  -1  -7  916.41   59.99
   2  -1  -7  872.01   58.49
  -2   1  -7 1024.90   79.29
   2   1   7  854.41   97.99
  -2   1  -7  932.21  122.69
  -2  -1  -7  856.11   58.09
   2  -1   7  962.80  124.49
  -2  -1  -7  958.00   76.59
   2   1  -7  525.25  206.38
  -2  -1  -7  817.22   56.99
   2  -1   7  951.60   78.89
   2  -1   7  645.14  235.48
  -2   1   7  922.91   58.99
   2   1  -7  906.81   58.49
  -2  -1  -7  960.90  125.89
  -2   1   7  857.01   57.69
  -2   1   7  905.61   77.49
  -2   1   7  970.00  106.09
   2   1  -7  928.11   59.89
   2   1  -7  913.41   55.29
   2   1  -7  848.12  121.89
  -2   1   7  898.71   55.49
  -2  -1  -7  888.41   56.09
   2   1  -7  982.00   81.69
  -3   1  -7   21.00   10.70
   3   1   7   44.60  102.69
   3  -1  -7    4.60    3.70
   3  -1  -7    5.20    3.20
   3  -1  -7    6.50    2.70
  -3  -1   7   10.00   24.60
  -3   1  -7    7.70    3.40
  -3   1  -7   12.60    4.40
  -3   1  -7   19.10   29.00
  -3  -1   7   41.40   82.19
  -3  -1   7    8.90    4.00
   3  -1  -7   37.20  104.49
  -3   1  -7   13.50    3.50
  -3  -1   7    7.00    2.10
  -3  -1   7    7.10    7.10
  -3  -1   7    7.20    3.40
   3  -1  -7   12.20   35.50
  -3   1   7  -36.60   63.39
  -3  -1  -7   16.40    9.30
  -3  -1  -7    9.30    3.80
   3   1  -7   13.60    3.10
  -3   1   7    9.30    4.10
  -3  -1  -7   11.20    3.60
  -3  -1  -7    7.00   28.50
   3  -1   7   -0.90    2.40
   3   1  -7    5.20    7.40
   3   1  -7    5.10    3.20
  -3   1   7    8.40    2.70
  -3   1   7   10.80    3.90
  -3   1   7   19.50   25.20
   3   1  -7   16.60   34.50
   3   1  -7    7.60  118.39
   3  -1   7   -1.90  115.09
  -3   1   7   10.50    8.20
   3   1  -7    6.40    3.80
  -3  -1  -7    5.40    2.60
   3  -1   7    7.00   30.20
   4  -1  -7   35.50    6.40
  -4  -1   7   61.69   88.39
  -4  -1   7   54.09   18.90
  -4   1  -7   65.39    9.00
   4  -1  -7   54.29  125.09
   4   1   7   29.10   31.30
  -4  -1   7   50.79    8.20
  -4   1  -7   54.49    8.00
  -4  -1   7   50.99    6.00
  -4   1  -7   38.70   14.90
   4   1   7   49.90  118.99
   4   1   7   55.09   18.10
  -4   1  -7   49.00    7.60
   4  -1  -7   44.40    9.50
   4  -1  -7   30.70   16.20
  -4  -1   7   62.39    9.90
   4  -1  -7   43.60    8.80
   4  -1  -7   55.49   43.40
  -4   1  -7   58.49   35.60
  -4   1   7   38.80   45.60
  -4  -1  -7   40.90   87.69
   4   1  -7   52.19    6.90
  -4   1   7   44.30   16.80
  -4  -1  -7   51.59    7.70
  -4   1   7   -8.20   74.89
   4   1  -7   84.89  120.89
   4   1  -7   67.89   23.00
   4   1  -7   31.00   45.20
   4  -1   7   98.29   45.80
  -4  -1  -7   61.39    8.70
  -4  -1  -7   44.90   29.80
  -4  -1  -7   42.50   15.30
   4   1  -7   46.00    9.50
   4  -1   7   34.80   15.60
  -4  -1  -7   63.49    8.30
   4  -1   7  -43.70  102.59
   4   1  -7   68.59   10.40
  -4   1   7   61.79    7.00
  -4   1   7   45.20    8.20
  -4   1   7   46.40    9.20
  -5   1  -7   70.99   40.60
  -5   1  -7   50.79    7.80
   5  -1  -7   -6.20  110.99
  -5  -1   7   69.79   22.20
  -5   1  -7   68.69   21.00
  -5  -1   7   47.30   95.99
   5  -1  -7   50.39    7.70
   5   1   7   86.49   49.20
  -5   1  -7   45.80    7.70
   5   1   7  -29.80  112.49
   5  -1  -7   37.80    9.30
  -5   1  -7   53.29    8.40
  -5  -1   7   57.79   10.10
  -5  -1   7   29.90    6.80
  -5  -1   7   46.80    5.90
   5   1   7   47.40   17.80
   5  -1  -7   39.00    8.70
  -5   1   7   43.70   18.30
  -5  -1  -7  107.69   40.00
  -5   1   7   42.10    9.40
   5   1  -7   28.90    7.30
   5   1  -7    4.30  108.69
  -5  -1  -7   46.40    7.10
  -5   1   7   47.30    6.40
  -5  -1  -7   36.70    7.00
  -5  -1  -7   72.09   91.29
  -5  -1  -7   52.39    7.80
   5  -1   7    3.20  132.89
   5   1  -7   61.89    7.70
  -5  -1  -7   45.20   16.10
  -5   1   7   38.70    7.70
   6   1   7  210.38   68.29
  -6   1  -7   39.40   37.10
  -6  -1   7   81.49    7.40
  -6  -1   7   92.59   25.20
   6  -1  -7   68.49   11.40
   6  -1  -7   58.59   11.90
  -6   1  -7   77.99   10.20
  -6  -1   7   80.49   12.30
   6   1   7   55.99   21.10
  -6   1  -7   58.39    9.50
  -6   1  -7   69.19   20.70
   6  -1  -7   70.79    9.70
  -6  -1   7   54.29    9.60
  -6   1   7   78.19    8.90
   6   1  -7   68.89   24.70
   6  -1   7   56.79   21.90
  -6  -1  -7  106.19   24.90
   6   1  -7   77.19   13.00
  -6   1   7   55.89   23.90
  -6   1   7   36.90   61.59
  -6   1   7   92.89   12.50
   6   1  -7   76.49   14.10
  -6  -1  -7   63.69    9.70
  -6  -1  -7   31.20   39.80
  -6  -1  -7   80.09    9.70
  -6   1   7   75.19   23.90
  -6   1   7   71.89   12.60
   6  -1   7   16.90   53.09
  -7   1  -7   11.40    4.20
  -7  -1   7   32.20   66.09
  -7  -1   7   12.20    3.50
  -7   1  -7   15.50    4.60
   7   1   7    0.30   47.30
  -7  -1   7    2.60    5.70
  -7   1  -7    3.10    5.40
   7   1   7   12.80   10.60
   7  -1  -7   15.40    6.30
   7  -1  -7    1.60    4.10
  -7   1  -7   51.19   49.99
  -7  -1   7   26.90    7.80
  -7  -1   7   24.00    6.10
  -7  -1   7   -1.00    3.50
  -7   1   7    4.10    8.30
   7  -1   7   -7.30   50.09
  -7   1   7   14.70   66.59
   7   1  -7    9.30    5.30
  -7  -1  -7   14.20    4.30
  -7  -1  -7   12.30    4.50
   7   1  -7   14.20    5.80
  -7  -1  -7   -1.10   40.20
   7  -1   7   31.60   16.70
  -7   1   7    8.80    5.40
  -7  -1  -7   18.20   11.20
  -7   1   7    6.90    4.00
  -7   1   7   17.20   12.20
  -7  -1  -7    6.30    3.70
  -8  -1   7  157.28   36.30
  -8  -1   7   83.39   14.60
  -8  -1   7  102.79    9.60
   8  -1  -7  116.69   17.40
  -8   1  -7   94.59   28.10
   8  -1  -7   84.69   13.90
  -8   1  -7   98.79   12.60
  -8   1  -7   93.49   11.70
  -8  -1   7  114.09   35.30
  -8  -1   7   76.29   13.20
   8   1   7   85.59   26.60
  -8   1   7   66.09   13.20
  -8   1   7  108.29   35.40
   8  -1   7  102.09   31.10
  -8   1   7  101.29   11.20
  -8  -1  -7  111.09   13.90
  -8  -1  -7  100.69   11.50
   8   1  -7   91.19   15.10
  -8  -1  -7   93.29   24.80
  -8  -1  -7   77.79   11.00
  -8   1   7   73.39   26.10
   8   1  -7   83.99   13.90
  -8   1   7  106.89   14.30
  -9  -1   7   31.80    7.90
  -9   1  -7   45.30    8.20
  -9  -1   7   30.10   19.40
  -9  -1   7   37.30    6.40
  -9  -1   7   39.70   18.60
  -9  -1   7   27.10    8.50
   9  -1  -7   24.80    7.80
  -9   1  -7   22.10    5.80
   9  -1  -7   16.80    7.70
  -9   1  -7   32.10    8.00
  -9   1  -7   23.40    6.70
  -9   1  -7   18.80   12.90
   9   1   7   21.90   13.50
  -9  -1  -7   27.80    7.20
   9   1  -7   31.30    8.60
   9   1  -7   25.80    9.00
  -9   1   7   19.10    5.20
  -9  -1  -7   18.60    6.20
  -9  -1  -7   28.90   13.80
  -9  -1  -7   16.90    4.80
  -9   1   7   36.90   20.30
  -9  -1  -7   26.40    6.00
  -9   1   7   81.19   34.10
  -9   1   7   24.40    8.70
  -9  -1  -7   28.60    6.70
  -9   1   7   20.90    6.90
 -10  -1   7   16.30    7.10
 -10   1  -7   21.50    7.70
 -10  -1   7   41.90    7.40
  10   1   7   22.00   15.00
 -10   1  -7   29.00    6.60
 -10  -1   7   31.60   21.50
 -10  -1   7   32.70    8.00
 -10   1  -7   26.00   15.50
 -10   1  -7   52.09   10.00
 -10  -1  -7   29.00    6.50
 -10  -1  -7   19.70   11.70
  10   1  -7   35.10   10.40
 -10  -1  -7   22.20    6.20
 -10  -1  -7   27.40    7.30
 -10  -1  -7   22.70    6.90
 -10   1   7   37.20    8.90
 -10   1   7   19.30    8.50
 -10   1   7   32.20    6.80
 -11  -1   7    6.60    6.10
 -11   1  -7    7.90    6.00
 -11   1  -7    3.60    4.10
  11  -1  -7    8.80    6.90
  11   1   7   -0.50    6.10
 -11  -1   7    2.90    3.20
 -11   1  -7    2.80    6.00
 -11  -1   7    8.50    5.60
 -11   1  -7    2.60    3.80
 -11   1  -7    5.30    4.30
 -11   1   7    8.50    6.00
 -11  -1  -7    4.10    4.60
 -11   1   7    6.30    4.50
 -11  -1  -7    5.90    3.50
  11   1  -7    4.80    5.80
 -11  -1  -7    7.90    5.30
 -11   1   7    2.10    5.60
 -11  -1  -7    6.60    9.60
  11  -1   7    4.20    9.50
 -11  -1  -7    3.70    3.70
   0  -1   8    0.60    1.60
   0  -1   8   71.59  125.59
   0  -1  -8   -0.30    1.70
   0  -1   8  -16.90   29.70
   0  -1  -8    1.60    2.70
   0   1  -8    0.40    2.50
   0   1   8    0.60    2.10
   0  -1  -8  -13.70   29.20
   0   1   8   -5.80   29.70
   0   1   8  -24.00   82.69
   0  -1   8   -0.50    3.90
   0   1   8   -0.60    3.10
   0   1  -8   -1.20    2.00
   0  -1  -8    0.10    1.10
   0  -1   8    1.70    1.80
   0   1  -8   19.40  120.19
   0   1  -8    1.80    2.30
   0  -1   8   -1.10    1.80
   0   1   8    0.60    1.40
   0   1  -8   23.20   31.20
   0   1  -8    2.10    1.70
   0   1   8    2.70    2.40
   1   1   8  324.57   46.70
  -1  -1   8   62.09  116.29
   1  -1  -8  256.17   20.50
  -1   1  -8  217.68   19.80
   1  -1  -8  271.47   17.80
   1  -1  -8  293.17   48.10
  -1   1  -8  248.78   17.40
  -1  -1   8  233.28   18.90
  -1   1  -8  277.37   71.89
  -1   1  -8  256.27   19.80
   1   1   8  216.28   18.60
   1  -1  -8  348.97   82.49
   1   1   8  228.58   18.40
  -1   1  -8  236.88   41.40
  -1  -1   8  218.38   19.10
  -1  -1   8  246.98   17.50
   1   1   8  207.18   17.70
  -1  -1   8  264.57   67.79
  -1  -1   8  284.47   44.30
   1   1   8  393.46   76.59
   1  -1  -8  239.38   20.90
  -1   1   8  242.88   19.10
   1   1  -8  218.08   19.40
  -1  -1  -8  243.18   17.50
   1   1  -8  233.58   16.90
  -1   1   8  247.48   42.40
  -1   1   8  249.28   20.00
   1  -1   8  252.27   18.90
   1  -1   8  264.87   74.89
  -1  -1  -8  349.37   76.99
  -1   1   8  224.88   17.40
   1   1  -8  103.79   48.90
  -1   1   8  241.58   66.69
  -1   1   8  145.99  111.19
  -1  -1  -8  272.97   44.10
   1  -1   8  203.78  166.18
   1  -1   8  210.78   38.70
   1   1  -8  220.38   20.50
  -1  -1  -8  240.28   19.40
  -1  -1  -8  205.48   19.70
   1   1  -8  109.99  134.59
   1  -1   8  248.28   19.00
   1   1  -8  226.08   41.70
  -2  -1   8  222.28   18.20
  -2   1  -8  321.17   72.99
  -2   1  -8  264.97   21.70
   2   1   8  222.48  154.88
   2  -1  -8  269.97   23.10
   2   1   8  282.47   20.30
  -2   1  -8  265.67   19.30
   2  -1  -8  254.07   47.90
   2  -1  -8  290.97   19.40
  -2  -1   8  153.88   56.39
   2  -1  -8  176.18  134.89
   2   1   8  255.07   41.90
   2  -1  -8  430.26   92.39
   2  -1  -8  245.58   21.50
  -2   1  -8  222.98   40.10
  -2   1  -8  223.18   20.10
  -2  -1   8  242.98   20.40
  -2  -1   8  353.16   49.80
   2   1   8  270.47   20.30
   2   1   8  235.28   57.69
  -2  -1   8  256.47   21.30
  -2  -1   8  253.67  135.19
  -2   1   8  233.58   21.20
  -2  -1  -8  279.07   19.50
   2  -1   8  331.87   74.69
  -2   1   8  272.67   19.00
  -2  -1  -8  277.87   44.30
   2   1  -8  309.47   22.60
  -2  -1  -8  251.77   20.60
   2   1  -8  231.38   70.29
  -2  -1  -8  332.87   71.19
   2   1  -8   84.59  143.59
  -2   1   8  325.97   48.60
  -2   1   8  382.46  161.88
   2   1  -8  228.48   22.00
  -2   1   8  342.07   75.29
   2  -1   8  324.27   48.40
   2   1  -8  254.37   45.30
   2  -1   8   99.59  148.79
   2   1  -8  262.27   18.60
  -2  -1  -8  301.67   22.60
  -2   1   8  288.27   21.30
   3  -1  -8  -15.90   37.10
   3   1   8   41.40  122.59
  -3   1  -8   14.40    4.70
   3  -1  -8   68.29  134.59
  -3  -1   8   10.30    4.10
  -3  -1   8   15.70    3.30
   3  -1  -8   13.50    5.80
   3  -1  -8   25.00   14.60
  -3   1  -8   11.70    4.60
   3   1   8   15.90   31.80
  -3  -1   8   25.90   15.30
  -3   1  -8   13.70    3.80
  -3  -1   8   31.80   96.59
   3  -1  -8   15.90    5.50
  -3   1  -8    8.70    7.80
  -3  -1   8   15.90    5.40
   3  -1  -8   15.50    4.00
  -3   1  -8   58.09   40.40
   3   1   8    1.90    3.10
  -3  -1  -8   13.10    4.30
  -3  -1  -8   15.10    9.60
   3   1  -8   10.80    4.60
   3  -1   8   26.60   14.40
  -3   1   8   14.40    5.00
   3   1  -8   22.80   13.00
   3   1  -8  -49.00  125.89
  -3   1   8   19.00   11.70
  -3  -1  -8   13.50    3.60
   3   1  -8   47.80   48.20
  -3   1   8  112.49  100.89
   3   1  -8   16.80    5.90
  -3  -1  -8   11.20    4.40
  -3  -1  -8    0.80   27.50
  -3   1   8   15.80    3.70
  -3   1   8   19.50    6.30
   3   1  -8   15.60    3.60
   3  -1   8   27.00   39.80
  -3   1   8   48.10   34.50
  -4   1  -8  108.49   13.10
  -4   1  -8  119.69   11.40
   4  -1  -8  243.18   83.19
   4  -1  -8  115.89   33.80
  -4  -1   8  117.39   14.10
  -4  -1   8  132.49   10.20
  -4   1  -8  112.49   27.70
   4  -1  -8  140.99   16.50
  -4   1  -8  133.39   48.10
   4  -1  -8   79.49   14.50
  -4  -1   8  145.89   32.20
   4  -1  -8   81.79  151.38
  -4  -1   8  136.99   16.10
  -4   1  -8  137.59   17.20
   4  -1  -8  112.49   11.10
   4   1   8   20.90  118.09
   4   1  -8  173.28   17.80
  -4   1   8  129.99   10.60
  -4  -1  -8  136.09   15.80
   4  -1   8  165.38   62.19
   4   1  -8  143.19   17.80
  -4  -1  -8  120.89   14.50
   4   1  -8  116.29   32.20
   4   1  -8   62.29   52.39
  -4   1   8  137.49   15.30
   4   1  -8   66.99  122.39
  -4  -1  -8   94.59   24.00
  -4   1   8  180.08  131.89
  -4  -1  -8  175.38   59.29
   4  -1   8   95.89   27.40
  -4  -1  -8  132.79   12.00
  -4   1   8  123.99   16.10
   4   1  -8  107.79   10.50
  -4   1   8  142.29   33.00
  -5   1  -8   37.10    7.70
  -5   1  -8   62.39   44.20
   5  -1  -8   48.90   22.30
  -5   1  -8   40.90    7.50
  -5  -1   8   41.70    5.70
  -5  -1   8   41.10    9.00
   5   1   8   -5.90   37.30
  -5  -1   8   64.19   21.50
   5  -1  -8   50.39   10.10
   5   1   8   32.90   16.00
  -5   1  -8   48.90    9.20
   5  -1  -8   49.80   10.70
  -5   1  -8   59.59   20.40
   5  -1  -8   77.29   59.79
  -5  -1   8   52.59    9.10
   5  -1  -8   42.60    7.20
  -5  -1  -8   54.49    9.90
  -5   1   8   46.80    6.50
  -5  -1  -8   43.40    7.50
  -5  -1  -8    6.60   38.90
   5   1  -8   47.20   10.40
   5   1  -8  107.39   62.69
  -5  -1  -8   46.90   16.40
   5   1  -8   47.50    6.90
   5   1  -8   28.60    7.40
  -5   1   8   55.69   21.80
   5  -1   8   26.20   45.40
  -5  -1  -8   54.99    8.20
  -5   1   8   49.99    9.30
  -5   1   8   31.00    8.50
   5   1  -8   65.19   25.10
  -6  -1   8  373.06   30.90
   6   1   8  318.57   84.29
   6  -1  -8  384.66   32.90
  -6   1  -8  423.16   59.29
  -6   1  -8  419.86   29.30
  -6  -1   8  346.07   55.29
   6  -1  -8  340.97   28.00
  -6  -1   8  424.96   26.90
  -6   1  -8  393.96   29.20
  -6   1  -8  396.56   29.60
   6   1   8  368.56   58.09
  -6   1  -8  580.84  109.89
   6  -1  -8  400.56   32.00
  -6  -1   8  380.86   29.80
   6   1  -8  404.76   32.90
  -6   1   8  424.36   27.50
  -6  -1  -8  370.96   29.00
  -6   1   8  360.76   30.00
   6   1  -8  379.96   31.30
  -6   1   8  418.26   72.09
  -6  -1  -8  429.46   28.90
  -6  -1  -8  370.86   83.69
  -6   1   8  322.67   55.09
  -6  -1  -8  386.86   53.99
  -6   1   8  541.05  132.39
   6   1  -8  443.56   70.49
  -6   1   8  380.46   31.80
  -6  -1  -8  350.46   28.60
   6   1  -8  472.45  180.08
  -7   1  -8   59.99    9.00
  -7  -1   8   57.29   10.20
   7  -1  -8   40.70   10.00
  -7  -1   8   62.69   22.20
  -7   1  -8   56.69    9.30
  -7   1  -8   60.39   21.90
  -7   1  -8   48.80    9.00
  -7  -1   8   55.19   25.20
   7  -1  -8   56.99   11.30
  -7  -1   8   38.70    9.50
  -7  -1   8   53.29    7.10
  -7   1   8   40.10   11.60
  -7  -1  -8   41.50    8.30
  -7   1   8   44.70    7.10
  -7  -1  -8   55.89    9.50
   7   1  -8   40.20   10.40
  -7  -1  -8   55.39    8.60
  -7   1   8   49.70   22.40
  -7  -1  -8   27.20   13.50
  -7   1   8   64.29   11.10
   7  -1   8   32.50   19.20
   7   1  -8   38.50    9.90
  -7   1   8   46.30   23.70
  -8   1  -8   32.20    7.70
  -8  -1   8   33.80    8.20
  -8  -1   8   39.60    9.80
   8  -1  -8   46.20   10.60
  -8  -1   8   30.70   20.10
   8   1   8   49.10   21.00
  -8  -1   8   37.10    6.10
  -8   1  -8   24.60   15.50
  -8   1  -8   28.30    6.90
  -8   1  -8   24.70    6.20
   8  -1   8   37.50   20.70
  -8  -1  -8   33.20    6.70
  -8  -1  -8   34.00    7.00
  -8   1   8   35.20   23.30
  -8   1   8   13.50   10.90
   8   1  -8   30.20    8.60
   8   1  -8   48.10   11.20
  -8   1   8   43.60    9.70
  -8  -1  -8   24.20    6.60
  -8   1   8   46.70   11.20
  -8   1   8   25.70    5.70
  -8  -1  -8   45.00   16.70
   9  -1  -8   32.50   11.70
  -9   1  -8   30.20    7.20
   9  -1  -8   37.90   10.30
  -9  -1   8    3.70    8.90
  -9   1  -8   27.30    8.00
   9   1   8    8.20   10.30
  -9   1  -8   37.30    8.60
  -9   1  -8   29.00    6.70
  -9   1  -8   28.40   15.40
  -9  -1   8   38.00    9.80
  -9  -1   8   44.40   20.70
  -9  -1   8   33.20    8.20
  -9   1  -8   27.20    7.30
  -9  -1   8   48.10    7.00
  -9  -1  -8   42.40   18.30
   9  -1   8   22.90   27.80
  -9  -1  -8   34.90    6.80
   9   1  -8   43.30   10.30
  -9  -1  -8   18.70    6.20
  -9   1   8   32.50    9.90
  -9   1   8   12.80   15.20
  -9   1   8   28.90    6.20
  -9  -1  -8   31.00    7.00
  -9   1   8   26.10    8.30
   9   1  -8   20.60    8.40
  -9  -1  -8   30.20    7.70
  -9  -1  -8   15.20    5.80
  10   1   8   -0.50    5.10
 -10  -1   8   23.30    5.50
 -10   1  -8    4.40    7.30
 -10   1  -8   16.20    6.70
 -10  -1   8   22.80    8.40
 -10   1  -8   26.40    6.70
  10  -1  -8   24.30    9.40
 -10   1  -8   15.30    6.70
 -10  -1   8   31.30   21.30
 -10   1  -8   18.60    6.30
 -10  -1   8   27.50    7.90
 -10   1   8   18.20    8.30
 -10  -1  -8   19.50   12.90
  10   1  -8   28.00    9.70
  10  -1   8   -0.40    5.50
 -10   1   8   16.80    5.50
 -10  -1  -8   25.80    6.00
 -10   1   8    4.50    9.20
 -10  -1  -8   24.20    6.50
 -10  -1  -8   12.70    5.50
 -10   1   8    9.60    6.00
 -10  -1  -8   14.70    5.40
 -10  -1  -8   16.90    6.90
   0  -1  -9 2434.06  165.88
   0   1  -9 2287.47  134.89
   0   1  -9 2098.19  132.59
   0   1   9 2144.79  217.18
   0  -1   9 2086.69  131.29
   0  -1   9 2084.99  131.79
   0   1   9 2147.09  131.59
   0   1   9 2068.59  157.88
   0  -1   9 2204.58  160.28
   0  -1   9 1508.15  388.16
   0   1  -9 2215.38  162.28
   0   1   9 2009.00  130.09
   0  -1   9 2123.19  197.68
   0   1   9 1414.56  332.57
   0   1  -9 2269.77  205.98
   0  -1   9 1975.20  129.69
   0  -1  -9 2196.08  133.09
   0   1   9 2089.29  134.49
   0  -1  -9 2176.18  202.38
   0  -1  -9 2137.69  134.39
  -1  -1   9  106.89   28.80
   1   1   9  102.19   12.30
   1   1   9  103.59   10.50
  -1   1  -9  137.89   32.70
  -1  -1   9  113.99   13.20
  -1   1  -9  122.79   10.30
  -1   1  -9   93.99   14.10
  -1  -1   9   60.39  134.79
  -1  -1   9  112.49   10.20
   1  -1  -9  110.59   10.10
   1   1   9  146.99   47.70
   1  -1  -9  103.49   15.50
  -1  -1   9  142.89   12.90
  -1  -1   9  185.18   64.59
   1  -1  -9   99.09   13.80
   1  -1  -9  136.89   35.20
  -1   1  -9  161.88   70.79
   1   1   9  156.98   33.10
   1  -1  -9  286.97   76.79
  -1   1  -9  111.99   14.20
  -1   1   9  131.69   29.30
   1  -1   9  107.39   27.70
  -1   1   9  155.48   59.59
   1  -1   9  106.39   12.80
   1   1  -9  137.99   56.49
  -1   1   9   95.19   11.20
   1   1  -9   95.69   28.40
  -1   1   9   55.39  102.99
   1   1  -9  123.59   10.00
   1   1  -9  134.89   17.10
  -1  -1  -9   76.79   50.69
   1   1  -9  168.88  191.38
  -1  -1  -9   99.19    9.90
  -1   1   9  139.89   15.50
  -1  -1  -9  120.99   15.80
  -1  -1  -9  113.19   29.20
   1  -1   9  155.18   55.59
   1   1  -9  123.09   15.00
  -1  -1  -9  105.29   13.60
  -1   1   9  112.19   13.40
   1  -1   9   32.70  140.59
  -2   1  -9  222.68   46.10
   2   1   9  146.19   13.80
  -2  -1   9  137.49   12.30
  -2   1  -9  148.79   14.70
   2   1   9  195.68   37.20
  -2  -1   9   17.50  110.19
  -2  -1   9  202.78   38.60
   2  -1  -9  150.28   12.80
  -2  -1   9  164.18   14.70
  -2  -1   9  160.88   63.59
  -2   1  -9  245.18   69.19
   2  -1  -9  170.28   18.70
  -2   1  -9  149.09   12.80
   2  -1  -9  187.78   21.40
   2  -1  -9  170.18   66.59
   2   1   9  172.28   16.10
   2  -1  -9  205.38  169.48
   2  -1  -9  188.18   40.40
   2   1   9  242.78   64.19
  -2  -1   9  133.89   16.20
  -2   1   9  183.08   13.30
  -2   1   9  -13.10   96.79
   2   1  -9  244.98   70.99
   2   1  -9  170.18   18.30
   2  -1   9  142.99   69.39
  -2   1   9  169.58   14.90
  -2  -1  -9  125.59   15.60
  -2   1   9  185.88   37.10
   2   1  -9  134.39   12.10
   2  -1   9  113.89   29.60
  -2  -1  -9  152.58   12.90
   2   1  -9   35.00  171.28
  -2   1   9  201.18   20.20
   2  -1   9  258.47  189.68
  -2  -1  -9  152.78   32.80
   2   1  -9  156.38   19.30
  -2  -1  -9  148.09   53.59
  -2   1   9   99.59   47.60
   2   1  -9  181.58   38.60
   3   1   9    5.90   37.50
   3  -1  -9   28.30    6.90
   3   1   9   29.80   14.40
  -3  -1   9    1.30   37.90
   3  -1  -9   25.60    5.10
  -3  -1   9   27.00    7.30
  -3   1  -9  -10.70   37.20
  -3   1  -9   21.50    7.20
  -3  -1   9   13.10   11.40
  -3   1  -9   20.10    6.40
   3  -1  -9   54.99   22.70
  -3  -1   9   25.60    6.20
   3  -1  -9   14.10   54.29
   3  -1  -9   17.20    6.50
  -3  -1   9   18.20    4.00
  -3   1  -9   28.00    5.40
  -3   1  -9    9.60    8.60
   3  -1   9   59.59   49.70
   3   1  -9    7.60    9.50
  -3   1   9   50.69   46.60
   3   1  -9   11.00   43.80
   3   1  -9   15.80    5.90
  -3   1   9   36.80    9.40
  -3   1   9   46.20   18.80
  -3   1   9   30.70    5.40
  -3   1   9   25.80    6.50
   3   1  -9   21.20    4.40
  -3  -1  -9   16.90    5.20
   3   1  -9   32.50    8.60
  -3  -1  -9   18.80   11.70
   3  -1   9   31.50   16.70
  -3  -1  -9   22.60    5.10
  -3  -1  -9   56.29   41.60
  -4   1  -9  161.68   35.30
  -4  -1   9  108.39   14.50
  -4  -1   9   84.59   12.50
   4  -1  -9   92.39   11.20
  -4   1  -9   72.49   11.30
   4  -1  -9  120.19   15.70
  -4   1  -9   89.49   13.10
   4  -1  -9  150.58   39.40
  -4  -1   9  130.39   31.70
   4  -1  -9  131.19   18.10
  -4   1  -9   99.89   11.90
  -4  -1   9  110.49    9.20
  -4   1  -9  178.68   69.99
  -4  -1  -9   95.09   12.40
  -4   1   9  104.69   22.30
  -4  -1  -9  139.99   31.00
   4   1  -9  114.79   10.20
  -4  -1  -9   75.79   53.09
   4  -1   9  113.99   31.00
   4   1  -9   99.99   60.79
  -4   1   9   87.39   26.40
   4   1  -9  113.59   17.00
   4  -1   9   12.50   48.70
   4   1  -9  118.69   15.30
  -4   1   9  100.29    9.40
  -4   1   9   69.39   11.60
  -4  -1  -9  105.59   12.00
   4   1  -9  130.79   37.30
  -4  -1  -9  102.59   13.70
  -5   1  -9   52.49   21.30
   5  -1  -9   34.40    8.60
   5   1   9   28.00   16.30
  -5   1  -9   12.70   50.09
  -5  -1   9   22.70    7.30
  -5  -1   9   31.70   15.60
  -5  -1   9   27.50    4.70
   5  -1  -9   18.40    5.10
   5  -1  -9    8.20    9.90
  -5  -1   9   21.70    5.90
  -5   1  -9   34.30    6.90
   5   1   9  -30.30   44.10
  -5  -1   9   76.89   54.99
  -5   1  -9   12.90    5.10
  -5   1  -9   18.10    5.10
   5   1  -9    7.40    5.80
  -5   1   9   16.60    6.00
  -5  -1  -9   22.80    6.40
   5   1  -9   15.90   13.40
  -5  -1  -9   26.10   13.20
   5   1  -9   19.80    4.70
  -5  -1  -9   29.10    6.60
   5  -1   9   27.90   15.90
   5  -1   9  -15.40   57.69
  -5   1   9   18.00   59.59
  -5   1   9   27.30   14.60
   5   1  -9   19.30    6.70
   5   1  -9    9.20   62.09
  -5  -1  -9   49.50   48.90
  -5  -1  -9   21.50    5.30
  -5   1   9   22.70    7.40
  -6  -1   9   37.70   17.70
  -6   1  -9   10.40    4.70
  -6   1  -9   19.00    5.60
   6   1   9   16.90   12.10
  -6  -1   9   14.60    6.90
  -6   1  -9    4.60    6.70
  -6  -1   9   26.20    6.60
   6  -1  -9   19.60    7.40
  -6   1  -9   11.00    4.30
  -6  -1   9   11.00    3.30
  -6  -1  -9   16.30    5.90
   6   1  -9    8.60   10.60
  -6   1   9    3.60    3.30
  -6   1   9   17.10    4.30
  -6   1   9   17.30   12.70
   6   1  -9    6.90    3.50
   6   1  -9    8.60    4.80
  -6   1   9   10.70    5.40
  -6  -1  -9    4.70    3.20
  -6  -1  -9   12.60   10.80
  -6  -1  -9    7.10    3.60
   6   1  -9   13.10    6.70
  -7  -1   9   81.69   12.90
  -7   1  -9   80.59   12.00
  -7   1  -9   90.29   12.00
   7   1   9  109.29   30.40
  -7   1  -9   71.39   24.60
   7  -1  -9   87.19   15.40
  -7  -1   9   87.89   16.20
  -7  -1   9  106.39   32.40
  -7   1  -9   73.39   11.80
  -7  -1   9   87.69   11.10
   7  -1  -9   82.19   14.00
   7  -1   9   36.90   20.00
  -7   1   9   86.49   27.90
  -7  -1  -9   34.60   18.90
  -7  -1  -9   75.49   11.00
  -7  -1  -9   85.39   12.40
  -7   1   9   89.29    9.90
  -7   1   9   70.89   13.60
  -7   1   9  104.39   36.90
  -7   1   9   85.39   13.40
   7   1  -9   77.09   13.70
  -7  -1  -9   72.19   11.20
   7   1  -9   96.69   15.90
   8   1   9    6.70    9.00
  -8  -1   9    4.10    2.90
  -8  -1   9    5.20    3.70
  -8   1  -9   -2.00    2.90
  -8  -1   9   -2.30    5.00
  -8  -1   9   10.60    6.20
  -8  -1   9   21.70   14.00
  -8   1  -9    5.70    4.10
  -8   1  -9   23.80   16.10
  -8   1  -9    8.90    4.70
   8  -1  -9   10.70    6.70
   8  -1  -9    2.00    4.50
  -8  -1  -9    5.80    3.80
  -8  -1  -9    4.30    4.00
   8   1  -9    9.60    5.10
  -8  -1  -9    5.60    3.30
  -8   1   9    1.90    6.70
   8  -1   9   12.40   11.90
  -8   1   9    4.80    4.70
  -8  -1  -9    4.10    8.10
  -8   1   9   13.80    4.20
  -8   1   9    2.90    5.50
  -8   1   9   14.20   14.80
   8   1  -9    4.10    6.60
  -9  -1   9   -3.60    3.90
  -9   1  -9   13.00    6.40
   9   1   9   -0.30    4.90
  -9   1  -9    6.10    4.20
  -9  -1   9    3.40    4.80
  -9   1  -9   12.40   12.40
  -9  -1   9   11.00   15.60
  -9   1  -9    9.90    4.90
  -9  -1   9    5.20    3.40
   9  -1  -9   18.00    8.60
   9  -1  -9    6.80    5.30
  -9  -1  -9    6.00    4.20
  -9   1   9    9.50   12.30
  -9  -1  -9    3.30    4.10
  -9   1   9    6.10    6.50
  -9  -1  -9   26.40   14.90
   9   1  -9   -0.20    4.60
  -9   1   9    2.80    5.00
  -9   1   9    4.00    3.40
  -9  -1  -9    5.20    4.20
 -10  -1   9    5.40    3.50
 -10  -1   9    4.60    5.40
 -10   1   9    2.20    5.30
 -10   1   9    3.40    3.70
 -10  -1  -9    4.10    4.20
   0   1 -10    0.70    1.80
   0  -1  10  -78.39   43.30
   0  -1 -10   -2.30    1.60
   0  -1  10    0.70    2.80
   0   1 -10   36.40   50.79
   0   1  10   -2.60    1.50
   0  -1  10    3.00    5.40
   0   1  10    0.00    2.90
   0  -1 -10    1.30   50.19
   0  -1 -10    1.40    3.50
   0   1 -10   -2.30    2.50
   0  -1  10   -0.60    1.60
   0   1  10   -2.00   44.30
   0   1 -10   -1.50    3.10
   0   1 -10   -1.40    1.50
   0   1  10   -0.10    2.00
   0  -1  10    0.90    2.30
   0  -1 -10    3.60    3.80
   0  -1 -10   -0.40    3.90
   1  -1 -10   13.60   60.49
  -1   1 -10   23.10    4.60
   1   1  10   31.20   15.60
  -1  -1  10   20.60    4.80
   1   1  10   22.90    5.70
   1   1  10   21.30    5.80
   1  -1 -10   14.60   12.60
   1  -1 -10   24.60    6.90
  -1  -1  10   22.50    5.80
   1  -1 -10   19.70    4.50
  -1  -1  10   71.69   58.09
   1  -1 -10   11.30    5.20
  -1   1 -10   30.30    8.00
  -1  -1  10   13.70    5.30
  -1   1 -10   24.00    6.60
  -1  -1  10   22.20   14.00
   1   1  10   30.70   44.50
  -1   1 -10   19.80   49.60
   1   1  10   11.30    3.80
  -1   1 -10   14.70   11.60
  -1   1  10    3.50   49.10
   1   1 -10   20.50    4.30
  -1  -1 -10   14.90    6.40
   1  -1  10   37.60   17.40
  -1  -1 -10   11.40   48.10
   1   1 -10    9.50    4.70
  -1  -1 -10   25.10    5.10
  -1  -1 -10   17.40    5.70
  -1  -1 -10   35.90   17.00
   1   1 -10   28.60   16.30
  -1   1  10   18.50    5.40
   1  -1  10   15.70   48.80
  -1   1  10    2.50    7.50
  -1   1  10   10.60    4.10
   1   1 -10   -1.30   39.10
   2  -1 -10  117.29   33.40
  -2  -1  10  268.57   81.89
   2   1  10   83.39   11.90
   2  -1 -10  111.79   15.80
  -2  -1  10  169.88   40.40
  -2   1 -10  135.39   11.50
  -2  -1  10  115.69   15.00
  -2  -1  10  113.49   10.60
  -2   1 -10  314.77   81.09
   2  -1 -10  127.69   17.90
   2  -1 -10  191.28   80.59
  -2   1 -10  111.79   15.50
  -2   1 -10   98.79   15.40
   2   1  10  106.19   56.19
  -2   1 -10  155.98   36.20
   2  -1 -10  116.69   10.90
   2   1  10   96.79   27.70
  -2  -1  10  132.29   15.00
  -2  -1 -10  113.59   10.80
   2   1 -10  170.48   39.30
   2   1 -10  103.19   15.00
  -2   1  10   99.59   29.30
   2  -1  10  160.18   36.90
  -2   1  10  107.59   13.90
  -2  -1 -10   88.89   57.89
  -2  -1 -10  124.19   16.50
  -2  -1 -10  140.99   16.10
  -2   1  10   92.69   57.49
  -2  -1 -10  130.29   32.90
   2   1 -10  130.29   10.80
   2  -1  10  240.98   79.79
  -2   1  10  108.19   14.80
  -3   1 -10   24.30    7.10
  -3  -1  10  -23.20   58.69
  -3  -1  10   29.90    5.40
   3   1  10   34.30   16.90
   3  -1 -10   15.50    6.70
  -3   1 -10   43.90   18.80
   3   1  10   82.09   54.19
   3  -1 -10   21.90    5.30
  -3   1 -10    3.50   60.69
  -3   1 -10   52.49    9.20
   3  -1 -10   16.10   14.20
   3  -1 -10   40.20   10.00
  -3  -1  10   40.90    8.60
  -3   1 -10   33.50    6.20
  -3  -1  10   34.70    7.80
  -3   1  10   42.30   54.69
   3   1 -10   33.30    5.70
  -3  -1 -10   20.10    5.00
  -3  -1 -10  -10.40   48.60
  -3   1  10   30.90    7.20
  -3  -1 -10   41.00   18.50
  -3   1  10    8.60    9.30
  -3  -1 -10   27.30    7.50
   3  -1  10   52.79   55.99
  -3   1  10   30.70    5.60
  -3   1  10   17.20    5.90
  -3  -1 -10   28.90    7.00
   3   1 -10   18.50    6.40
  -4   1 -10   83.19   24.70
  -4  -1  10   57.99   24.00
   4  -1 -10   87.29   14.10
  -4  -1  10   81.79    9.60
   4  -1 -10   99.69   11.90
  -4   1 -10  100.49   13.50
   4  -1 -10   78.49   14.70
  -4   1 -10   81.69   12.90
  -4   1 -10   94.99   11.50
  -4  -1  10   88.99   13.00
  -4  -1  10   89.29   13.20
  -4   1  10   77.19   12.00
   4  -1  10  110.79   31.90
   4   1 -10   87.79   10.60
  -4  -1 -10  106.69   13.40
   4   1 -10   63.59   25.40
  -4   1  10   63.69   24.80
  -4  -1 -10   86.79   11.00
  -4   1  10  113.09    9.70
  -4  -1 -10   80.59   13.10
   4   1 -10  101.39   15.00
  -4  -1 -10   89.89   26.10
  -4   1  10   94.29   14.60
  -5   1 -10   81.99   11.10
  -5   1 -10   74.49   11.60
  -5  -1  10   70.79   26.10
  -5  -1  10  109.39   15.20
   5  -1 -10   74.39   13.20
   5  -1 -10  145.59   41.80
   5  -1 -10   78.09   14.40
  -5  -1  10   65.19   11.20
  -5   1 -10   41.30   19.70
   5  -1 -10   69.19   10.20
  -5  -1  10   73.89    9.00
   5   1  10   62.09   24.00
  -5   1 -10   90.29   13.50
  -5  -1 -10   96.19   13.60
  -5   1  10   67.39   24.20
   5   1 -10   84.09   31.00
   5  -1  10   65.59   25.90
  -5   1  10   73.29   12.10
  -5  -1 -10   83.59   25.60
   5   1 -10   88.19   10.40
   5   1 -10  114.69   16.10
  -5  -1 -10   94.29   12.40
   5   1 -10   68.39   13.80
  -5  -1 -10   88.89   11.40
  -5   1  10   85.49    9.90
  -5   1  10   98.19   14.80
  -6  -1  10   47.40    6.90
   6  -1 -10   44.60    8.20
   6  -1 -10   60.59   13.60
  -6  -1  10   76.59   26.80
  -6   1 -10   48.40    8.70
   6   1  10  100.19   30.60
  -6  -1  10   56.39   10.20
  -6  -1  10   65.19   12.40
  -6   1 -10   89.19   28.20
   6  -1 -10   49.60   11.50
  -6   1 -10   45.40    9.50
  -6   1 -10   53.49    9.40
  -6  -1 -10   52.49   10.30
  -6  -1 -10   48.00    8.80
  -6   1  10   49.20   10.30
   6   1 -10   49.70   25.00
  -6   1  10   46.80   11.20
  -6  -1 -10   63.69   22.10
  -6   1  10   58.49    8.10
   6   1 -10   53.79   12.40
   6   1 -10   49.00   11.00
  -6  -1 -10   68.99   10.60
   6   1 -10   51.19    9.60
  -6   1  10   21.80   15.50
  -7   1 -10   20.70    5.90
  -7  -1  10   15.10    6.10
  -7  -1  10   24.90   18.00
  -7  -1  10   14.90    4.10
  -7   1 -10   25.90   15.60
   7  -1 -10    1.10    5.60
  -7   1 -10    2.70    3.90
   7  -1 -10   19.90    8.40
   7   1  10   42.70   21.50
   7  -1 -10   17.10    5.40
  -7  -1  10   13.70    6.80
  -7   1 -10   11.00    5.10
  -7  -1 -10   10.70    4.60
   7   1 -10    3.60    5.30
   7   1 -10   11.40    6.00
   7  -1  10    2.20    7.00
  -7  -1 -10   19.00    6.40
  -7  -1 -10   17.20    5.40
  -7   1  10   17.00    4.80
  -7   1  10   10.90    6.70
  -7   1  10    1.60    5.90
  -7   1  10    3.20    8.30
  -7   1  10   20.10    7.10
  -8   1 -10   26.30    8.60
   8  -1 -10   33.70   11.50
  -8   1 -10   45.10    9.10
  -8  -1  10   85.69   14.00
  -8   1 -10   44.50   19.80
  -8  -1  10   81.79   31.70
   8  -1 -10   32.50   10.30
  -8  -1  10   59.19    7.90
  -8  -1  10   49.70   10.50
  -8   1 -10   47.30    9.40
  -8  -1  10  132.99   47.10
  -8  -1 -10   75.89   24.50
  -8  -1 -10   33.90    7.50
  -8   1  10   14.70   12.70
   8   1 -10   50.59   13.10
  -8   1  10   49.99    7.80
  -8  -1 -10   33.10    8.00
   8   1 -10   61.49   13.50
  -8   1  10   45.00   11.10
  -8   1  10   49.70   11.00
  -8  -1 -10   48.40    9.90
  -8   1  10   43.60   28.80
  -9  -1  10   25.30    7.80
  -9  -1  10    5.20    6.30
  -9   1 -10   19.10    6.00
  -9   1 -10    6.70   15.60
  -9   1 -10   19.90    6.70
  -9  -1  10   34.90   32.50
  -9  -1  10   17.60    4.80
  -9   1 -10   29.80    8.10
   9  -1 -10   12.70    7.90
   9   1  10   -0.70    5.90
  -9   1  10   22.70    8.70
  -9  -1 -10   12.00    5.80
  -9  -1 -10   17.60    6.00
   9   1 -10   23.00    9.70
  -9  -1 -10   18.20    6.00
  -9   1  10   18.00   20.30
  -9  -1 -10   13.90   11.70
  -9   1  10   19.80    5.50
  -9   1  10   20.30    7.20
   9  -1  10   -0.90    8.50
   0  -1  11  187.68   18.70
   0   1  11  222.18   20.00
   0  -1  11  241.98   20.30
   0   1 -11  243.78   26.80
   0  -1  11  192.18   41.80
   0  -1 -11  207.68   45.70
   0  -1 -11  224.38   17.90
   0   1 -11  225.98   46.90
   0  -1 -11  214.28   21.00
   0  -1 -11  263.57   23.60
   0   1 -11  275.77   20.00
   0   1  11  233.88   19.90
   0   1  11  204.48   18.30
   0   1  11  195.48   42.30
   1   1  11  129.89   15.50
  -1   1 -11  140.79   12.50
   1   1  11  130.69   34.60
   1   1  11  146.09   16.00
   1  -1 -11  118.79   36.40
  -1   1 -11  153.88   19.90
   1  -1 -11  152.48   13.00
  -1  -1  11  126.39   12.60
  -1  -1  11  131.79   16.40
   1  -1 -11  131.79   19.00
  -1   1 -11  168.08   18.80
  -1   1 -11  150.28   38.30
   1  -1 -11  166.98   19.90
  -1  -1  11  173.08   40.20
  -1   1  11  132.19   16.90
  -1  -1 -11  126.19   34.20
  -1   1  11  157.28   13.60
  -1   1  11  138.89   16.40
   1  -1  11  138.89   35.80
   1   1 -11  129.59   17.20
   1   1 -11  130.19   19.20
   1  -1  11  127.19   15.60
  -1  -1 -11  150.68   13.00
  -1   1  11  121.49   31.20
  -1  -1 -11  158.38   20.10
   1   1 -11  155.18   41.10
  -1  -1 -11  196.48   20.40
  -2  -1  11   33.60    8.10
   2   1  11   47.30    8.30
  -2   1 -11   66.99   24.70
   2  -1 -11   67.29   26.50
  -2  -1  11   50.69    7.80
  -2   1 -11   49.20    7.70
   2  -1 -11   56.89   11.10
   2  -1 -11   40.90    6.90
  -2  -1  11   44.80    8.60
   2  -1 -11   48.50   11.30
  -2   1 -11   35.80    9.70
  -2  -1  11   61.49   25.40
  -2   1 -11   55.89   10.30
  -2   1  11   40.80    8.30
  -2  -1 -11   73.19   25.90
   2   1 -11   80.39   29.50
  -2  -1 -11   40.20    9.80
  -2   1  11   38.80    7.20
  -2   1  11   40.10    9.20
   2   1 -11   54.49   11.80
  -2   1  11   44.80   20.00
  -2  -1 -11   43.00    9.30
   2  -1  11   50.79   21.20
   2   1 -11   55.09    8.70
  -2  -1 -11   45.20    7.40
   2   1 -11   32.70    9.00
  -3   1 -11   19.80    4.90
   3  -1 -11   16.20    4.60
  -3   1 -11   21.50    7.10
  -3  -1  11    5.70    4.20
  -3  -1  11   17.70    5.40
  -3   1 -11   10.40   10.00
  -3   1 -11   23.00    7.70
   3  -1 -11   23.80    8.20
  -3  -1  11   19.90    4.70
  -3  -1  11   10.40   11.40
   3  -1 -11    7.50   10.90
   3   1  11   22.40   15.50
   3   1 -11   17.50    6.80
  -3   1  11   25.40    5.50
  -3   1  11   48.30   21.80
   3   1 -11   11.60   12.70
  -3  -1 -11   46.00   20.90
   3   1 -11   24.00    6.00
  -3  -1 -11   29.90    7.30
  -3   1  11   17.70    6.40
   3  -1  11    8.60    8.40
  -3  -1 -11   15.00    6.40
  -3   1  11   21.80    6.60
  -3  -1 -11    7.40    3.50
   3   1 -11   21.70    8.50
  -4   1 -11  150.38   19.30
   4  -1 -11  145.39   20.80
  -4  -1  11  152.88   18.80
   4  -1 -11  171.08   21.10
   4   1  11  149.59   37.70
  -4   1 -11  168.88   14.80
  -4  -1  11  147.29   18.10
   4  -1 -11  147.09   14.20
  -4  -1  11  161.98   13.60
  -4   1 -11  159.18   18.50
  -4  -1  11  171.58   41.60
   4  -1 -11  184.58   47.70
  -4   1 -11  188.78   40.50
  -4   1  11  160.98   13.80
  -4  -1 -11  155.28   36.40
  -4  -1 -11  133.29   18.70
  -4   1  11  159.88   19.70
   4  -1  11  139.79   38.40
  -4  -1 -11  183.58   19.50
   4   1 -11  137.79   40.40
  -4   1  11  119.99   34.60
  -4  -1 -11  166.78   14.60
   4   1 -11  157.98   21.90
   4   1 -11  139.29   19.50
  -5   1 -11   16.50    6.70
   5  -1 -11   16.40    7.00
   5  -1 -11   16.90   16.30
   5  -1 -11   12.80    4.50
  -5  -1  11   16.90    6.30
  -5   1 -11   14.40   11.80
   5  -1 -11   12.40    6.90
  -5   1 -11   24.90    7.30
  -5  -1  11    5.60    2.80
  -5  -1  11   20.30   14.60
  -5  -1  11    6.30    5.30
   5   1 -11   16.10    7.20
  -5   1  11   12.90    6.20
  -5   1  11   15.70    5.90
  -5   1  11   14.00   14.40
   5   1 -11    4.30    6.30
  -5  -1 -11    7.90    4.20
  -5  -1 -11   13.60    5.10
  -5  -1 -11    7.00    5.30
   5  -1  11    2.40    7.20
   5   1 -11   41.90   22.70
  -5  -1 -11   21.90   13.90
  -5   1  11   10.90    3.90
  -6  -1  11   78.69   14.20
   6   1  11   55.49   24.70
  -6   1 -11  111.89   31.00
  -6  -1  11  117.49   15.40
   6  -1 -11   89.29   17.30
   6  -1 -11   83.29   14.90
  -6   1 -11   84.89   14.20
  -6   1 -11   83.49   12.10
  -6  -1  11  110.19    9.90
   6  -1 -11   58.49   10.20
  -6   1 -11   92.19   13.40
  -6  -1  11   92.99   29.90
  -6   1  11   74.89   13.10
   6   1 -11   88.29   11.40
  -6  -1 -11   81.49   12.50
  -6  -1 -11  100.89   14.80
   6   1 -11  108.89   37.40
  -6  -1 -11  163.58   38.50
  -6  -1 -11   87.49   12.20
   6   1 -11   95.29   15.90
  -6   1  11  109.09   11.80
   6   1 -11   87.59   16.60
   6  -1  11   76.99   31.50
  -6   1  11  101.39   15.80
  -6   1  11   79.69   28.50
  -7   1 -11   16.80    5.90
   7  -1 -11   23.00    6.20
   7  -1 -11   16.60    8.30
  -7   1 -11    3.70    6.90
  -7   1 -11   11.90    6.70
   7  -1 -11   19.40    8.50
   7   1  11   -0.30    5.30
  -7  -1  11   16.00    6.80
  -7  -1  11   28.70   19.90
  -7  -1  11   23.80    8.30
  -7  -1  11   22.20    5.00
  -7  -1 -11   18.30    6.30
  -7  -1 -11   10.10    6.10
  -7   1  11    5.80    8.40
  -7   1  11   19.10    5.00
   7   1 -11   25.30    8.90
   7   1 -11    3.50    6.10
  -7  -1 -11   14.80   12.20
  -7   1  11   18.50    6.80
  -7  -1 -11   20.80    6.70
  -7   1  11    8.00    5.80
  -7   1  11   -1.70    6.30
  -8  -1  11    0.10    2.50
  -8   1 -11    4.70    4.40
  -8  -1  11   23.10   20.40
   8  -1 -11   19.10    9.40
  -8   1 -11    6.00    5.30
  -8  -1  11    5.20    5.10
  -8   1 -11    2.10    4.30
  -8   1 -11   15.50   17.20
   8   1  11   -0.60    5.90
   8  -1 -11    4.20    7.40
  -8  -1  11    4.20    5.30
  -8  -1 -11    7.70    5.10
  -8  -1 -11    7.50    4.70
  -8  -1 -11    0.10    5.00
   8  -1  11   -0.10    6.30
  -8   1  11    6.00    3.80
  -8   1  11   -2.10    7.70
  -8   1  11    2.60    5.20
  -8  -1 -11   11.30    6.00
   8   1 -11    6.80    7.00
  -8   1  11    8.80    6.90
   0   1  12    3.10    7.00
   0   1  12    0.90    2.90
   0   1  12    0.50    3.40
   0  -1  12    0.00    4.40
   0   1 -12   -0.60    2.50
   0  -1 -12    1.00    4.10
   0   1  12   -1.10    2.50
   0  -1 -12   -2.20    1.90
   0  -1  12   -1.40    2.90
   0   1 -12    0.60    2.30
   0  -1 -12   -1.30    3.80
   0  -1 -12    2.90    3.40
   0   1 -12    1.30    4.70
   0  -1  12   -1.40    3.10
   0   1 -12    3.50    5.40
  -1  -1  12    6.60    4.20
   1   1  12   11.40   12.20
   1  -1 -12   -1.10    2.80
  -1   1 -12   -0.10    3.80
   1  -1 -12    0.90    4.40
  -1   1 -12   -2.30    4.00
   1   1  12    7.60    4.60
  -1   1 -12    0.10    4.00
  -1  -1  12   20.70   16.40
  -1   1 -12    4.30    2.90
  -1  -1  12    5.70    3.50
   1   1  12    2.00    3.20
  -1  -1  12    4.20    3.60
   1  -1 -12    2.60    2.80
   1  -1 -12   -1.20    4.40
   1   1 -12    3.00    8.10
  -1  -1 -12    8.40   10.90
  -1   1  12    6.50    4.90
  -1   1  12    5.10    7.60
  -1   1  12    5.60    3.70
   1  -1  12    9.50   12.20
  -1   1  12    4.80    3.90
   1   1 -12    1.60    3.60
  -1  -1 -12    3.90    4.60
   1   1 -12    3.00    3.80
   1   1 -12   -1.20    2.30
  -1  -1 -12    6.00    3.30
  -1  -1 -12    9.10    5.90
   2   1  12    5.80    8.90
  -2  -1  12   -3.90    2.80
  -2  -1  12    2.00    3.80
   2  -1 -12   15.30   15.50
  -2   1 -12    0.30    4.40
   2  -1 -12   -2.00    3.70
  -2  -1  12    3.80    2.90
   2  -1 -12    7.60    3.70
   2  -1 -12    5.70    5.00
  -2   1 -12    1.60    4.60
  -2   1 -12    4.10    2.90
  -2   1 -12   -0.20    3.30
  -2  -1  12    0.60    5.70
   2   1 -12   17.10   13.90
  -2   1  12    4.80    3.80
  -2  -1 -12   14.10    6.80
   2   1 -12    7.20    5.50
   2   1 -12    3.80    5.80
  -2  -1 -12   -3.20    3.10
  -2  -1 -12    0.00    7.00
   2   1 -12    3.10    3.20
  -2  -1 -12   -0.20    2.20
   2  -1  12   10.50   11.70
  -2   1  12   -0.80    4.20
  -2   1  12    2.90    3.30
  -2   1  12    1.10    3.50
   3  -1 -12   86.19   16.50
  -3   1 -12   94.39   11.80
   3  -1 -12  102.29   36.60
  -3  -1  12   95.29   14.10
  -3  -1  12  140.29   37.30
  -3  -1  12   81.99   10.90
  -3   1 -12   98.49   14.80
  -3   1 -12   91.09   30.70
   3  -1 -12   95.09   11.80
  -3   1 -12   93.89   15.60
   3   1  12  124.19   35.30
   3  -1 -12  120.79   17.90
  -3  -1  12  111.69   15.30
  -3   1  12   66.69   26.70
  -3  -1 -12  109.89   15.00
  -3   1  12  101.79   15.20
  -3  -1 -12  128.99   36.10
   3   1 -12  105.39   17.50
   3   1 -12   86.89   33.40
  -3  -1 -12   97.29   16.10
  -3   1  12  119.59   12.70
   3  -1  12  135.89   38.80
  -3   1  12   84.49   13.20
  -3  -1 -12   91.29   11.80
   3   1 -12   95.49   11.40
  -4  -1  12   84.29   27.90
  -4  -1  12   60.09   10.60
  -4   1 -12   61.69   26.70
   4   1  12   83.99   30.60
  -4   1 -12   56.89   10.70
  -4  -1  12   75.39    9.50
  -4  -1  12   70.79   12.30
  -4   1 -12   43.00   11.20
   4  -1 -12   55.19    9.20
   4  -1 -12   63.99   13.30
   4  -1 -12   18.30   15.30
  -4   1 -12   67.79    9.80
   4  -1 -12   71.19   15.20
   4   1 -12  134.49   38.80
  -4  -1 -12   67.99   13.10
   4   1 -12   75.49   15.10
   4   1 -12   59.99    9.00
  -4   1  12   78.79   10.30
  -4   1  12  117.89   35.90
  -4  -1 -12   53.89    8.90
  -4   1  12   79.29   13.10
   4  -1  12   77.99   30.90
  -4  -1 -12   72.39   27.30
  -4  -1 -12   86.29   13.00
  -4   1  12   60.59   12.20
   4   1 -12   50.79   13.40
  -5  -1  12   53.09   11.50
   5  -1 -12   50.49   25.10
  -5  -1  12   69.99    8.90
   5  -1 -12   51.29    8.90
  -5  -1  12   42.60   21.00
   5  -1 -12   62.09   13.10
   5  -1 -12   47.10   12.40
  -5   1 -12   72.79   18.70
  -5   1 -12   64.99   10.00
  -5   1 -12   45.10   20.70
  -5   1 -12   52.39   10.40
   5   1 -12   48.60    8.20
  -5  -1 -12   48.30   22.00
   5   1 -12   69.69   31.50
  -5   1  12   47.50   10.00
  -5  -1 -12   62.69   11.20
  -5  -1 -12   56.99   11.90
  -5   1  12   37.20    9.40
  -5   1  12   53.49    8.30
  -5  -1 -12   50.09    8.60
   5   1 -12   47.70   12.60
   5   1 -12   53.39   13.00
  -5   1  12   13.00   13.20
  -6  -1  12   66.69   27.60
  -6   1 -12   56.39   10.00
   6  -1 -12   47.40    8.80
   6  -1 -12   54.09   13.80
  -6  -1  12   59.29    8.40
  -6   1 -12   71.29   12.10
  -6   1 -12   59.29   23.80
  -6  -1  12   61.09   12.50
  -6   1 -12   55.49   11.70
  -6  -1  12   82.59   13.90
  -6  -1 -12   53.49   22.90
  -6  -1 -12   55.89   11.80
   6   1 -12   56.79    9.10
  -6   1  12   54.89   12.10
   6   1 -12   55.69   12.40
   6   1 -12   45.40   13.10
  -6  -1 -12   56.39   10.70
   6   1 -12   64.49   30.70
  -6   1  12   65.29    9.40
  -6  -1 -12   46.10    8.80
  -6   1  12   62.89   12.10
  -6   1  12   68.89   28.60
  -7   1 -12    9.10    5.70
   7   1  12    2.50    7.50
  -7  -1  12   10.70    6.50
   7  -1 -12   11.80    9.20
  -7  -1  12   22.90    9.10
  -7   1 -12   12.10    5.50
  -7   1 -12   16.20    7.00
   7  -1 -12    7.60    4.60
   7  -1 -12   12.70    8.40
  -7  -1  12   18.20    5.10
   7   1 -12   37.10   12.20
  -7  -1 -12   21.40    6.40
  -7   1  12   29.20    8.50
  -7   1  12   18.20    5.20
  -7  -1 -12   32.70    9.50
  -7   1  12   38.70   21.90
  -7   1  12   37.00   28.70
   7   1 -12   25.00    9.40
  -7  -1 -12   18.30    7.40
   0   1 -13  112.69   15.80
   0   1 -13   50.49   12.50
   0  -1 -13   79.69   29.10
   0  -1  13   73.39   12.00
   0  -1 -13   87.89   10.90
   0   1  13   66.59   26.50
   0   1 -13   59.59   25.60
   0   1 -13   88.69   10.80
   0   1  13   64.79   10.30
   0  -1 -13   70.69   14.50
   0  -1 -13   85.09   14.00
   0   1  13   67.29   11.30
   0  -1  13   97.39   32.90
  -1  -1  13   42.60   21.60
  -1   1 -13   18.70    7.00
   1  -1 -13   45.50   10.80
   1  -1 -13   21.50    5.40
   1   1  13   25.60    7.10
  -1   1 -13   34.30   10.10
  -1  -1  13   25.10    7.40
   1  -1 -13    6.90    6.70
  -1   1 -13   17.80    4.90
  -1   1 -13   14.60   13.70
   1  -1 -13   11.10   11.90
  -1  -1  13    9.90    4.80
   1   1  13   27.70   17.60
   1   1 -13   32.10    6.40
  -1   1  13   21.30    7.00
  -1   1  13   34.30   20.60
  -1  -1 -13   12.90    7.10
   1  -1  13   21.70   16.20
   1   1 -13   41.40   10.10
  -1  -1 -13   21.60    7.50
  -1  -1 -13   22.90    5.50
  -1   1  13   24.50    6.10
  -1  -1 -13    5.70   10.00
   1   1 -13   24.00    8.40
   2   1  13  127.59   37.30
   2  -1 -13   95.39   16.20
  -2  -1  13  101.89   14.70
   2  -1 -13  101.69   53.99
  -2  -1  13   91.69   13.60
  -2   1 -13   82.39   14.10
   2  -1 -13  102.89   12.10
   2  -1 -13   76.79   15.50
  -2  -1  13  101.59   34.30
  -2   1 -13  102.49   11.60
  -2   1 -13  103.59   16.60
  -2  -1  13   96.69   11.80
  -2   1 -13   89.09   31.70
  -2  -1 -13   73.49   10.70
   2   1 -13   74.49   10.20
  -2   1  13  108.39   13.00
  -2   1  13   68.09   11.90
  -2   1  13   63.99   28.30
  -2  -1 -13   78.09   14.90
   2   1 -13   68.09   28.20
  -2  -1 -13  100.99   15.40
   2   1 -13  100.99   17.40
   2  -1  13   34.00   21.10
   2   1 -13   94.29   16.00
  -2  -1 -13   53.59   24.20
   3  -1 -13   -0.40    6.10
   3  -1 -13    3.80    3.50
  -3  -1  13    6.50    4.40
  -3  -1  13    7.20    4.10
  -3   1 -13    2.00    5.30
  -3  -1  13    3.30    4.80
  -3  -1  13    7.40   10.80
   3  -1 -13    2.50    5.90
   3  -1 -13   10.90    6.50
  -3   1 -13    8.60    4.20
  -3   1 -13   -2.80    4.80
  -3   1 -13    8.50    5.50
  -3   1  13   -1.30    4.80
   3   1 -13   17.20    8.40
   3  -1  13   -0.80    5.70
   3   1 -13    8.40    3.80
   3   1 -13    3.20    5.50
  -3  -1 -13   -2.20    4.50
  -3   1  13    4.30    3.80
  -3   1  13   -1.60    3.70
  -3  -1 -13    3.20    3.40
  -3   1  13    2.40    4.70
  -3  -1 -13   -2.90    3.80
  -3  -1 -13    3.80    4.60
   3   1 -13    8.30   15.40
   4   1  13   -0.60    5.40
  -4   1 -13    4.30    8.20
   4  -1 -13   -0.60    3.00
   4  -1 -13    5.10    5.30
  -4   1 -13    1.80    4.90
  -4  -1  13   -2.20    3.80
  -4   1 -13   -1.30    2.30
  -4  -1  13   -0.10    3.00
   4  -1 -13    1.00    9.00
   4  -1 -13    0.50    4.80
  -4  -1  13    3.10    5.30
  -4  -1  13   -1.40    6.10
  -4  -1 -13   -2.10    4.20
  -4  -1 -13    2.10    4.30
   4   1 -13   -1.50    4.80
  -4   1  13    6.50    5.80
   4   1 -13    2.90    9.70
   4  -1  13   -0.20    5.60
   4   1 -13   -0.30    2.70
  -4   1  13   -0.40    2.80
  -4   1  13    0.30    4.10
   4   1 -13    5.20    6.40
  -4  -1 -13    0.70    3.20
  -4  -1 -13   -1.40    4.60
  -4   1  13    3.70    7.70
   5  -1 -13   19.80    5.80
  -5   1 -13   17.60    7.80
   5  -1 -13   11.70    8.20
  -5  -1  13   11.00   10.90
  -5   1 -13   25.90    8.10
  -5   1 -13   23.90   17.00
  -5   1 -13   24.60    6.40
  -5  -1  13   23.20    5.90
   5   1  13   -0.10    5.90
   5  -1 -13   21.90   19.90
  -5  -1  13   16.70    7.00
   5  -1 -13   29.90   12.40
   5  -1  13    0.90    6.60
  -5   1  13   16.80   16.70
   5   1 -13   35.00   10.80
   5   1 -13   34.20   11.70
   5   1 -13   25.30    6.00
  -5  -1 -13   20.80   15.50
  -5  -1 -13   20.70    8.40
  -5   1  13   21.70    7.70
  -5   1  13   17.30    7.90
  -5  -1 -13   25.10    7.70
  -5   1  13   24.30    6.20
  -5  -1 -13   23.20    6.20
   0   1  14   -1.00    2.90
   0   1 -14    0.40    3.10
   0   1 -14   -0.90    6.70
   0   1  14    0.00    7.90
   0  -1 -14    0.30    8.60
   0  -1  14   -2.20    6.20
   0   1 -14    2.70    6.60
   0   1 -14   -3.40    5.00
   0  -1 -14   -2.80    2.40
   0  -1 -14    1.30    5.30
   0  -1 -14    2.10    5.10
  -1  -1  14    5.50    5.40
  -1   1 -14    5.60    3.70
  -1   1 -14    4.40    5.70
   1  -1 -14    4.10    4.80
   1  -1 -14   -2.40    4.60
   1  -1 -14    6.40    4.20
  -1   1 -14    1.20    5.60
  -1  -1  14   12.80   15.50
  -1  -1  14    3.80    5.00
  -1   1 -14   12.30   12.90
   1   1  14    0.60    3.00
   1   1  14   -1.10    5.90
  -1   1  14    2.70    4.90
   1   1 -14    1.70    3.10
  -1  -1 -14    4.10    3.80
   1   1 -14   31.10   23.10
  -1  -1 -14    9.40    7.20
  -1  -1 -14   11.20   12.20
  -1   1  14   11.40    6.20
   1   1 -14   -0.80    5.80
   1  -1  14   -0.20    8.10
   1   1 -14    3.00    6.10
   2  -1 -14   27.10    8.80
  -2  -1  14   47.10   10.30
  -2  -1  14   46.90   10.30
  -2  -1  14   25.30    6.20
  -2   1 -14   56.59   28.10
   2   1  14   -0.60    6.10
  -2  -1  14   49.60   25.50
  -2   1 -14   29.60   10.00
  -2   1 -14   36.80    7.00
   2  -1 -14   36.80   11.40
   2  -1 -14   30.10    6.70
   2  -1 -14   30.10   20.90
  -2   1  14   17.80    7.20
   2  -1  14   -0.20    6.30
   2   1 -14   37.50    9.80
  -2  -1 -14   37.90   10.30
  -2   1  14   24.50    8.00
  -2  -1 -14   46.50   24.00
  -2  -1 -14   15.70    7.70
  -2   1  14   47.80   23.80
   2   1 -14   24.50    6.00
  -2   1  14   16.50    6.40
  -2  -1 -14   21.60    6.20
   2   1 -14   15.00   15.20
   2   1 -14   23.70   10.30
  -3   1 -14    3.40    3.30
  -3  -1  14    6.10    4.20
  -3   1 -14    7.20   12.30
   3   1  14   -0.80    6.30
  -3  -1  14   -2.40    6.80
   3  -1 -14    1.90    3.20
  -3   1 -14    6.60    5.80
   3  -1 -14    0.40    5.80
   3  -1 -14   20.30   20.20
  -3  -1  14    0.90    4.70
   3  -1 -14   -1.00    5.00
  -3   1 -14    8.30    7.10
  -3  -1  14    2.10    4.40
   3   1 -14   10.50    7.50
   3  -1  14   -1.00    6.80
  -3   1  14   17.20   16.20
   3   1 -14   14.70    7.70
  -3  -1 -14   13.50   21.30
  -3  -1 -14    7.80    6.40
   3   1 -14   11.30   15.20
   3   1 -14    4.60    3.70
  -3   1  14    5.40    5.70
  -3  -1 -14    2.70    5.50
  -3   1  14    5.90    5.40
  -3  -1 -14    6.90    4.20
   0  -2   0 6328.57  441.86
   0  -2   0 5823.42  363.36
   0   2   0 5531.65  361.76
  -1   2   0  288.87   40.60
   1   2   0  232.78   15.70
   1  -2   0  259.17   22.60
   1   2   0  344.07   56.39
   1  -2   0  274.37  106.59
   1   2   0  227.38   14.40
  -1   2   0  240.18   21.90
   1   2   0  220.18   18.40
   1  -2   0  261.77   36.50
  -1  -2   0  251.27   19.80
   1  -2   0  218.88   15.50
  -1   2   0  234.78   15.50
  -1   2   0  259.77   93.39
  -1   2   0  219.58   15.00
  -1  -2   0  236.38   16.10
   1  -2   0  230.38   15.50
  -1   2   0  241.58   15.70
  -2  -2   0  121.79    7.40
   2  -2   0  132.29   31.40
   2   2   0  130.39   43.50
   2   2   0  216.38   55.19
  -2   2   0  102.29    8.90
  -2  -2   0  115.39    9.10
  -2  -2   0  118.29   15.30
   2  -2   0  107.19    9.10
   2  -2   0  120.89   19.70
  -2   2   0  104.59   67.39
  -2  -2   0  135.29   12.80
   2  -2   0   98.59    8.80
   2  -2   0  183.38   88.19
  -2   2   0  177.78   35.80
  -2  -2   0  121.59    7.60
  -2   2   0  107.19   18.20
  -2   2   0  122.99    9.50
  -2  -2   0  108.49    9.50
   2   2   0  117.19    7.50
  -3   2   0    5.30    4.40
  -3   2   0   62.59   91.79
   3   2   0    5.40   31.20
  -3  -2   0   11.60    1.90
  -3   2   0    8.00    2.30
  -3   2   0   14.50    3.40
   3   2   0   13.70    2.00
   3  -2   0   10.60    2.80
   3  -2   0    7.00    5.40
  -3   2   0  -12.20   13.60
   3  -2   0   44.80   76.99
  -3  -2   0   11.00    3.90
  -3  -2   0   11.50    8.30
  -3  -2   0   10.30    3.60
   3  -2   0   11.00    3.10
  -3  -2   0    9.90    1.60
  -3  -2   0   10.00    7.70
  -4  -2   0   72.99   13.20
  -4  -2   0   79.29    6.70
  -4   2   0   91.79   20.70
  -4   2   0   82.99   30.40
   4  -2   0   35.80   29.10
  -4   2   0   73.49   10.60
  -4   2   0   78.29  104.99
   4   2   0   87.69   79.79
   4  -2   0   14.60   88.09
   4  -2   0   86.19   20.40
   4  -2   0   88.99    8.30
   4   2   0   79.79    6.40
  -4  -2   0   81.19    6.40
   4  -2   0   84.79    7.90
  -4   2   0   72.89    8.80
   5  -2   0  233.68   19.70
  -5  -2   0  299.67   49.30
  -5  -2   0  281.07   18.80
  -5   2   0  268.27   39.70
  -5   2   0  283.47  191.88
  -5   2   0  249.38   19.90
  -5   2   0  257.77   20.60
  -5  -2   0  226.38   29.60
   5   2   0  265.97   18.10
  -5   2   0  360.76   75.19
  -5  -2   0  280.47   18.30
   5  -2   0  164.08  138.99
   5   2   0  401.56  152.88
   5  -2   0  280.87   20.10
   6  -2   0  150.38   16.50
  -6   2   0  168.48   55.29
   6  -2   0  127.79   11.70
   6   2   0  127.19   10.20
  -6  -2   0  127.39   10.20
  -6   2   0   91.09   83.79
  -6  -2   0  128.69   41.30
  -6   2   0  128.69   12.10
  -6   2   0  130.39   14.60
   6   2   0  116.99   10.10
   6  -2   0   -3.10   52.29
  -6  -2   0  118.29   10.50
  -6  -2   0  118.49   22.40
   6   2   0   33.30   47.90
  -6   2   0  133.79   30.40
   7   2   0  781.02   50.29
  -7   2   0  784.52   75.69
   7  -2   0  453.95  159.68
  -7  -2   0  853.31   68.19
  -7   2   0  954.80  136.69
  -7  -2   0  831.52   65.89
  -7  -2   0  762.22   50.29
  -7   2   0  834.52   53.99
  -7   2   0  798.12   52.79
   7  -2   0  774.02   52.49
  -7  -2   0  674.13   97.09
  -7  -2   0  775.72   51.09
  -8   2   0    1.70    3.30
   8   2   0   17.10   65.29
   8  -2   0   37.60   47.50
   8   2   0   -0.60   63.89
  -8   2   0   -0.90    2.60
  -8  -2   0    3.70    2.70
  -8  -2   0    0.20    1.90
  -8  -2   0    2.90    4.60
  -8   2   0   -8.70   40.50
  -8  -2   0    2.50    2.30
  -8   2   0    0.20    4.30
  -8  -2   0   -9.40   37.00
   8  -2   0   -0.20    3.50
   8  -2   0   -6.60   87.79
  -9   2   0   12.10    5.40
   9  -2   0   10.80   11.10
  -9  -2   0    8.10    7.30
  -9   2   0   26.40   62.79
  -9  -2   0   11.30    3.70
  -9   2   0   27.10   14.80
  -9  -2   0   11.50    8.40
  -9  -2   0    3.80    3.30
  -9   2   0    6.00    4.10
   9  -2   0  -53.59   45.50
  -9  -2   0   16.80   48.00
 -10  -2   0    5.00    7.10
 -10   2   0   -1.20    3.00
 -10  -2   0   -0.10    2.50
 -10   2   0   -1.70    3.30
 -10   2   0   -0.30    3.60
  10  -2   0   10.00   12.20
 -10  -2   0    1.10    2.60
 -10  -2   0    6.10    5.80
 -11  -2   0    0.90    3.10
 -11  -2   0    2.60    3.20
  11  -2   0   -0.30    5.00
 -11   2   0   -2.10    4.00
 -11  -2   0    1.80    4.80
 -11   2   0    3.70    4.50
 -11   2   0    0.10    3.40
 -12   2   0   14.70    6.30
 -12   2   0    4.00    5.00
 -12   2   0    9.60    5.90
 -12   2   0   -1.80    4.80
 -12  -2   0    5.10    3.80
 -12  -2   0   15.90    5.90
   0   2   1   -5.50    4.50
   0   2   1    0.10    0.40
   0   2   1   -0.60    0.50
   0  -2   1    6.50    6.20
   0  -2  -1    3.30   28.70
   0  -2  -1    3.60    1.20
   0   2  -1  -26.40   29.00
   0   2   1   -0.30    0.30
   0  -2   1    0.00    0.50
   0  -2  -1   -0.10    0.30
   0  -2  -1    0.80    0.80
   0  -2  -1   -0.70    0.40
   0   2   1    0.60    1.40
   0  -2   1   -0.70   31.10
   0  -2  -1   -1.00    5.50
   0   2  -1    1.40    5.10
   0   2  -1    0.70    1.00
  -1   2  -1 2097.39  151.58
  -1  -2   1 2124.89  140.69
   1   2   1 2065.39  134.69
   1  -2  -1 2307.47  266.87
   1  -2  -1 2199.08  139.29
   1  -2  -1 2304.07  155.78
  -1   2  -1 2340.87  260.57
   1   2   1 2141.59  179.08
   1  -2   1 2319.97  156.98
  -1   2   1 2084.49  154.08
   1  -2   1 2185.58  138.39
  -1  -2  -1 2214.48  136.59
   1  -2   1 2240.38  253.37
  -1   2   1 2234.68  260.87
   1   2  -1 1898.71  138.89
   2  -2  -1 2471.65  319.57
   2  -2  -1 2279.17  173.78
  -2  -2   1 2742.43  253.47
  -2   2  -1 2418.26  305.87
   2  -2  -1 2259.47  153.08
  -2   2  -1 2210.78  151.38
   2   2   1 2430.46  146.19
  -2  -2   1 2252.37  152.78
  -2   2  -1 2271.17  171.18
   2  -2   1 2345.97  294.27
  -2  -2  -1 2360.06  144.09
  -2   2   1 2377.86  153.98
  -2   2   1 2532.25  318.57
   2  -2   1 2290.97  172.58
  -2   2   1 2339.57  175.18
   2   2  -1 2244.28  154.28
   2  -2   1 2236.88  152.18
  -2  -2  -1 2451.85  181.68
  -3  -2   1  222.98   15.10
  -3  -2   1  270.87   36.50
  -3  -2   1  248.68   15.60
  -3   2  -1  232.88   16.80
   3  -2  -1  213.48   16.60
  -3   2  -1  228.48   16.50
   3  -2  -1  215.38   16.90
  -3   2  -1  321.97  165.08
   3  -2  -1  316.27  162.58
  -3  -2   1  219.68   20.10
  -3   2  -1  223.08   46.20
  -3   2  -1  161.18   26.60
   3  -2  -1  243.68   33.20
   3   2   1  234.78   19.00
   3   2   1  265.77   27.60
   3   2   1  240.08   70.29
  -3  -2  -1  225.48   14.70
   3   2  -1  228.68   15.30
  -3  -2  -1  218.88   14.60
  -3   2   1  226.18   16.80
  -3   2   1  234.18   17.30
  -3  -2  -1  299.37   87.99
   3   2  -1  249.88   15.90
  -3  -2  -1  210.98   17.80
  -3   2   1  213.98   16.00
   3  -2   1  262.47   33.20
  -3   2   1  149.19  116.79
  -3  -2  -1  242.48   25.80
  -3   2   1  275.77   35.90
   3   2  -1  442.46  126.39
   3  -2   1  243.38  120.49
  -3   2   1  307.07   57.79
  -4   2  -1  122.09   10.40
  -4   2  -1  124.49   10.80
   4  -2  -1  107.39   10.60
  -4   2  -1  126.49   23.80
  -4  -2   1  122.99   19.50
  -4   2  -1  180.18  122.89
  -4  -2   1   89.29   25.70
  -4  -2   1  172.98   39.20
   4  -2  -1  214.28  149.29
   4  -2  -1  118.99   10.60
   4   2   1  219.18   88.09
  -4  -2   1  122.69    9.20
   4   2   1   99.99   15.70
  -4  -2   1  142.29    9.90
   4  -2  -1  176.58   29.60
  -4   2  -1   79.59   34.10
   4  -2  -1  158.38   45.40
  -4  -2   1  111.99   17.00
   4   2   1  158.58   29.70
  -4   2   1  127.39   11.40
  -4   2   1  106.69    9.80
   4   2  -1  100.79    9.10
  -4   2   1  108.49   23.40
  -4  -2  -1  127.49    8.80
   4   2  -1  128.99   85.39
  -4  -2  -1  160.18   20.90
   4   2  -1  163.68  100.19
   4  -2   1   84.29   97.09
  -4  -2  -1   87.99   69.19
  -4  -2  -1  119.69    9.00
  -4   2   1  229.58  141.39
  -4   2   1   99.59   10.20
   4   2  -1  142.59   10.00
  -4   2   1  139.29   43.70
   4  -2   1   43.20   29.80
   5  -2  -1 1381.96  132.89
  -5  -2   1 1214.48   74.49
  -5  -2   1 1356.96  113.29
   5   2   1 1157.68  100.79
  -5   2  -1 1291.67   95.09
   5  -2  -1 1207.38   76.39
  -5  -2   1 1108.79   86.49
   5   2   1 1157.68   83.59
  -5   2  -1 1178.58  320.77
  -5  -2   1 1109.19  101.99
  -5  -2   1 1198.18   85.09
   5  -2  -1 1728.23  399.16
  -5  -2   1 1262.47   75.19
  -5   2  -1 1160.58   76.59
  -5   2  -1 1276.37  126.79
  -5   2  -1 1247.08   76.39
   5  -2  -1 1094.79   93.89
   5   2   1 1425.66  251.47
  -5   2   1 1208.38   96.39
  -5   2   1  910.71  292.17
  -5  -2  -1 1299.47  243.68
   5   2  -1 1157.38  257.37
  -5  -2  -1 1228.98   74.09
   5   2  -1 1367.16  288.57
   5   2  -1 1215.98   75.19
  -5  -2  -1 1207.88  102.89
   5  -2   1 1248.18  324.57
  -5  -2  -1 1261.27   84.09
  -5  -2  -1 1170.68   74.39
  -5   2   1 1206.58   76.59
   5   2  -1 1168.88   74.69
  -5   2   1 1186.68   77.19
  -5   2   1 1109.99  123.89
  -6   2  -1  325.27   22.00
  -6   2  -1  241.68   21.20
   6  -2  -1  118.19   90.79
   6   2   1  300.87   36.70
  -6   2  -1  361.36   71.09
  -6  -2   1  291.57   20.30
  -6  -2   1  320.27   32.00
  -6  -2   1  312.07   19.80
  -6  -2   1  260.87   39.20
  -6  -2   1  321.57   60.79
   6  -2  -1  256.07   20.90
  -6  -2   1  134.99   45.40
   6   2   1  118.79   63.49
  -6   2  -1  202.58   37.30
   6  -2  -1  303.17   22.10
   6   2   1  281.87   56.59
  -6   2   1  442.86   88.79
   6  -2   1  220.18   91.99
  -6  -2  -1  375.56   59.99
  -6  -2  -1  240.78   19.20
  -6  -2  -1  278.97   19.20
  -6   2   1  236.78   43.40
  -6   2   1  277.27   22.20
   6   2  -1  264.77   19.90
  -6   2   1  243.58   21.00
   6   2  -1  288.17   19.90
  -6  -2  -1  313.07   30.70
  -7   2  -1   95.69   13.40
   7  -2  -1  106.19   13.10
   7   2   1   56.99   57.49
  -7   2  -1  124.99   40.60
  -7  -2   1   36.00   46.30
  -7   2  -1  122.59   13.70
   7   2   1  109.89   22.20
   7   2   1  117.49   43.40
   7  -2  -1   88.19   78.59
  -7  -2   1  105.09    9.70
  -7  -2   1   66.79   18.90
  -7  -2   1  124.59   10.90
   7  -2  -1  109.39   13.60
  -7   2  -1   61.59   20.80
  -7  -2  -1  138.29   10.90
   7  -2   1  135.49   32.60
  -7   2   1  115.59   29.80
  -7  -2  -1  103.79   21.30
   7   2  -1  110.59   11.90
   7   2  -1   93.19   10.80
   7  -2   1  116.89   66.89
   7   2  -1   24.70   55.69
  -7   2   1  118.19   14.80
  -7   2   1  105.49   13.30
   7   2  -1  108.79   73.69
  -7   2   1  120.59   57.19
  -7  -2  -1  115.09   43.30
  -7  -2  -1  111.29    9.70
   7  -2   1   17.40   72.09
  -8  -2   1  108.29   12.40
   8  -2  -1   90.49   12.70
  -8  -2   1  100.59   11.10
   8   2   1   50.19   68.79
  -8  -2   1   71.29   19.20
   8  -2  -1   -2.00   83.69
   8   2   1   73.69   19.60
  -8   2  -1  147.59   56.69
  -8  -2   1  118.29   27.20
   8  -2  -1  128.59   15.10
   8   2   1  163.08   49.50
  -8   2  -1  118.59   29.90
  -8   2  -1   85.29   13.20
  -8  -2   1   80.39   52.69
  -8   2  -1  126.89   14.70
  -8  -2  -1  105.99   11.80
   8  -2   1   70.79   24.90
  -8   2   1  133.89   65.59
   8   2  -1   96.59   11.40
   8   2  -1  128.79  120.49
  -8  -2  -1   88.09   20.70
  -8   2   1   97.19   12.80
   8  -2   1  117.29   66.99
  -8  -2  -1   99.09   46.70
  -8  -2  -1   93.09   10.50
   8   2  -1   54.09   80.49
  -8   2   1   86.79   13.50
   8   2  -1  109.29   11.60
  -8   2   1  140.89   34.70
  -9   2  -1  261.07   86.59
   9  -2  -1  133.39   35.90
  -9   2  -1  195.58   18.30
  -9   2  -1  173.28   16.70
  -9  -2   1  165.38   15.60
  -9  -2   1  147.99   59.79
  -9  -2   1  180.88   32.00
   9  -2  -1  155.68   18.00
   9  -2  -1  160.28   65.39
   9  -2  -1  142.89   17.70
  -9  -2   1  206.08   15.60
  -9  -2   1  129.99   30.80
  -9   2  -1  142.29   35.30
  -9   2   1  219.68   45.70
  -9  -2  -1  171.78   14.70
  -9   2   1  170.88   18.90
  -9  -2  -1  177.38   32.30
   9   2  -1  177.28   15.30
   9   2  -1  211.78   15.90
  -9  -2  -1  209.88   60.59
  -9   2   1  171.68   20.60
   9  -2   1  104.99   73.89
   9  -2   1  191.68   43.00
  -9   2   1  137.89   17.20
  -9  -2  -1  176.38   15.50
  -9   2   1  403.46  103.99
 -10   2  -1   49.60    9.50
 -10   2  -1   44.40   18.90
 -10  -2   1   35.40    7.10
 -10  -2   1   43.70    8.50
 -10  -2   1   49.70   17.40
 -10   2  -1   43.50   10.10
 -10  -2   1   22.20   13.90
 -10  -2  -1   57.39   17.20
 -10  -2  -1   37.70   14.30
 -10   2   1   45.30   20.30
 -10   2   1   51.59    9.30
  10  -2   1   53.69   24.00
 -10  -2  -1   35.00    7.50
 -10   2   1   53.29   10.40
 -10   2   1   49.70   10.40
 -11   2  -1   51.89   11.30
 -11  -2   1   23.70   13.50
 -11  -2   1   48.80    9.30
 -11  -2   1   48.70    9.50
 -11   2  -1   52.09    9.90
 -11   2   1   60.89   28.60
 -11   2   1    8.40   10.30
 -11   2   1   46.70    9.70
 -11  -2  -1   60.19    9.80
  11  -2   1   58.89   27.10
 -11   2   1   60.09   11.00
 -11  -2  -1   51.29    8.10
 -11   2   1   45.20   10.90
 -11  -2  -1   36.60   16.40
 -12   2  -1   27.70   19.00
 -12   2  -1   22.00    7.30
 -12  -2   1    6.50    4.90
 -12  -2   1   10.90    4.80
 -12  -2   1    5.90    9.80
 -12  -2   1    9.00    5.00
 -12   2  -1    8.30    6.40
 -12  -2  -1   14.70    5.10
 -12   2   1   10.20    6.20
  12  -2   1   -0.90    5.60
 -12  -2  -1    1.80    3.70
 -12  -2  -1   12.60    9.70
 -12   2   1   20.30    7.40
 -12   2   1   18.50   26.00
 -12   2   1   13.70    6.90
   0   2   2 1251.77  185.38
   0  -2  -2 1481.95  110.29
   0  -2   2 1512.55   98.39
   0  -2  -2 1447.96   97.79
   0   2  -2 1627.14  112.29
   0  -2  -2 1537.25  201.08
   0   2  -2 1525.35   97.89
   0  -2   2 1499.75  111.49
   1   2   2 3515.25  307.97
  -1   2  -2 2841.32  198.88
  -1  -2   2 2689.33  191.28
   1   2   2 2607.24  185.18
  -1   2  -2 3562.74  368.56
   1  -2  -2 3211.18  347.57
   1  -2  -2 3551.64  357.86
  -1  -2  -2 2603.04  186.08
   1   2  -2 2862.41  191.78
   1  -2   2 2886.41  201.08
  -1   2   2 3089.09  204.58
  -1   2   2 2856.31  200.58
  -2   2  -2  364.26   33.40
   2  -2  -2  372.26  141.29
   2   2   2  762.02  176.08
  -2   2  -2  324.27  139.49
   2  -2  -2  348.17   24.00
  -2  -2   2  373.16   24.10
   2   2   2  356.26   34.00
   2  -2  -2  375.16   25.50
   2  -2  -2  367.26   25.00
  -2  -2   2  551.84  163.88
  -2   2  -2  394.16   59.29
   2   2   2  365.36   27.10
   2  -2  -2  364.66  150.78
  -2  -2   2  384.76   30.10
  -2  -2   2  367.56   22.80
   2   2  -2  344.07   29.80
   2   2  -2  357.46   24.30
  -2  -2  -2  370.06   23.80
  -2  -2  -2  330.87   26.40
  -2   2   2  359.16   59.39
   2   2  -2  346.97   39.50
  -2   2   2  345.57   33.80
  -2   2   2  376.46   25.60
   2  -2   2  547.15  167.48
  -2   2   2  401.46   36.30
  -2   2   2  369.26   24.90
   2  -2   2  333.67   33.40
  -2  -2  -2  413.96   34.60
  -2  -2  -2  417.66   23.30
  -2   2   2  454.25   69.09
  -2   2   2  378.56   23.90
  -2  -2  -2  355.96   23.00
   3   2   2  429.46   40.60
   3  -2  -2  327.77   23.70
   3  -2  -2  351.66   25.30
  -3  -2   2  345.67   23.30
  -3  -2   2  497.25  156.28
   3   2   2  373.86   28.40
  -3  -2   2  397.76   52.49
   3  -2  -2  367.56   25.00
  -3  -2   2  361.36   23.90
  -3  -2   2  363.86   30.60
  -3   2  -2  312.27   33.60
  -3   2  -2  388.36   63.89
  -3   2  -2  276.27  126.19
  -3  -2   2  326.27   22.60
   3  -2  -2  347.87  180.18
  -3  -2  -2  317.27   26.30
   3   2  -2  451.25   59.29
  -3  -2  -2  367.26   22.30
   3   2  -2  366.66   24.10
   3  -2   2  401.16   37.10
  -3   2   2  364.16   37.40
  -3   2   2  381.96   23.90
  -3   2   2  408.96   68.59
  -3  -2  -2  317.17   96.59
   3   2  -2  434.46  170.28
  -3  -2  -2  344.87   34.50
   3   2  -2  367.96   31.80
  -3   2   2  395.86   25.80
  -3   2   2  341.07   24.70
   3  -2   2  424.36  170.78
  -4  -2   2   54.39   12.70
   4   2   2   96.69   14.80
  -4   2  -2  118.89   39.10
   4  -2  -2   47.60   15.70
   4   2   2  126.99  104.89
   4  -2  -2   81.99   32.50
  -4  -2   2   92.99    7.70
  -4   2  -2   62.09   16.70
   4   2   2   97.99   25.20
  -4   2  -2   79.99    9.00
   4  -2  -2   75.99  147.29
   4  -2  -2   69.69    8.90
  -4  -2   2   75.59    6.80
  -4   2  -2   -9.60  104.99
  -4  -2   2   41.20   20.10
   4  -2   2    7.90   19.50
  -4  -2  -2   84.59   12.90
  -4  -2  -2   68.99    6.20
   4   2  -2  206.48  132.59
  -4   2   2   72.19    7.20
   4   2  -2   84.29    7.70
   4  -2   2  148.89  111.89
  -4  -2  -2  113.69   77.19
  -4   2   2   97.79   10.30
  -4  -2  -2   74.79    6.20
  -4   2   2   61.29   37.70
  -4   2   2   95.89   22.50
  -4   2   2  100.19   11.30
  -4   2   2  111.29  129.09
   5  -2  -2  144.39   81.89
  -5  -2   2   86.89   20.40
   5  -2  -2  144.79   51.69
  -5   2  -2   39.80   57.29
  -5   2  -2  111.99   11.10
  -5  -2   2  127.89   22.00
  -5   2  -2  124.69   26.50
   5  -2  -2  137.89   14.80
  -5   2  -2  114.49   10.80
  -5   2  -2  144.89   44.00
  -5  -2   2  107.19   10.20
  -5  -2   2  122.09   10.00
  -5  -2   2   83.19   33.20
   5  -2  -2  113.29   27.60
   5   2   2  136.49   21.40
   5   2   2  104.19   33.30
   5  -2  -2  122.99   11.50
   5   2   2   86.99   54.39
   5   2  -2   73.89   56.09
  -5  -2  -2  119.59    9.30
  -5  -2  -2   91.69   52.29
  -5   2   2  137.79   80.69
  -5  -2  -2  132.59   32.10
  -5   2   2  137.79   11.90
  -5   2   2   94.49   12.70
   5   2  -2  125.69   10.40
   5   2  -2   57.19   51.49
  -5  -2  -2  123.69    9.60
  -5   2   2  100.49   26.90
   5   2  -2  147.89   11.30
  -5  -2  -2   95.19   17.00
  -5   2   2  116.89   10.50
  -5   2   2  137.49   50.89
   6   2   2  129.39   23.00
  -6   2  -2   80.19   22.20
  -6  -2   2   87.79    8.80
  -6  -2   2  159.08   49.00
  -6   2  -2  104.19   11.70
  -6   2  -2  111.59   12.90
  -6   2  -2   47.10   39.40
  -6  -2   2   93.49   10.90
  -6  -2   2  102.59   22.90
   6  -2  -2   86.49   86.09
   6   2   2  147.09   65.19
   6  -2  -2   95.09   12.50
   6  -2  -2  108.49   12.90
  -6  -2   2   94.29   20.40
   6  -2  -2  118.49   51.49
   6   2  -2   77.79   10.10
  -6  -2  -2   93.79    8.50
  -6  -2  -2   98.29    8.90
   6  -2   2  106.29   71.79
  -6   2   2   95.79   11.30
  -6   2   2  105.29   28.40
  -6   2   2   97.09   12.30
   6   2  -2  111.39   12.00
   6   2  -2   98.39   66.39
  -6  -2  -2  131.89   36.60
  -6  -2  -2  111.49   19.50
  -6   2   2  200.38   61.09
  -6   2   2  118.49   13.90
   6   2  -2   89.89   67.09
  -7   2  -2  262.77   21.20
   7   2   2  236.58   52.59
  -7  -2   2  238.08   36.70
  -7   2  -2  331.07   49.20
   7  -2  -2  154.28  118.19
  -7   2  -2  368.36   78.19
  -7  -2   2  230.18   44.60
   7   2   2  255.77   36.20
   7  -2  -2  274.07   21.70
  -7   2  -2  212.48   19.60
  -7  -2   2  257.47   18.90
  -7  -2   2  364.16   76.39
   7  -2  -2  271.77   21.00
  -7  -2   2  272.77   19.90
   7   2   2  228.68   92.59
  -7   2   2  250.07   21.50
   7  -2   2  198.28   64.79
  -7  -2  -2  302.17   59.19
   7   2  -2  235.18  104.69
   7   2  -2  245.48   19.60
  -7   2   2  252.27   20.70
   7  -2   2   99.89   78.79
   7  -2   2  306.27   51.69
  -7  -2  -2  227.38   18.00
   7   2  -2  261.27   19.50
  -7   2   2  249.08   19.80
  -7   2   2  334.97   81.99
  -7  -2  -2  230.68   18.50
   7   2  -2  135.19   85.19
  -7   2   2  177.38   40.00
  -7  -2  -2  247.88   34.20
  -8  -2   2   73.49    9.20
   8  -2  -2   59.29    9.90
   8  -2  -2  -91.89   98.39
   8   2   2   29.30   36.40
  -8   2  -2   53.69   10.40
  -8  -2   2  111.79   27.90
  -8   2  -2   96.09   51.99
  -8  -2   2   66.39   19.10
  -8   2  -2   60.59   10.00
   8   2   2   77.19   19.80
  -8   2  -2  -21.30   94.69
  -8   2  -2   56.69   20.60
  -8  -2   2   65.99    9.60
   8  -2  -2   64.49   10.90
  -8  -2  -2   72.49    9.40
   8  -2   2  -37.00   65.09
  -8  -2  -2   77.69   18.50
   8  -2   2   40.20   51.99
  -8   2   2  155.48   67.49
  -8   2   2   51.79    9.50
  -8   2   2   72.39   12.00
  -8   2   2   66.79   11.50
  -8  -2  -2   63.29    8.20
   8   2  -2   66.49    9.70
   8   2  -2   62.59    9.00
  -8  -2  -2  119.39   47.20
   8   2  -2  103.49   85.49
   8  -2   2   92.09   28.20
   8   2  -2   51.39   91.39
  -8   2   2   84.09   27.40
  -9   2  -2    4.40   54.29
  -9   2  -2    8.30    8.90
  -9  -2   2   17.90   10.10
  -9   2  -2   16.00    5.40
   9  -2  -2   15.00    5.60
  -9   2  -2   10.00    5.50
  -9  -2   2    2.20    3.00
   9   2   2   28.90   49.70
   9  -2  -2   12.80    5.20
  -9  -2   2   10.50    4.30
   9   2   2   18.50   11.10
  -9  -2   2   45.30   54.39
  -9  -2   2   13.80    4.30
  -9  -2   2   18.30   12.60
  -9   2   2   15.90    6.00
  -9  -2  -2   18.90    4.70
  -9   2   2    5.20    3.50
   9  -2   2  -32.80   61.19
   9   2  -2    4.30    3.60
   9  -2   2   13.00   12.10
  -9   2   2   15.10   12.30
  -9  -2  -2   17.30   10.10
  -9   2   2   21.10    6.50
   9   2  -2    7.10    4.10
  -9  -2  -2   13.90    4.50
  -9   2   2   24.20   58.29
  -9  -2  -2    7.30   45.90
  -9   2   2   41.00   18.20
  10  -2  -2  102.19   14.70
 -10  -2   2  104.19   13.30
 -10  -2   2   99.89   12.60
 -10   2  -2  122.39   31.90
 -10  -2   2  134.19   17.90
 -10   2  -2  117.69   17.00
 -10  -2   2  140.69   34.80
 -10   2  -2  106.09   14.70
  10  -2  -2  125.89   16.10
 -10  -2   2   65.69   19.90
  10   2   2  131.19   28.70
  10   2  -2  131.39   14.10
  10   2  -2  114.09   13.80
 -10   2   2   93.29   13.60
 -10   2   2  158.38   41.20
 -10  -2  -2   74.79   20.60
 -10  -2  -2  126.59   11.70
  10  -2   2   83.79   29.50
 -10   2   2  100.09   14.80
 -10  -2  -2  122.89   14.20
 -10   2   2  130.69   17.40
 -11  -2   2    0.10    4.60
 -11   2  -2    1.80    4.50
 -11  -2   2    5.60    4.10
 -11  -2   2   -0.60    3.00
  11  -2  -2   -1.30    3.50
 -11   2  -2    7.60    5.40
 -11   2  -2   10.80   10.80
 -11  -2  -2    3.50    5.50
 -11   2   2   -3.20    2.60
 -11  -2  -2   -1.40    2.80
 -11   2   2    1.00    4.40
 -11   2   2    9.20   12.00
  11   2  -2    1.60    3.50
 -11  -2  -2   -2.30    2.50
  11   2  -2   -0.90    3.40
 -11   2   2   -1.90    3.10
 -12  -2   2    0.00    3.90
 -12   2  -2   11.40    6.50
 -12   2  -2   11.60    5.90
 -12  -2   2    3.90    7.20
 -12  -2   2    5.20    4.60
 -12   2  -2    5.10    7.40
 -12   2   2    0.80    6.40
 -12   2   2   12.40    7.70
 -12   2   2   11.80    6.10
 -12  -2  -2    7.90    4.30
 -12   2   2   -0.50    4.70
 -12  -2  -2    4.60    4.00
 -12  -2  -2   12.70   10.60
  12  -2   2   -0.40    5.60
   0   2   3   -0.70    0.90
   0  -2  -3   -4.50   12.20
   0   2   3   -0.10    0.40
   0  -2  -3    5.10   50.19
   0   2   3    0.20    0.50
   0  -2   3   -0.20    0.50
   0   2  -3    2.50    1.30
   0  -2  -3    0.00    0.50
   0   2  -3  -15.20   79.89
   0  -2  -3    1.80    1.30
   0   2  -3   -0.60    0.50
   0   2  -3    0.90    0.60
   0  -2  -3    0.30    1.80
   0  -2   3    1.30    1.10
   0  -2   3   -4.70    9.20
   0   2  -3   -2.80    8.20
   0  -2  -3    0.10    0.80
   0  -2   3   31.80  113.59
   0   2   3   -0.20    0.50
   0   2   3    4.40   50.49
   0   2  -3   -1.50    0.60
   1   2   3 1357.76  265.77
   1  -2  -3 1334.57  279.97
   1   2   3 1118.29   87.79
   1   2   3 1092.79   69.19
  -1  -2   3 1137.39   78.69
   1  -2  -3 1102.69   70.59
  -1  -2   3 1268.27   97.29
   1  -2  -3 1404.66  108.19
  -1  -2   3 2058.89  392.96
   1  -2  -3 1022.30   80.39
   1   2   3 1039.90   75.29
  -1   2  -3 1021.40   94.49
  -1   2  -3 2026.90  380.86
  -1   2  -3 1095.19   79.09
  -1   2   3 1103.99   70.49
   1   2  -3 1204.88   95.09
  -1  -2  -3 1075.29   76.29
   1   2  -3 1097.29   69.89
   1   2  -3 1216.38   83.49
  -1   2   3 1182.38  100.69
  -1   2   3 1180.68   81.39
  -1  -2  -3 1132.49   90.09
   1  -2   3 1174.28   81.19
   1  -2   3 1105.49   98.59
  -1   2   3 1817.72  335.47
  -2  -2   3  424.86   35.70
  -2   2  -3  366.66   59.79
   2   2   3  479.85   45.30
  -2  -2   3  430.16   27.40
  -2  -2   3  432.96   48.80
   2  -2  -3  441.76   28.60
   2  -2  -3  436.96  171.88
   2   2   3  405.96   26.40
   2   2   3  612.34  185.78
  -2   2  -3  386.26   36.80
   2   2   3  401.46   26.50
  -2  -2   3  739.63  231.08
  -2  -2   3  416.96   25.80
  -2  -2   3  431.26   27.80
   2  -2  -3  419.66   27.40
  -2   2  -3  490.75  183.58
   2   2   3  384.86   32.20
   2   2  -3  410.76   28.10
  -2   2   3  433.86   26.90
   2  -2   3  819.32  265.57
  -2   2   3  524.15   42.00
  -2  -2  -3  357.46   41.50
   2   2  -3  402.86   26.00
   2   2  -3  434.46   36.50
   2  -2   3  417.86   38.50
  -2  -2  -3  414.66   27.00
  -2  -2  -3  428.16   26.70
   2   2  -3  471.35   63.39
  -2   2   3  424.16   29.00
  -2  -2  -3  408.76   32.50
  -2   2   3  413.16   28.20
   2   2  -3  419.26   27.60
  -2  -2  -3  423.26   27.10
  -2   2   3  384.36   61.69
  -2  -2  -3 1038.50  248.98
   3   2   3 3103.39  209.88
   3  -2  -3 3011.00  435.16
  -3   2  -3 3018.30  201.58
   3  -2  -3 2556.84  407.36
  -3   2  -3 3100.19  420.36
  -3   2  -3 3106.39  228.28
  -3  -2   3 3254.57  404.26
   3  -2   3 3059.79  232.88
  -3   2   3 3236.68  205.58
   3  -2   3 3249.67  204.88
   3   2  -3 3132.29  223.38
  -3   2   3 2964.40  205.98
  -3  -2  -3 3101.69  206.68
  -3   2   3 3258.47  241.68
   3   2  -3 3000.10  199.58
  -3   2   3 3130.09  233.98
   4   2   3  786.42  253.77
   4   2   3  307.47   50.29
  -4  -2   3  322.57   24.00
   4  -2  -3  417.56  222.88
  -4  -2   3  365.36  158.48
   4  -2  -3  612.14  247.88
  -4   2  -3  293.77  164.58
   4  -2  -3  339.57   25.00
  -4  -2   3  308.87   32.10
   4   2   3  339.37   30.90
  -4   2  -3  364.26   37.00
   4  -2  -3  374.36   26.10
  -4   2  -3  347.27   63.69
  -4  -2   3  351.16   23.50
  -4  -2   3  328.27   22.30
  -4  -2  -3  348.07   22.10
   4   2  -3  588.84  237.08
   4   2  -3  368.66   35.80
  -4  -2  -3  354.16   47.30
  -4   2   3  363.46   77.69
  -4   2   3  431.96   54.19
  -4   2   3  286.17   41.90
   4   2  -3  326.67   24.30
  -4   2   3  339.67   25.60
  -4   2   3  292.57   63.89
  -4  -2  -3  643.34  172.58
  -4  -2  -3  355.96   22.30
   4  -2   3  332.57  187.88
  -4   2   3  343.87   24.80
   4  -2   3  227.68   59.39
   4   2  -3  375.16   62.29
   4  -2   3  206.08   37.10
  -4   2   3  371.26   23.70
  -4  -2  -3  355.46   32.10
  -5  -2   3 1038.20   78.29
  -5   2  -3 1006.10   82.69
  -5  -2   3  927.11   62.09
   5   2   3 1096.39   98.19
  -5  -2   3  934.21   63.79
  -5  -2   3 1041.30   82.39
  -5  -2   3  996.70   63.19
   5   2   3  939.51  188.18
   5   2   3 1057.59   75.99
  -5   2  -3  943.01  108.59
   5  -2  -3  971.30   65.69
   5  -2  -3  944.51   64.89
  -5  -2   3  887.21  117.29
  -5   2   3 1012.20   88.49
  -5   2   3 1053.69   66.09
  -5  -2  -3 1143.39   73.89
  -5   2   3  972.00   64.69
  -5   2   3 1036.50  117.49
  -5   2   3 1167.98   89.59
  -5   2   3 1003.70   63.39
  -5  -2  -3  996.00   88.79
  -5   2   3 1045.90  141.49
   5   2  -3 1035.20   64.59
  -6   2  -3  137.49   52.69
   6  -2  -3  168.68   15.60
  -6   2  -3  211.18   36.10
  -6  -2   3  159.48   32.40
  -6  -2   3  237.88   39.20
  -6  -2   3  183.18   13.70
  -6  -2   3  179.08   14.20
  -6  -2   3  148.59   49.20
   6   2   3  161.58   91.79
   6  -2  -3   54.49   67.99
  -6   2  -3  167.18   15.00
   6  -2  -3  170.18   16.40
  -6  -2   3  167.18   14.70
   6   2   3  174.68   28.60
  -6   2  -3  188.28   15.80
  -6   2   3  143.29   32.60
  -6  -2  -3  152.98   39.00
   6   2  -3  181.88   15.40
   6   2  -3  102.99   82.19
  -6   2   3  155.08   15.00
  -6   2   3  159.78   36.40
   6  -2   3  200.08  102.19
  -6  -2  -3  164.48   13.50
  -6   2   3  198.48   14.90
  -6  -2  -3  174.08   13.30
   6   2  -3   71.29   65.19
  -6   2   3  184.78   16.70
  -6  -2  -3  202.68   27.80
  -6   2   3  142.69   64.79
  -7   2  -3  277.37   23.10
  -7   2  -3  290.87   74.89
  -7  -2   3  272.67   22.20
   7  -2  -3  269.17  123.69
   7   2   3  236.08  110.49
  -7  -2   3  266.87   40.50
  -7   2  -3  289.47   22.60
   7   2   3  298.87   65.19
  -7   2  -3  251.07   44.30
  -7  -2   3  583.74   95.39
  -7  -2   3  266.87   20.70
  -7  -2   3  202.08   38.30
   7  -2  -3  312.37   24.60
  -7  -2   3  281.17   21.30
   7   2   3  359.76   46.30
   7  -2  -3  279.17   23.20
   7  -2  -3  252.87  121.09
  -7  -2  -3  296.57   20.80
   7  -2   3  137.39   89.39
  -7  -2  -3  285.77   55.49
   7   2  -3  123.09   92.99
   7  -2   3  218.08   43.50
  -7   2   3  321.47   23.60
  -7   2   3  247.58   44.80
  -7  -2  -3  307.17   38.70
  -7   2   3  291.97   22.00
   7  -2   3  308.77   83.09
   7   2  -3  156.68   96.09
  -7   2   3  298.27   86.59
  -7   2   3  372.06   58.79
   7   2  -3  303.37   23.00
  -7  -2  -3  277.67   20.90
  -7   2   3  296.47   24.20
  -7   2   3  413.96   93.79
   8  -2  -3  377.26   29.40
   8   2   3  325.47   45.50
  -8   2  -3  341.87   27.50
   8   2   3  416.36   82.79
  -8  -2   3  372.46   26.50
  -8  -2   3  312.57   65.29
  -8  -2   3  335.97   27.10
  -8   2  -3  432.66   59.19
   8  -2  -3  327.77   27.70
  -8  -2   3  353.16   25.90
  -8   2  -3  376.86   84.39
  -8  -2   3  277.57   86.89
  -8  -2   3  357.86   48.90
  -8   2  -3  403.36   29.20
  -8   2   3  359.06   29.30
  -8  -2  -3  357.66   44.40
  -8   2   3  329.17   94.39
  -8   2   3  409.06   65.09
  -8  -2  -3  413.06   73.79
   8  -2   3  410.06   63.39
  -8   2   3  353.06   55.79
  -8  -2  -3  357.96   26.20
   8   2  -3  409.16   28.40
   8   2  -3  334.57   26.70
   8  -2   3  259.97   77.79
  -8   2   3  349.87   27.80
  -8  -2  -3  349.57   25.40
   9  -2  -3   39.90    8.60
  -9  -2   3   37.70    8.10
   9  -2  -3   57.09   10.70
  -9   2  -3   32.30    7.80
   9   2   3   55.29   17.70
  -9   2  -3   28.20    8.20
  -9  -2   3   38.90    7.20
  -9  -2   3   30.30   14.30
  -9  -2   3   31.00   16.40
  -9  -2   3   44.40    7.80
  -9   2  -3   60.19   21.50
   9  -2   3   48.10   21.60
  -9   2   3   58.69   24.00
   9   2  -3   45.60    8.40
  -9  -2  -3   32.60   12.70
  -9   2   3   51.29   10.70
  -9  -2  -3   51.29    8.20
   9   2  -3   59.59   10.00
  -9   2   3   42.50    8.70
  -9   2   3   42.90    8.30
  -9   2   3   43.00   21.20
 -10  -2   3   26.30   15.10
  10   2   3   16.50   10.70
  10  -2  -3   30.40    8.10
 -10  -2   3   40.10   16.10
 -10  -2   3   34.60    7.00
 -10  -2   3   35.80    8.20
 -10   2  -3   35.00    9.40
 -10  -2   3   41.90    8.00
 -10   2  -3   37.00   18.30
 -10   2  -3   36.20    8.00
  10  -2  -3   34.60    8.70
 -10   2   3   48.70   24.60
 -10   2   3   29.10    7.40
 -10   2   3   15.20   12.20
 -10  -2  -3   16.80    9.60
  10  -2   3   30.20   18.50
 -10  -2  -3   31.10    6.70
 -10   2   3   37.00    9.50
  10   2  -3   40.40    7.90
 -10   2   3   21.30    6.60
 -10  -2  -3   31.00    6.50
 -11  -2   3   10.50    5.30
 -11   2  -3    8.00    8.30
 -11   2  -3   27.40    7.90
 -11  -2   3   15.30    5.50
 -11  -2   3   25.30   15.60
 -11   2  -3   14.80    6.50
 -11  -2   3   16.10    5.50
  11  -2  -3   14.50    6.70
  11   2  -3   18.90    8.80
  11  -2   3    7.60   11.40
 -11   2   3    0.50    7.20
 -11   2   3   17.40    6.40
 -11   2   3   20.90    7.90
 -11  -2  -3   14.30    5.40
 -11  -2  -3   14.20    4.80
 -11   2   3   12.30    5.20
 -12  -2   3   12.30    6.30
  12  -2  -3    4.30    4.90
 -12  -2   3    1.00    6.00
 -12  -2   3    5.40    4.60
 -12   2  -3    3.10    6.70
 -12  -2   3    2.40    4.00
 -12   2  -3    1.40    5.30
 -12   2  -3    5.90    5.20
 -12   2   3   10.20    6.70
 -12   2   3    7.20    5.10
 -12   2   3    5.60    4.80
 -12  -2  -3   10.00    4.60
  12  -2   3   -0.40    6.10
 -12  -2  -3    2.80    4.80
 -12   2   3   14.50   14.30
 -12  -2  -3    4.00    3.70
   0   2   4  245.08   18.50
   0   2  -4  304.97   52.39
   0   2  -4  392.66  211.88
   0   2  -4  265.17   18.10
   0  -2   4  245.08   36.10
   0  -2  -4  252.27   18.80
   0   2   4  267.27   17.30
   0   2   4  240.78   30.20
   0  -2  -4  239.98   31.70
   0  -2  -4  209.78   42.40
   0  -2   4  497.25  244.98
   0  -2   4  222.08   45.70
   0  -2  -4  244.58   17.10
   0   2   4  253.27   18.00
   0  -2   4  247.58   17.80
   0  -2   4  262.47   18.00
   0  -2  -4  563.44  236.68
   0   2  -4  260.47   16.70
   0   2  -4  274.97   32.50
   0  -2  -4  278.67   18.50
   0   2   4  328.47  155.18
   1   2   4 1941.31  360.86
   1  -2  -4 1675.43  132.79
  -1   2  -4 1406.06  122.99
  -1   2  -4 1588.54  104.39
  -1  -2   4 1535.95  103.49
   1  -2  -4 1441.76   92.19
  -1  -2   4 1218.38  119.29
   1  -2  -4 1452.45  105.09
  -1  -2  -4 1422.96  117.39
  -1   2   4 1519.45  125.89
   1   2  -4 1558.24  103.19
   1  -2   4 2675.23  534.55
  -1  -2  -4 1391.36  100.39
  -1   2   4 1450.65  329.17
   1  -2   4 1404.56  124.99
   1  -2   4 1416.06  103.39
  -1   2   4 1504.85  103.99
   1   2  -4 1605.14  126.29
   2  -2  -4   68.79    8.80
   2  -2  -4   82.39    9.90
  -2   2  -4   94.49   31.40
  -2   2  -4  423.86  193.88
   2   2   4   77.29   14.40
  -2  -2   4   56.39   14.10
   2   2   4   59.59   21.70
   2   2   4  134.59  139.69
  -2  -2   4   82.09    7.50
   2   2   4   80.69    6.60
  -2  -2   4   77.19   26.60
   2  -2  -4   49.99   93.59
  -2  -2   4   78.59    5.50
   2  -2  -4   38.00   13.90
  -2   2  -4   37.20   11.70
  -2   2  -4   83.69    7.10
   2  -2  -4   80.39   30.60
   2   2   4   62.99    6.50
  -2  -2   4  115.49  151.68
   2   2   4   75.59    6.30
   2  -2  -4   76.19    6.70
  -2  -2   4   83.69    7.10
  -2  -2  -4   51.29   21.10
   2  -2   4   55.49   14.50
   2  -2   4  352.86  217.78
  -2   2   4   86.19    9.10
   2   2  -4   79.99    9.30
   2   2  -4  264.27  193.98
  -2   2   4  265.37  170.18
  -2  -2  -4   67.79    6.40
  -2   2   4   81.29    6.40
  -2  -2  -4   73.19    6.50
   2   2  -4   59.49    7.60
   2   2  -4   65.39   15.40
  -2   2   4   87.59   31.70
  -2  -2  -4   79.39  139.69
  -2  -2  -4   65.59   13.00
  -2   2   4   76.49    9.40
   2   2  -4   71.59    5.60
  -2  -2  -4   75.49    8.10
   2   2  -4   70.59   26.30
   3  -2  -4  197.58  150.78
  -3  -2   4  141.79  126.99
  -3   2  -4   98.89   20.40
   3  -2  -4   89.89    8.10
  -3   2  -4  113.99  125.09
   3  -2  -4   72.79    9.80
  -3  -2   4  103.09    9.20
   3  -2  -4  113.09   12.40
  -3  -2   4  109.79   20.20
  -3   2  -4  102.09   32.80
   3   2   4  130.49   31.00
  -3  -2   4  101.59    6.90
   3   2   4  397.76  209.28
  -3  -2   4  101.29    8.60
   3   2   4  107.89   17.60
  -3  -2  -4   90.49    7.80
  -3  -2  -4   78.99   14.90
   3   2  -4   62.39   16.40
   3   2  -4   79.49    7.00
  -3   2   4   99.09    7.80
   3  -2   4   76.79   35.50
  -3  -2  -4   60.59   21.90
   3  -2   4  221.78  205.98
   3   2  -4  101.29   11.40
   3   2  -4   89.29   10.10
  -3   2   4   86.59   10.90
  -3   2   4   97.59    9.20
  -3  -2  -4   78.09    7.80
   3   2  -4  111.59  173.68
  -3  -2  -4   79.89    7.30
   3   2  -4  100.69   37.00
  -3   2   4  106.79   23.20
   3  -2   4   78.39   19.20
  -3  -2  -4   93.59  128.09
  -3   2   4  127.49   43.40
  -4   2  -4  126.19   60.89
   4   2   4  240.18  105.69
  -4   2  -4  271.17   37.70
   4  -2  -4   84.89   63.79
   4  -2  -4  190.48   15.60
  -4  -2   4  241.58   33.70
  -4   2  -4  144.29   46.50
  -4  -2   4  213.98   16.00
  -4  -2   4  195.98   16.50
   4   2   4  280.77   33.00
  -4  -2   4  110.49   73.49
   4  -2  -4  206.28   17.30
  -4  -2   4  207.38   14.30
   4  -2  -4  184.68   17.40
   4   2   4  159.88   39.80
  -4  -2  -4  237.18   15.00
   4   2  -4  248.48   17.00
  -4   2   4  209.68   17.00
  -4  -2  -4  225.58   15.10
   4   2  -4  220.48   35.50
  -4   2   4  100.99   40.90
  -4  -2  -4  204.28   15.70
   4  -2   4  301.27   68.19
   4   2  -4  161.58   48.20
  -4   2   4  211.28   15.40
   4  -2   4  243.18   38.00
  -4   2   4  141.09   45.80
   4  -2   4   93.99   92.59
  -4   2   4  189.88   17.40
  -4  -2  -4  236.18   28.40
  -4   2   4  261.67   42.80
  -4  -2  -4  112.89   57.59
  -4   2   4  255.07   40.50
   4   2  -4  223.68   17.30
  -4  -2  -4  254.67   43.60
  -5   2  -4  330.07   46.20
   5  -2  -4  333.87   25.70
  -5  -2   4  311.27   21.40
  -5  -2   4  327.37   23.10
  -5   2  -4  406.36   74.19
   5   2   4  292.07  119.69
  -5  -2   4  214.78   95.59
   5  -2  -4  317.27   24.70
   5   2   4  515.25   73.59
  -5  -2   4  390.56   47.30
   5  -2  -4  124.99   83.09
  -5  -2   4  339.97   24.20
  -5   2   4  327.57   22.70
  -5  -2  -4  447.46   60.39
  -5  -2  -4  308.97   21.50
  -5   2   4  188.68   38.70
   5   2  -4  264.37  128.99
  -5   2   4  329.87   76.29
  -5  -2  -4  315.27   21.40
  -5   2   4  312.87   25.20
   5   2  -4  272.77   68.59
   5  -2   4  233.28  116.79
   5   2  -4  319.37   24.40
  -5  -2  -4  313.27   31.20
   5   2  -4  341.37   47.40
   5   2  -4  329.87   23.80
  -5   2   4  332.17   24.40
  -5   2   4  331.57   52.49
  -5   2   4  325.57   72.59
   6  -2  -4  441.46   35.10
   6  -2  -4  453.05   36.00
  -6  -2   4  526.05   35.10
  -6  -2   4  516.15   49.90
  -6  -2   4  541.15   97.69
   6   2   4  566.34  180.58
  -6  -2   4  386.26   57.49
  -6  -2   4  469.85   33.50
   6  -2  -4  193.68  118.19
   6   2   4  524.05   48.20
  -6   2  -4  557.24   54.39
  -6  -2   4  525.15   32.50
  -6   2  -4  559.04   90.79
  -6  -2  -4  561.14   71.79
  -6   2   4  488.35   35.10
   6   2  -4  350.16  142.09
   6  -2   4  583.44  184.88
  -6   2   4  500.65   36.40
  -6   2   4  519.35   69.89
  -6  -2  -4  465.85   31.70
  -6  -2  -4  496.95   43.90
   6   2  -4  499.45   34.50
  -6   2   4  534.55   66.59
  -6   2   4  471.95   33.20
  -6   2   4  540.85  108.69
   6   2  -4  543.45   36.00
   6   2  -4  274.57  116.79
  -7   2  -4  100.39   12.20
  -7  -2   4   47.40   19.10
   7  -2  -4   77.79   11.60
  -7  -2   4   71.59   10.70
  -7  -2   4   67.79   19.60
  -7  -2   4   67.19    9.30
  -7   2  -4  122.69   54.69
   7  -2  -4  110.79   15.00
   7  -2  -4    1.40   80.99
  -7  -2   4   62.59    8.10
   7   2   4  108.59   23.70
   7   2   4   37.40   32.20
  -7  -2   4   47.90   42.80
  -7   2  -4   32.50   14.70
  -7   2  -4   71.89   10.80
  -7  -2  -4   61.89   16.20
  -7   2   4  -33.20   47.60
   7   2  -4  -11.10   69.99
  -7   2   4   62.89   11.30
  -7   2   4   66.19   24.10
   7  -2   4  231.28  122.59
   7  -2   4  150.48   61.69
   7  -2   4   65.89   23.20
   7   2  -4   50.29   99.29
  -7   2   4   88.29   10.30
  -7   2   4   91.49   27.00
  -7  -2  -4   84.99   37.40
  -7  -2  -4   86.29    9.40
  -7   2   4   67.69   12.40
  -7  -2  -4   88.69   10.00
  -8  -2   4   50.79    8.20
  -8   2  -4   49.00    9.10
  -8  -2   4   92.69   57.39
  -8  -2   4   58.79   18.70
  -8   2  -4   73.59   53.99
  -8   2  -4   47.10   18.40
   8  -2  -4   57.89   10.50
  -8  -2   4   45.50    9.10
  -8  -2   4   61.19    8.30
   8   2   4   24.90   45.00
  -8   2  -4   71.99   11.40
   8  -2  -4   71.59   12.40
  -8  -2   4   41.80   18.80
   8   2   4   56.79   19.30
   8  -2   4   58.29   21.40
  -8  -2  -4   54.19    7.90
  -8   2   4   79.89   10.20
  -8   2   4   83.49   25.40
  -8  -2  -4   74.49   18.40
  -8  -2  -4   75.59   41.60
  -8   2   4   52.99   10.80
  -8   2   4   84.59   30.30
   8  -2   4   31.80   54.89
   8   2  -4   71.79   11.10
  -8  -2  -4   54.39    8.50
  -8   2   4  -18.80   51.09
   9  -2  -4   26.30    7.60
  -9   2  -4    7.70    4.40
   9   2   4    6.30    7.00
  -9   2  -4   18.90   12.90
  -9  -2   4   18.10    4.70
  -9  -2   4   19.30   15.10
  -9  -2   4   10.20    8.90
  -9  -2   4   10.90    4.80
  -9   2  -4   11.60    5.50
  -9  -2   4   12.90    4.50
   9  -2  -4   17.70    6.20
  -9   2   4   -2.50    3.60
  -9   2   4   15.50   12.60
   9  -2   4    7.40    9.10
  -9   2   4    9.00    5.70
  -9   2   4   14.40    4.90
  -9  -2  -4   12.30    4.60
  -9   2   4   29.90    8.70
   9   2  -4   11.60    5.10
  -9  -2  -4   10.40    7.20
 -10   2  -4   -0.80    3.40
 -10  -2   4    3.50    4.80
 -10   2  -4    0.70    3.60
 -10  -2   4    9.70    4.20
  10  -2  -4    0.10    3.60
 -10  -2   4   -0.10    4.50
  10   2   4    7.40    8.10
 -10  -2   4    7.60    4.60
 -10  -2   4    8.80    3.80
 -10   2  -4   16.30   13.90
  10  -2  -4    8.70    5.50
 -10   2   4    9.40    4.90
 -10   2   4   13.60    5.00
  10  -2   4    8.80   11.40
 -10  -2  -4   12.20    4.30
 -10  -2  -4    7.00    4.00
 -10   2   4    6.10    4.20
 -10  -2  -4   -0.80    3.00
 -10   2   4    8.50   12.70
  10   2  -4    9.80    4.90
 -10   2   4   -2.90    3.80
  10   2  -4    2.70    3.90
 -11  -2   4    3.10    3.80
 -11   2  -4    3.20    6.20
 -11  -2   4   10.00    4.70
 -11   2  -4    6.70    4.60
  11  -2  -4    7.40    5.80
 -11   2  -4   15.00    6.80
 -11  -2   4    1.70    5.60
 -11  -2   4   17.30    6.50
  11  -2   4   -1.00    5.00
 -11  -2  -4    6.50    8.00
 -11   2   4    7.40    5.60
 -11   2   4   19.30    7.20
 -11  -2  -4    5.70    4.00
 -11   2   4   28.10   20.10
 -11   2   4   13.30    5.30
  11   2  -4   18.40    9.30
 -11  -2  -4   13.20    5.10
  12   2   4    3.80    6.60
 -12  -2   4   24.00    7.90
 -12   2  -4   13.40    6.80
  12  -2  -4   15.70    7.60
 -12  -2   4   16.20    5.90
 -12   2  -4   39.90   19.80
 -12  -2   4    6.30    8.70
 -12   2  -4   16.30    7.90
 -12  -2   4   24.30    6.40
 -12  -2  -4   37.10   14.30
 -12  -2  -4   11.00    4.80
  12  -2   4    3.20    9.10
 -12   2   4   23.60    7.80
 -12   2   4   13.40    6.00
 -12  -2  -4   21.60    6.60
 -12   2   4   22.10    8.90
   0  -2   5   -4.00   11.40
   0   2  -5   -2.70   15.20
   0   2   5    5.10   16.00
   0  -2  -5    0.90    2.00
   0  -2  -5   -2.00  112.89
   0   2   5   -0.20    0.80
   0   2  -5    0.40    1.40
   0  -2   5   -0.60    0.60
   0  -2   5   50.09  172.78
   0   2   5   -0.10    1.30
   0   2  -5   68.69  176.18
   0  -2  -5   -0.20    0.90
   0  -2  -5   -1.10    0.80
   0   2  -5    1.10    2.00
   0   2   5   -0.80    0.80
   0  -2  -5    1.10    1.70
   0   2   5   35.10  101.99
   0  -2  -5   -4.70   17.60
   0   2   5    0.20    0.90
   0  -2   5   -1.50    0.80
   0  -2   5    1.20    1.60
   0  -2   5   -0.20    0.90
  -1   2  -5  120.79  210.88
   1   2   5   56.69    6.90
  -1  -2   5   45.30   13.10
  -1  -2   5   55.99   25.40
  -1   2  -5   53.19    5.40
  -1   2  -5   55.19   15.10
   1  -2  -5  229.58  187.48
   1  -2  -5   56.69    7.90
   1   2   5   16.60   18.20
  -1  -2   5   88.49    9.00
   1  -2  -5   54.09   16.40
   1  -2  -5   85.69   33.30
  -1   2  -5   76.59    6.80
  -1  -2   5   65.89    8.70
   1   2   5   65.59    7.40
  -1  -2   5   55.69    5.10
   1  -2  -5   52.89    5.50
  -1   2  -5   67.09    8.10
   1   2   5  276.77  150.48
   1  -2  -5   63.09    8.80
  -1   2  -5   47.20   25.80
   1   2   5   74.49    6.40
   1  -2   5   65.99   16.30
  -1   2   5   42.90   13.50
  -1   2   5   22.10   18.90
  -1   2   5   67.29    5.80
  -1  -2  -5   69.19    5.90
   1   2  -5   79.89  167.98
   1   2  -5   62.19    5.00
   1   2  -5  110.69   36.90
   1   2  -5   59.59   16.00
  -1   2   5   60.39    8.30
  -1   2   5   63.49    7.60
  -1  -2  -5   51.39    6.80
  -1  -2  -5   72.99    8.90
  -1   2   5  166.08  136.29
  -1  -2  -5    5.30   17.50
   1  -2   5   59.79   28.20
  -1  -2  -5   62.39   14.80
   1   2  -5   64.29    8.70
   1  -2   5  326.37  277.17
   1   2  -5   50.19    7.00
  -1  -2  -5    1.40  148.79
   2   2   5  181.98   13.70
  -2   2  -5  587.14  282.87
   2  -2  -5  180.98   15.90
  -2   2  -5  204.78   14.70
  -2  -2   5  180.98   41.70
  -2  -2   5  179.18   14.70
   2   2   5  381.36  208.28
  -2   2  -5  170.98   44.30
  -2  -2   5  195.68   14.50
  -2  -2   5  190.48   12.50
  -2  -2   5  207.68  167.48
   2  -2  -5  435.76  218.18
  -2   2  -5  165.48   13.50
  -2   2  -5  180.98   14.20
  -2   2  -5  228.08   32.30
   2  -2  -5  159.08   45.60
   2  -2  -5  143.09   28.80
  -2  -2   5  166.78   27.50
   2   2   5  187.98   13.60
   2  -2  -5  184.18   13.60
   2   2   5  167.68   25.30
   2   2   5  179.48   14.00
   2   2   5  105.69   31.30
   2  -2  -5  176.98   15.20
   2   2  -5  201.78   31.20
   2  -2   5  229.08   53.49
  -2  -2  -5  182.18   14.60
  -2  -2  -5  236.58   47.80
  -2   2   5  189.38   15.80
   2   2  -5  171.68   15.30
  -2  -2  -5  165.08   13.40
   2  -2   5  160.68   29.00
  -2   2   5  212.08   49.80
   2   2  -5  213.28   49.70
  -2  -2  -5  188.58   14.00
  -2   2   5  152.88  190.08
  -2  -2  -5  229.98   29.10
  -2  -2  -5  275.87  200.88
   2   2  -5  190.78   12.70
  -2   2   5  198.18   13.40
   2   2  -5  267.27  221.38
   2   2  -5  211.98   15.30
   2  -2   5  624.44  306.97
  -2   2   5  183.78   29.80
  -2   2   5  177.08   14.70
   3  -2  -5  267.77   22.90
   3   2   5  316.37   37.80
  -3   2  -5  129.09   85.29
  -3   2  -5  329.37   60.19
  -3  -2   5  333.77   42.50
   3  -2  -5  291.57   20.80
  -3  -2   5  308.37   22.20
  -3   2  -5  346.67   44.70
   3   2   5  304.87   52.19
   3   2   5  229.28  111.49
  -3  -2   5  253.67  113.89
   3  -2  -5  350.06   23.50
  -3  -2   5  308.47   21.60
  -3  -2   5  312.07   19.30
  -3   2  -5  303.77   21.40
   3  -2  -5  409.26   85.69
  -3   2  -5  296.37   21.20
  -3  -2   5  272.77   56.39
   3  -2  -5  396.16   52.99
   3   2  -5  303.17  139.99
   3   2  -5  316.97   44.80
  -3  -2  -5  264.27   20.30
   3   2  -5  291.07   21.90
   3   2  -5  301.97   22.80
  -3   2   5  378.96   71.59
   3  -2   5  335.87   68.99
  -3  -2  -5  257.37  106.39
  -3  -2  -5  286.77   21.00
  -3  -2  -5  318.57   54.89
   3  -2   5  170.28  122.89
  -3   2   5  278.77   22.80
   3   2  -5  289.17   19.80
  -3   2   5  268.97   20.00
   3  -2   5  307.37   44.70
  -3   2   5  298.87   22.30
   3   2  -5  383.06   69.29
  -3   2   5  366.26   49.50
  -3  -2  -5  315.37   37.10
  -3  -2  -5  302.87   20.90
   4   2   5   94.79   93.19
  -4   2  -5  227.58   54.69
  -4   2  -5  202.48   35.30
  -4  -2   5  172.38   31.00
  -4  -2   5  187.08   15.30
   4  -2  -5  161.18   18.40
   4  -2  -5  169.28   14.00
   4  -2  -5   77.39   87.79
   4  -2  -5   70.39   84.89
  -4  -2   5  176.68   12.30
  -4  -2   5  164.58   14.10
   4   2   5  216.88   31.20
   4  -2  -5  196.98   16.10
   4   2   5  141.69   40.00
  -4  -2  -5  229.98   30.80
   4   2  -5  221.78   54.39
  -4  -2  -5  167.68   13.90
   4   2  -5  176.78   15.00
  -4   2   5  283.67   69.49
   4  -2   5  172.68   34.30
   4   2  -5  156.48   12.70
   4  -2   5  249.38   62.19
  -4  -2  -5  179.68   13.30
  -4   2   5  192.88   13.50
  -4  -2  -5   56.29   69.89
   4   2  -5  232.38   37.30
   4   2  -5  139.69  111.79
  -4  -2  -5  155.48   38.50
  -4   2   5  441.26   88.69
   4   2  -5  151.68   15.10
   4  -2   5   67.89  112.09
  -4   2   5  221.98   47.40
  -4   2   5  178.08   34.80
  -4   2   5  193.18   16.60
  -4   2   5  167.98   15.20
  -4  -2  -5  178.38   13.70
   5   2   5 1310.87  256.67
   5  -2  -5 1023.90   67.09
  -5   2  -5 1063.59  115.59
  -5   2  -5 1188.58   88.89
   5  -2  -5  985.00   67.79
   5   2   5 1051.19  107.19
   5  -2  -5  971.90   64.59
  -5  -2   5  990.90   82.69
  -5  -2   5 1010.20   62.69
   5   2   5 1128.19   82.59
  -5  -2   5  973.00   65.89
  -5  -2   5 1055.09   65.19
  -5   2   5 1041.70   90.49
   5   2  -5  920.91   85.49
  -5  -2  -5 1064.19   63.89
   5   2  -5 1058.79   67.09
  -5  -2  -5  985.90   64.69
  -5  -2  -5  672.43  179.78
   5   2  -5  995.70   65.69
  -5  -2  -5 1171.08  103.69
   5   2  -5 1199.88  127.89
  -5   2   5  974.20  147.49
  -5   2   5 1003.80  138.99
  -5   2   5  967.20   92.39
  -5  -2  -5 1037.10   84.29
  -5  -2  -5 1005.30   63.29
  -5   2   5  955.20   67.19
  -5   2   5  980.30   66.19
  -5   2   5  976.50   63.69
   5  -2   5 1100.09  274.47
  -6   2  -5  511.55   95.89
  -6  -2   5  532.45   53.99
   6   2   5  420.06  170.28
  -6  -2   5  535.95   37.10
  -6  -2   5  505.95   38.00
  -6  -2   5  515.45   34.90
   6  -2  -5  529.45   39.10
   6   2   5  566.64   89.59
   6   2   5  612.04   54.19
   6  -2  -5  513.95   39.80
  -6   2  -5  554.64   56.49
  -6   2   5  539.45   36.20
  -6  -2  -5  562.84   35.70
  -6  -2  -5  507.15   75.29
  -6   2   5  708.93   85.59
  -6  -2  -5  580.94   37.50
  -6   2   5  547.55   38.70
   6  -2   5  345.77  182.38
  -6  -2  -5  520.35   48.50
   6   2  -5  539.45   38.10
  -6   2   5  497.35   39.20
  -6   2   5  595.44  121.49
  -6  -2  -5  540.95   35.30
   6   2  -5  541.05   39.00
  -6   2   5  660.63   64.99
  -7  -2   5  359.16   26.30
   7  -2  -5  353.76   29.40
  -7   2  -5  333.47   27.20
  -7   2  -5  638.74  114.59
  -7   2  -5  359.66   53.49
  -7  -2   5  350.46   24.40
   7   2   5  426.16   52.09
  -7  -2   5  322.07   54.69
  -7  -2   5  319.97   48.10
  -7  -2   5  374.36   27.80
  -7  -2   5  255.87   78.49
   7   2   5  238.18  135.19
   7  -2  -5  356.76   28.50
   7   2   5  462.45   84.39
  -7  -2   5  359.16   83.69
   7   2  -5  219.28  140.49
  -7   2   5  384.96   29.40
  -7  -2  -5  375.16   24.70
  -7   2   5  357.66   25.50
   7   2  -5  345.57   28.00
  -7   2   5  278.67   54.79
  -7  -2  -5  288.17   27.10
  -7  -2  -5  439.26   71.29
  -7   2   5  345.87   27.60
  -7  -2  -5  414.46   39.70
  -7  -2  -5  360.26   25.60
  -7  -2  -5  370.86   25.30
  -7   2   5  350.36  101.39
   7  -2   5  364.56   59.09
   7  -2   5  290.37   77.99
  -7   2   5  282.17   49.50
   7   2  -5  311.57   26.60
   7  -2   5  195.68  161.88
   7   2  -5  113.79  121.89
  -8  -2   5  185.08   15.40
  -8   2  -5  224.48   77.99
   8   2   5  156.68   33.40
  -8  -2   5  209.18   18.50
  -8   2  -5  131.79   32.80
   8  -2  -5  199.58   21.80
   8  -2  -5  217.28   23.70
  -8  -2   5  246.68   49.99
   8   2   5  162.48   64.99
  -8   2  -5  171.18   17.30
  -8  -2   5  172.68   76.09
  -8  -2   5  191.88   37.40
  -8   2  -5  211.98   18.90
  -8  -2   5  181.48   16.70
   8   2  -5  182.98   17.80
  -8   2   5  221.18   46.40
   8  -2   5  329.87  103.19
  -8  -2  -5  234.08   60.09
  -8   2   5  327.27  106.29
  -8   2   5  216.38   17.00
  -8   2   5  169.38   19.90
  -8  -2  -5  228.98   15.80
  -8   2   5  160.28   20.90
   8   2  -5  192.88   18.80
  -8  -2  -5  187.18   16.40
  -8  -2  -5  188.08   16.00
  -8  -2  -5  179.28   30.20
   8  -2   5  312.87   54.19
  -8  -2  -5  201.38   15.10
  -8   2   5  183.68   45.30
  -9   2  -5  104.49   14.80
  -9  -2   5  101.29   11.60
  -9   2  -5  119.59   15.00
  -9  -2   5   95.29   12.50
   9  -2  -5   80.39   14.50
  -9  -2   5  103.79   30.80
  -9  -2   5   77.79   33.90
   9   2   5  101.29   27.10
  -9   2  -5  128.09   33.80
  -9  -2   5  106.89   15.00
   9  -2  -5  111.39   15.90
  -9   2   5   83.09   27.80
  -9   2   5  127.49   17.20
  -9   2   5  113.89   13.10
  -9   2   5   80.49   29.00
  -9  -2  -5  101.79    9.60
  -9  -2  -5   96.99   22.60
   9   2  -5  126.29   15.50
   9  -2   5  144.39   39.80
  -9   2   5   84.49   13.30
   9   2  -5  102.09   14.90
  -9  -2  -5   89.39   12.20
 -10  -2   5   14.50    5.40
 -10  -2   5   22.60    7.20
 -10   2  -5    7.40    4.80
 -10  -2   5   10.50   10.30
  10  -2  -5    9.90    6.40
 -10  -2   5   28.10   17.70
 -10   2  -5    7.70    5.90
  10   2   5   24.70   14.20
  10  -2  -5   12.10    6.60
 -10  -2   5   19.30    5.10
 -10   2   5    8.00    6.20
 -10   2   5    9.30    5.40
 -10  -2  -5   15.70    4.10
 -10   2   5   19.60    5.70
 -10   2   5   17.90   14.30
 -10  -2  -5   23.00    6.40
 -10   2   5   59.49   29.40
 -10  -2  -5   24.40    5.70
  10   2  -5   24.70    7.50
 -10  -2  -5    9.20    6.80
  10  -2   5    0.40    6.40
 -11   2  -5   19.50    7.10
 -11  -2   5    2.80    8.60
 -11   2  -5   23.40   16.40
  11  -2  -5   15.10    7.60
 -11   2  -5   20.60    7.90
 -11  -2   5   31.10    7.60
  11   2   5   35.90   20.40
 -11  -2   5   26.60    8.70
 -11  -2   5   25.10    6.30
 -11   2   5   37.50   10.10
 -11  -2  -5   24.00    6.50
 -11  -2  -5   14.60    9.00
 -11   2   5   15.60    7.00
 -11  -2  -5   17.30    4.70
 -11   2   5   30.60    7.20
 -11  -2  -5   29.00    6.60
 -11   2   5   33.10   23.30
 -11  -2  -5   29.30    5.30
   0  -2   6  594.64   52.29
   0   2  -6  504.95   35.50
   0  -2  -6  532.75   33.40
   0   2  -6  514.35   49.90
   0   2   6  475.95   47.30
   0   2   6  526.85   34.60
   0  -2  -6  534.75   51.59
   0   2   6  506.65   35.10
   0  -2   6  532.05   34.50
   0   2  -6  674.33  203.38
   0  -2   6  495.95   80.59
   0  -2  -6  494.05   81.39
   0  -2  -6  332.67  143.99
   0   2   6  510.45   33.60
   0  -2   6  503.95   34.50
   0  -2  -6  541.85   36.30
   0  -2  -6  507.95   35.10
   0   2   6  558.24   85.19
   0   2   6  249.28  118.29
   0   2  -6  546.25   32.90
   0  -2   6  468.95   33.00
   0   2  -6  512.55   34.80
   1   2   6   50.09   29.10
   1  -2  -6   66.99   20.20
  -1   2  -6   86.19    9.40
   1  -2  -6   74.89    9.60
   1   2   6   54.69   69.09
   1  -2  -6  112.19   98.69
   1  -2  -6   93.79   36.60
  -1  -2   6   57.89    8.30
   1  -2  -6   74.89   10.30
  -1  -2   6   50.09   16.20
  -1   2  -6   79.29    9.80
   1  -2  -6   65.19    6.30
  -1  -2   6   69.99    6.00
  -1  -2   6   71.39    8.50
   1   2   6   52.19    7.20
  -1   2  -6   52.59   27.80
   1   2   6   85.39    9.20
  -1  -2   6  101.39   37.60
  -1   2  -6   96.09  108.09
   1   2   6   58.79    7.30
  -1   2  -6   56.29    5.90
   1   2   6   76.29   18.10
   1   2  -6   76.59   10.20
  -1  -2  -6   81.49    9.90
   1   2  -6   60.89    5.60
   1  -2   6   69.09   19.50
   1   2  -6  119.59   25.40
  -1   2   6   91.79   37.50
  -1   2   6   13.00   49.70
  -1  -2  -6   82.09   79.79
  -1   2   6   73.69    8.90
  -1  -2  -6   73.69    6.60
  -1  -2  -6   54.19   15.90
  -1   2   6   58.29    6.10
   1   2  -6   68.69    8.80
  -1   2   6   64.39   17.50
  -1  -2  -6   26.70   27.10
  -1   2   6   53.69    8.50
   1  -2   6   58.89   31.50
   1   2  -6  104.29   37.60
   1  -2   6   89.89  109.39
  -1  -2  -6   79.39    9.00
  -2  -2   6  373.06   46.50
  -2  -2   6  336.37   63.99
  -2   2  -6  337.07   24.90
   2   2   6  316.77   24.00
   2  -2  -6  456.55   57.39
  -2  -2   6  298.67  158.48
  -2   2  -6  429.46   75.29
  -2   2  -6  396.66  168.78
  -2  -2   6  363.06   24.80
  -2   2  -6  349.17   23.70
   2   2   6  290.67  130.29
   2   2   6  335.57   23.70
   2   2   6  313.97   23.80
   2  -2  -6  350.66   23.70
   2  -2  -6  370.86   26.10
   2  -2  -6  430.76   87.79
  -2   2  -6  357.06   24.70
   2  -2  -6  198.38  121.09
  -2   2  -6  380.16   48.80
   2  -2  -6  368.46   27.00
  -2  -2   6  335.47   25.00
  -2  -2   6  357.46   22.60
  -2   2   6  263.97   59.49
   2  -2   6  348.27   48.40
   2   2  -6  328.17   67.39
   2  -2   6  519.05   88.69
   2   2  -6  429.16  174.28
   2   2  -6  369.26   25.80
   2   2  -6  335.77   22.50
  -2  -2  -6  352.66   25.30
  -2  -2  -6  356.36   23.80
  -2  -2  -6  430.66  242.78
  -2  -2  -6  341.07   44.10
   2   2  -6  331.37   46.60
  -2   2   6  361.16   47.80
  -2   2   6  352.76   25.30
  -2   2   6  314.07   25.80
   2   2  -6  323.47   25.90
  -2   2   6  356.96   23.30
   2  -2   6  254.77  136.19
  -2  -2  -6  354.66   67.29
  -2  -2  -6  331.97   24.30
  -3   2  -6   23.70   77.89
   3  -2  -6  296.17   72.99
   3  -2  -6  172.28   16.00
   3  -2  -6  179.88   15.40
  -3   2  -6  166.18   48.30
   3  -2  -6  172.78   37.50
   3   2   6   65.69   92.59
  -3  -2   6  174.88   11.80
   3   2   6  180.48   30.00
  -3   2  -6  155.58   13.20
  -3   2  -6  180.68   13.90
   3  -2  -6  142.79   97.79
  -3   2  -6  159.58   30.50
  -3  -2   6  175.98   31.70
  -3  -2   6  223.68   55.29
  -3   2  -6  163.08   13.90
  -3  -2   6  156.08   15.00
  -3  -2   6   45.20   67.69
   3   2   6  182.58   45.80
  -3  -2   6  185.48   15.00
   3  -2  -6  148.69   13.00
  -3   2   6  175.18   12.80
  -3   2   6   93.79   91.29
  -3   2   6  149.29   17.20
   3   2  -6  192.08   15.30
   3   2  -6  274.57  134.49
  -3   2   6  223.58   37.70
   3   2  -6  169.68   12.30
  -3   2   6  164.28   14.60
  -3  -2  -6  169.98   13.40
   3  -2   6  145.49   30.30
   3   2  -6  209.28   59.19
  -3   2   6  228.68   56.09
   3   2  -6  152.68   30.60
  -3  -2  -6  200.68   46.00
  -3  -2  -6  184.88   13.70
   3  -2   6  259.27  140.29
   3  -2   6  155.88   46.80
   3   2  -6  145.29   17.20
  -3  -2  -6  167.48   28.70
  -3  -2  -6  127.49   13.20
  -4  -2   6  218.68   36.90
  -4  -2   6  210.08   17.60
  -4   2  -6  219.18   37.50
   4   2   6  157.58  101.69
   4  -2  -6  183.88   17.60
   4   2   6  266.77   38.40
   4  -2  -6  213.38   19.30
  -4   2  -6  235.78   62.49
  -4   2  -6  200.18   16.40
  -4  -2   6  177.58   16.30
  -4  -2   6  198.98   14.20
   4   2   6  160.68   49.50
   4  -2  -6  219.88   16.40
  -4  -2   6  131.49   97.79
  -4   2  -6  219.28   16.50
   4  -2   6  200.28   58.99
   4  -2   6  271.07   43.60
  -4  -2  -6  263.87   34.70
   4   2  -6  196.38   17.30
  -4  -2  -6  232.38   16.60
  -4   2   6  148.69   50.89
   4  -2   6  245.68  137.09
   4   2  -6  212.88  123.49
   4   2  -6  235.98   60.99
  -4  -2  -6  204.48   16.30
   4   2  -6  254.67   43.30
  -4  -2  -6  204.98   48.90
   4   2  -6  223.78   18.80
  -4   2   6  224.98   18.00
   4   2  -6  201.98   15.00
  -4   2   6  194.58   15.10
  -4  -2  -6  206.98   15.70
  -4   2   6  195.58   18.40
  -4   2   6  157.98   33.00
  -5   2  -6   64.49    8.50
   5   2   6   53.29   36.70
   5  -2  -6   44.40   99.39
   5  -2  -6   64.59   10.90
   5  -2  -6   58.19   10.90
   5   2   6   71.89   19.50
   5   2   6   48.10  102.49
  -5  -2   6   49.99    8.30
  -5   2  -6   77.29   39.00
  -5  -2   6   57.69    5.70
   5  -2  -6   59.49    8.50
  -5  -2   6   44.40   17.00
  -5  -2   6    5.20   65.29
  -5   2  -6   70.39   20.70
  -5  -2   6   74.79   10.50
  -5  -2   6  111.19   47.80
   5   2  -6   44.20    9.20
   5   2  -6   84.39   25.90
  -5   2   6   92.49   25.10
   5   2  -6   90.29  115.99
  -5  -2  -6   62.59    8.50
  -5  -2  -6   66.39    7.80
  -5   2   6   56.69    7.30
   5   2  -6  101.99   45.90
   5  -2   6   24.40   43.20
  -5   2   6   48.70    8.70
  -5   2   6   52.29   21.30
  -5  -2  -6   41.40   30.70
   5  -2   6  -35.40  108.89
  -5  -2  -6   39.70   13.70
  -5  -2  -6   19.10   60.79
  -5   2   6   69.79   11.40
   5   2  -6   62.79    9.50
   5  -2   6   50.29   20.30
  -5  -2  -6   68.99    8.60
  -5   2   6   99.79   56.89
   6   2   6  -20.00   34.60
  -6  -2   6    3.30    1.90
   6  -2  -6   11.90   85.99
  -6  -2   6    1.00    2.30
   6  -2  -6   61.09   99.69
   6  -2  -6    4.00    3.20
  -6  -2   6    1.80    3.60
   6   2   6   -1.30    2.00
   6  -2  -6    3.00    3.40
  -6  -2   6   10.30   88.99
  -6   2  -6    9.20    8.60
  -6   2  -6  -45.60   37.80
   6   2   6  110.49  127.99
  -6  -2   6    5.60    3.60
   6  -2   6   11.60  130.29
  -6  -2  -6    3.00    2.30
  -6   2   6    1.30    2.30
   6   2  -6   60.99  127.59
  -6  -2  -6   -7.20   71.09
   6   2  -6    2.40    5.00
   6   2  -6    0.70    2.90
  -6  -2  -6    0.10    1.80
  -6  -2  -6    1.50    2.80
  -6   2   6    0.40    5.30
   6   2  -6   -0.70    2.80
  -6   2   6    0.70    7.50
   6   2  -6   23.50   43.10
  -6   2   6    2.30    2.70
  -6  -2  -6    1.50    2.00
  -6   2   6    0.20    1.90
  -6   2   6    8.30   46.20
  -7  -2   6  139.39   16.00
   7  -2  -6  158.58   19.00
  -7  -2   6  162.68   12.60
  -7  -2   6  172.98   35.10
   7  -2  -6  177.88   21.50
  -7  -2   6   72.09   62.09
   7   2   6  159.68   52.89
   7   2   6  166.68   32.80
  -7   2  -6  198.68   40.50
  -7  -2   6   -7.20   44.50
  -7   2  -6  147.79   70.79
  -7  -2   6  134.49   35.60
  -7  -2   6  142.09   17.50
  -7  -2  -6  215.08   57.99
  -7  -2  -6  159.58   13.00
  -7   2   6  166.18   18.50
  -7  -2  -6  147.69   14.40
  -7   2   6  165.28   22.30
   7   2  -6  154.08   19.10
  -7  -2  -6  129.39   26.00
   7  -2   6  162.18   72.59
  -7   2   6  143.09   35.80
  -7   2   6  175.38   20.90
   7  -2   6  174.18   40.60
   7   2  -6  172.68   18.50
  -7   2   6  310.47  100.59
  -7  -2  -6  146.69   13.10
  -7   2   6  204.08   48.10
   8  -2  -6   95.59   14.90
  -8  -2   6   94.99   13.60
  -8   2  -6   80.29   12.30
  -8   2  -6   86.99   13.40
  -8  -2   6  101.39   26.30
   8   2   6  121.09   28.60
  -8  -2   6   92.09    9.20
   8  -2  -6   80.49   14.20
  -8  -2   6   61.39   25.10
  -8  -2   6  108.89   13.20
  -8   2  -6  112.49   29.90
  -8   2   6   98.49   11.50
  -8  -2  -6   95.49   11.90
  -8   2   6  104.99   14.70
  -8  -2  -6   97.09   11.40
   8   2  -6   78.89   12.80
  -8  -2  -6  106.99   23.90
   8  -2   6   85.79   29.50
  -8   2   6   96.19   30.80
  -8  -2  -6  107.49   13.40
   8   2  -6  104.89   15.30
  -8   2   6   84.49   14.50
  -8   2   6  138.19   35.60
  -8  -2  -6  106.39    9.60
  -8  -2  -6   85.19   11.90
  -9  -2   6   33.80    7.40
  -9  -2   6   10.50    8.20
  -9  -2   6   17.80    6.60
  -9  -2   6   14.30   12.30
   9  -2  -6   25.60    9.10
  -9   2  -6   22.90    7.20
   9  -2  -6   23.60    8.00
  -9   2  -6   29.10    7.50
   9   2   6   56.89   20.90
  -9   2  -6   23.80   15.00
  -9   2   6   22.60   16.20
  -9  -2  -6   24.70    6.20
   9   2  -6   25.40    7.40
  -9  -2  -6   26.30    5.70
  -9   2   6   16.70   12.70
  -9  -2  -6   10.30    7.80
  -9  -2  -6   30.60    7.20
  -9   2   6   33.60    6.40
  -9  -2  -6   24.40    5.00
   9  -2   6   51.19   23.40
  -9   2   6   26.80    8.80
  -9   2   6   25.60    7.70
   9   2  -6   19.50    7.20
 -10  -2   6   29.30    8.10
 -10  -2   6   24.60    6.80
  10  -2  -6   13.90    7.60
 -10   2  -6   23.80    7.30
  10  -2  -6   30.00    8.90
 -10   2  -6   21.40    8.00
  10   2   6    1.60    5.40
 -10  -2   6    5.90   11.10
 -10  -2   6   20.80    5.30
 -10   2   6   46.50   21.40
 -10  -2  -6   41.80   16.30
 -10  -2  -6   31.20    6.20
 -10   2   6   14.10   13.40
 -10  -2  -6   25.20    6.50
  10  -2   6   44.80   23.70
 -10  -2  -6   20.20    4.80
 -10   2   6   13.10    6.10
 -10  -2  -6   25.90    7.00
 -10   2   6   29.20    6.80
 -10  -2  -6   23.70    6.00
  10   2  -6   46.70   10.70
 -11   2  -6   -1.20    3.70
 -11   2  -6   -0.60    4.60
 -11   2  -6    1.00    4.80
 -11  -2   6    3.50    3.40
 -11  -2   6   -0.10    4.50
 -11  -2   6    0.40    3.40
 -11  -2   6    0.10    6.40
  11   2   6   -1.80    4.40
  11  -2   6   -0.30    5.70
 -11   2   6   -0.70    7.20
 -11   2   6    0.40    3.70
 -11  -2  -6    0.40    3.80
 -11  -2  -6    4.50    4.20
 -11   2   6   -2.00    4.50
 -11   2   6    1.40    4.60
 -11  -2  -6    5.90    4.30
 -11  -2  -6    2.60    3.80
 -11  -2  -6    1.40    2.80
 -11  -2  -6    0.10    2.60
   0  -2   7   -1.00    1.20
   0   2   7    1.30    1.60
   0   2  -7    2.40   26.50
   0  -2   7   -0.20    2.20
   0   2  -7   -0.90    1.90
   0  -2  -7   -1.10    2.10
   0  -2  -7   -8.80   24.00
   0   2   7   -0.60    2.30
   0  -2  -7   40.50   88.09
   0  -2   7   22.70   92.29
   0  -2   7   -0.90    1.50
   0   2  -7   15.50   90.39
   0   2   7   -0.30    1.10
   0  -2  -7    0.40    1.40
   0   2   7   -0.10    1.90
   0   2  -7   -1.20    1.00
   0  -2  -7   -0.10    2.10
   0  -2  -7    3.10    5.90
   0   2  -7    0.70    3.00
   0   2   7   11.20   69.69
   0   2  -7    0.20    1.20
   0  -2   7  -47.20   18.20
   0   2   7   11.90   22.10
   0  -2   7   -0.80    1.10
   1  -2  -7  475.15   33.70
   1   2   7  444.66   30.60
  -1  -2   7  448.66   31.30
  -1   2  -7  442.26   32.30
   1  -2  -7  644.44  103.19
   1  -2  -7  485.65   30.30
  -1   2  -7  485.25   32.00
   1   2   7  566.84   85.89
  -1  -2   7  522.35   61.49
  -1   2  -7  438.56   29.70
   1   2   7  468.75   31.10
  -1  -2   7  273.57  154.58
   1  -2  -7  412.06   32.10
  -1   2  -7  311.57   69.79
  -1  -2   7  430.06   31.60
   1  -2  -7  344.67  153.68
   1   2   7  496.15   48.40
  -1   2  -7  673.93  239.38
  -1  -2   7  431.86   29.50
   1   2   7  210.28  112.19
   1   2   7  421.96   31.20
  -1  -2   7  624.64   93.49
  -1   2  -7  514.25   50.39
  -1   2   7  431.36   54.59
   1   2  -7  518.75   92.39
  -1   2   7  448.76   31.60
   1   2  -7  294.47  167.28
  -1   2   7  228.78   99.49
   1   2  -7  391.16   31.50
  -1   2   7  460.85   30.10
  -1   2   7  434.76   32.30
   1  -2   7  368.96  171.18
   1   2  -7  488.85   29.30
  -1  -2  -7  485.05   30.30
  -1   2   7  356.56   70.89
  -1  -2  -7  466.35   33.00
   1  -2   7  511.55   50.89
  -1  -2  -7  596.64   52.69
  -1  -2  -7  460.15   79.09
   1   2  -7  512.55   61.59
   1   2  -7  413.56   32.70
  -1  -2  -7  449.66   31.70
  -2   2  -7  271.97   19.70
  -2  -2   7  348.77  173.08
  -2   2  -7  294.47   43.60
  -2  -2   7  313.17   19.10
   2  -2  -7  264.97   22.80
  -2  -2   7  244.68   20.50
   2  -2  -7  222.28   42.60
  -2  -2   7  209.88   37.80
   2   2   7  262.37   20.20
  -2   2  -7  284.87   21.70
  -2   2  -7  331.47   66.99
   2   2   7  251.67   19.90
   2  -2  -7  292.57   20.00
  -2  -2   7  264.87   21.30
   2  -2  -7  145.79  114.49
  -2  -2   7  195.38   53.99
  -2   2  -7  203.28  144.39
   2   2   7  288.97   20.60
   2  -2  -7  250.67   21.60
   2   2   7  117.69  111.09
  -2   2  -7  286.67   21.10
   2  -2  -7  198.48   62.29
   2   2  -7  293.77   23.10
  -2   2   7  302.27   22.90
  -2   2   7  308.97   45.70
  -2   2   7  300.27   19.70
  -2   2   7  269.57   21.40
  -2   2   7  365.96   75.49
  -2   2   7  122.99   89.79
   2  -2   7  261.87  154.98
  -2  -2  -7  260.97   40.30
  -2  -2  -7  276.17   20.90
  -2  -2  -7  277.07   19.80
   2  -2   7  242.68   63.59
   2  -2   7  281.37   50.79
   2   2  -7  256.77   21.30
  -2  -2  -7  298.57   22.20
   2   2  -7  324.57   73.99
  -2  -2  -7  273.07   62.79
   2   2  -7  270.17   18.70
   2   2  -7  271.67   44.30
  -3   2  -7   12.80   30.20
   3   2   7   22.20   29.20
   3   2   7   74.69  104.89
  -3  -2   7   45.20    7.80
   3  -2  -7   35.40    7.20
  -3  -2   7   29.30    5.70
   3  -2  -7   54.89  102.49
   3   2   7   35.50   13.80
  -3  -2   7   77.19   82.69
  -3  -2   7   38.20    4.60
   3  -2  -7   21.00   31.80
  -3   2  -7   22.20    4.70
   3  -2  -7   34.20    8.10
  -3   2  -7   36.10   15.10
  -3  -2   7   52.49   17.80
  -3   2  -7   29.20    5.70
   3  -2  -7   30.60    5.50
  -3   2  -7   18.50    5.00
   3  -2  -7   44.90   19.40
   3   2  -7    6.00  103.49
   3   2  -7   41.80   17.00
  -3   2   7   38.90    8.00
  -3  -2  -7   60.49   37.80
  -3  -2  -7   32.30    5.50
  -3   2   7   27.50    4.70
  -3  -2  -7   39.30   14.20
   3  -2   7   56.19   19.60
  -3   2   7   32.30   15.00
   3   2  -7   41.30    5.20
   3   2  -7   -1.40   33.70
  -3  -2  -7   43.40    7.30
  -3   2   7   30.00    6.40
  -3   2   7   46.40   39.20
   3   2  -7   39.00    8.40
  -3  -2  -7   28.80    5.60
   3   2  -7   26.10    6.30
   3  -2   7   22.80   38.30
  -3   2   7   34.90   80.59
   3  -2   7   27.00  127.19
   4   2   7  207.18   36.20
   4  -2  -7  228.68   21.10
   4   2   7  366.56  174.18
   4  -2  -7  229.08  143.09
   4  -2  -7  231.38   45.40
  -4  -2   7  235.48   19.50
   4  -2  -7  177.78   68.59
   4  -2  -7  212.58   17.60
  -4  -2   7   94.79   85.49
  -4   2  -7  279.77   66.89
  -4   2  -7  224.48   18.60
   4   2   7  248.38   61.39
  -4   2  -7  235.58   18.00
  -4  -2   7  250.17   16.00
  -4   2  -7  220.48   18.00
  -4  -2   7  209.38   18.20
  -4  -2   7  240.18   40.80
  -4   2  -7  308.67   45.20
   4  -2  -7  237.18   20.40
  -4  -2  -7  241.88   36.00
  -4  -2  -7  233.38   17.80
   4   2  -7  223.98   21.40
   4  -2   7   86.79   51.39
  -4   2   7  236.38   16.90
   4   2  -7  189.98   38.80
  -4  -2  -7  228.98   17.80
   4   2  -7  399.96  211.88
  -4   2   7  173.88  120.29
  -4  -2  -7  238.38   18.60
  -4   2   7  183.38   37.70
  -4   2   7  220.28   20.20
   4  -2   7  273.97   46.40
  -4  -2  -7   97.89  101.49
  -4   2   7  381.86   81.89
  -4  -2  -7  169.08   52.79
   4   2  -7  230.98   20.60
   4   2  -7  210.58   16.40
   4  -2   7  282.07  287.57
  -4   2   7  233.28   19.40
   5  -2  -7  161.38   19.50
  -5   2  -7  250.97   42.60
   5   2   7  147.39   31.20
  -5   2  -7  129.29   13.00
  -5  -2   7  157.08   17.20
  -5   2  -7  155.28   13.90
   5  -2  -7   46.70  117.79
  -5  -2   7  128.29   30.00
   5  -2  -7   10.00   96.99
  -5   2  -7  101.69   49.30
   5   2   7  119.89   49.90
   5  -2  -7  109.39   15.90
  -5  -2   7  161.88   14.30
  -5  -2   7  101.49  110.99
  -5  -2   7  152.78   11.20
   5  -2  -7  123.09   12.60
  -5   2  -7  183.88   14.10
  -5  -2  -7  163.28   28.90
  -5  -2  -7  144.69   12.80
   5  -2   7  129.49   51.99
   5   2  -7  168.28   17.90
  -5   2   7  134.19   16.00
  -5  -2  -7   29.90  125.89
  -5   2   7  148.69   73.29
   5   2  -7  138.79   11.90
  -5   2   7  159.88   12.40
  -5  -2  -7  149.29   13.30
  -5   2   7  133.19   17.60
  -5   2   7  100.59   31.70
   5  -2   7  210.28   42.30
   5   2  -7  153.68   36.40
  -5  -2  -7  146.79   13.40
  -5  -2  -7  121.99   46.20
  -5   2   7  168.18   36.40
   5  -2   7  144.09  162.98
   5   2  -7  -39.40  134.89
   5   2  -7  145.99   18.30
  -6   2  -7   29.20   46.90
  -6  -2   7   13.90    5.40
  -6   2  -7   14.80    4.60
   6   2   7   33.70   15.90
  -6  -2   7    8.80    8.90
   6   2   7   59.49   47.80
   6  -2  -7   16.70    6.10
   6  -2  -7   21.30    7.30
  -6  -2   7   27.60    4.30
  -6   2  -7   17.30   12.30
   6  -2  -7   19.00    5.10
  -6   2  -7   30.20    6.20
  -6   2   7   56.29   73.09
   6   2  -7   15.00    6.10
  -6  -2  -7   26.20    5.20
   6  -2   7  -34.60   44.80
  -6   2   7    8.50    5.00
  -6   2   7   45.00   20.00
  -6   2   7   25.00   15.90
   6   2  -7   13.60    5.50
  -6  -2  -7   21.80    5.20
  -6   2   7   24.80    5.00
  -6  -2  -7  -26.60   32.90
  -6  -2  -7   30.60   13.10
  -6  -2  -7   16.90    4.90
   6   2  -7   58.19   23.30
  -6   2   7   25.30    6.60
  -7   2  -7  126.59   13.60
  -7   2  -7   95.99   27.80
   7  -2  -7  102.99   16.50
  -7  -2   7   99.39   26.50
  -7   2  -7  121.79   13.70
  -7  -2   7   78.69    8.70
  -7  -2   7  126.79   14.50
   7   2   7  198.08   65.49
  -7  -2   7  160.88   62.29
  -7   2  -7   31.60   44.40
  -7  -2   7  102.59   14.60
   7  -2  -7   94.29   14.60
   7   2   7  104.79   26.30
  -7  -2  -7  126.89   13.70
  -7  -2  -7  115.79   25.80
  -7   2   7   79.59   28.90
   7   2  -7  120.39   16.60
   7   2  -7  110.49   15.00
  -7   2   7   88.49   11.00
  -7   2   7  141.39   16.60
  -7  -2  -7  109.19   10.30
  -7   2   7  109.19   31.50
  -7  -2  -7   84.89   12.50
  -7  -2  -7  165.28   56.79
  -7   2   7  203.58   96.59
  -7   2   7  119.89   16.90
  -8  -2   7   14.40   14.00
  -8  -2   7   39.30    8.00
  -8  -2   7   34.00    8.90
   8  -2  -7   26.10    8.60
   8  -2  -7   23.20    8.10
  -8  -2   7   14.20    9.90
  -8   2  -7   32.90   16.90
  -8   2  -7   37.40    7.20
   8   2   7   49.20   18.90
  -8  -2   7   29.10    5.30
  -8  -2  -7   35.50    6.20
  -8   2   7   34.40    8.60
  -8   2   7   46.30   25.50
  -8  -2  -7   44.70   15.30
   8  -2   7   28.90   17.50
  -8   2   7   18.10    8.50
  -8   2   7   38.90   18.70
   8   2  -7   34.70    8.80
  -8   2   7   28.30    5.90
   8   2  -7   12.90    6.80
  -8  -2  -7   19.50    6.00
  -8  -2  -7   27.10    6.10
  -9  -2   7  118.29   16.20
  -9   2  -7   32.50   15.70
  -9   2  -7   93.59   12.00
  -9  -2   7   73.69   30.80
  -9   2  -7   88.19   13.20
   9   2   7   65.29   22.70
   9  -2  -7  101.79   15.70
  -9  -2   7   79.59   12.40
  -9  -2   7  101.69   10.70
  -9  -2   7   90.59   27.10
  -9   2  -7   70.89   12.70
  -9   2   7   79.49   14.50
  -9   2   7   76.19   13.10
  -9   2   7   86.69   30.00
  -9   2   7   87.09   11.10
  -9  -2  -7   88.49   12.30
  -9  -2  -7   96.59   11.90
  -9  -2  -7   76.59    9.90
   9   2  -7  102.59   16.20
   9  -2   7   95.89   33.20
  -9  -2  -7   88.49   11.10
  -9  -2  -7   84.19   22.10
   9   2  -7   87.99   14.10
  -9  -2  -7   79.99   12.40
  -9   2   7   81.39   33.00
 -10   2  -7   16.80    7.40
 -10  -2   7   28.00    5.60
 -10  -2   7   28.00    7.80
 -10   2  -7   20.10    7.30
 -10  -2   7   33.50    9.10
  10  -2  -7   32.90   10.80
  10   2   7   13.00   11.20
 -10   2  -7   19.30   21.90
 -10   2  -7   22.40    7.50
 -10  -2   7    9.10   10.00
 -10   2   7   26.90    6.70
 -10  -2  -7   21.20    5.10
  10  -2   7   -0.50    8.90
 -10  -2  -7   26.30    6.70
 -10   2   7   38.30   10.50
  10   2  -7   32.80    9.80
 -10  -2  -7   28.20    7.30
 -10  -2  -7   18.00    5.30
 -10   2   7   31.60    8.70
 -10   2   7   21.60   18.20
  11   2   7   22.30   12.60
 -11  -2   7   49.00    7.90
 -11  -2   7   43.40   10.90
 -11   2  -7   37.40    8.70
 -11   2  -7   24.70    8.90
  11  -2  -7   44.40   12.30
 -11  -2   7   36.20    8.60
 -11   2  -7   30.70    8.90
 -11   2   7   29.90   10.10
 -11  -2  -7   26.50    5.80
 -11  -2  -7   23.70    7.40
 -11  -2  -7   52.99    8.60
 -11   2   7   51.09    9.20
 -11  -2  -7   39.40    8.40
 -11  -2  -7   50.59    8.90
 -11   2   7   45.90   10.80
 -11  -2  -7   33.20   14.70
   0   2  -8  250.07   20.20
   0  -2   8  278.17  182.18
   0   2  -8  289.07   46.90
   0  -2  -8  268.37   20.80
   0   2  -8  242.28   21.00
   0   2  -8  265.87   17.70
   0  -2  -8  259.47   18.30
   0   2   8  247.18   19.40
   0  -2   8  227.48   19.30
   0  -2   8  229.58   40.40
   0   2  -8  188.28   64.09
   0  -2   8  260.57   64.39
   0  -2  -8  226.68   21.00
   0  -2  -8  190.78   61.49
   0   2  -8  107.79  138.29
   0   2   8  261.57   20.30
   0   2   8  250.37   18.60
   0   2   8  197.18   37.70
   0  -2  -8  229.98   42.90
   0   2   8  166.88   53.09
   0  -2   8  234.38   19.10
   1  -2  -8  103.79   28.80
   1   2   8   81.79    9.60
  -1  -2   8   99.99   50.69
   1   2   8   74.09    9.50
  -1  -2   8   57.79    8.90
  -1   2  -8   65.99    7.50
  -1   2  -8   69.89   21.50
  -1   2  -8   53.99    9.40
   1   2   8   89.69   87.49
  -1  -2   8  -55.89  104.29
  -1   2  -8   79.09   39.90
   1   2   8   83.09   22.00
   1  -2  -8   65.89   10.40
  -1  -2   8   44.10   17.60
   1   2   8  120.79   45.70
   1  -2  -8   59.29   10.60
   1  -2  -8  103.69   47.40
   1   2   8   59.99    8.30
  -1  -2   8   58.89    7.30
   1  -2  -8   75.89    8.40
  -1  -2   8   58.29    9.10
  -1   2  -8   68.39    9.80
   1  -2   8  -47.00  121.49
  -1  -2  -8   51.49    9.50
   1  -2   8  148.19   52.69
  -1  -2  -8   64.09   20.60
  -1  -2  -8   34.40   38.90
   1   2  -8  175.68  179.68
   1   2  -8   57.59    6.70
   1  -2   8   85.19   24.90
  -1   2   8   50.59    7.10
  -1  -2  -8   63.89    8.00
   1   2  -8   43.30    8.30
  -1  -2  -8   67.49    9.80
   1   2  -8   80.89   48.30
  -1   2   8   85.89   52.69
  -1   2   8   75.29    9.80
  -1   2   8   65.69   20.30
  -1   2   8   62.69    9.80
   1   2  -8   73.69   23.80
  -1   2   8   98.29   92.29
   1   2  -8   83.69   12.70
  -2  -2   8  -15.80   33.20
  -2  -2   8   46.20   17.60
   2   2   8   36.90    6.20
  -2  -2   8   36.70    6.80
  -2  -2   8   44.40    8.10
  -2   2  -8   50.09   19.20
   2   2   8   67.39   41.00
   2  -2  -8   53.19    9.30
   2   2   8   42.00    6.80
   2   2   8  -92.19   93.99
  -2   2  -8   25.50    4.90
  -2   2  -8   25.60    6.40
   2  -2  -8   38.30    6.00
  -2  -2   8   37.50    5.40
   2  -2  -8   11.70   10.10
  -2  -2   8   10.60  107.19
  -2   2  -8  108.59   48.10
   2  -2  -8   28.90    7.80
  -2   2  -8   31.60    6.50
   2   2   8   26.20    5.40
   2   2   8   61.79   19.00
   2  -2  -8  119.49   46.20
   2   2  -8   42.20    8.00
   2  -2   8   23.10   39.10
   2   2  -8   28.40   14.60
  -2   2   8   47.70    8.10
   2   2  -8   15.40   42.20
  -2   2   8   48.50    8.90
  -2  -2  -8   38.30   14.90
  -2  -2  -8   37.60   38.20
   2   2  -8   32.40    7.90
  -2   2   8  111.49   42.00
  -2   2   8   43.40    5.90
  -2   2   8   56.89   19.60
   2   2  -8   31.90    4.80
   2   2  -8  -31.20  128.09
  -2  -2  -8   23.70    5.80
  -2   2   8  -25.90   81.39
  -2  -2  -8   39.00    8.00
   2  -2   8   58.39   20.70
   2  -2   8  -21.70  141.09
  -2  -2  -8   40.70    6.00
  -3   2  -8  129.49   13.00
   3   2   8  192.48  136.19
  -3   2  -8  151.78   16.70
  -3  -2   8  160.38   11.50
  -3   2  -8  200.48   57.49
  -3  -2   8  153.48   13.80
   3  -2  -8  159.48   37.90
  -3  -2   8  147.29   31.60
   3  -2  -8   72.49   56.79
   3  -2  -8  146.69   18.60
   3  -2  -8  130.69   12.20
   3  -2  -8  145.29   16.90
  -3   2  -8  146.09   12.60
   3  -2  -8   48.60  123.09
  -3   2  -8  162.28   33.80
  -3  -2   8  162.88   14.80
   3   2  -8  171.08   19.10
   3   2  -8   41.20  124.99
   3   2  -8  145.49   34.00
  -3   2   8  135.79   15.50
   3   2  -8  111.29   52.99
   3   2  -8  138.19   16.40
  -3  -2  -8  111.69   26.70
  -3  -2  -8  158.58   12.70
  -3  -2  -8  156.48   17.10
   3   2  -8  131.29   11.30
  -3   2   8  145.39   11.90
  -3   2   8  121.59   29.80
  -3   2   8  166.58   63.39
   3  -2   8  226.58   41.50
   3  -2   8  299.87   74.19
  -3   2   8   12.30   90.09
  -3   2   8  155.68   18.10
  -3  -2  -8  163.68   50.59
  -3  -2  -8  131.39   12.90
  -4  -2   8   63.09    6.70
  -4   2  -8   54.69   20.30
   4   2   8   45.70   17.20
   4  -2  -8  152.38   71.29
  -4   2  -8   62.29    9.10
  -4   2  -8   51.79    7.80
  -4   2  -8   73.49   49.00
  -4  -2   8   53.79    8.90
   4  -2  -8   51.79    7.90
   4  -2  -8   49.70   10.60
   4   2   8   63.39   47.80
  -4  -2   8   71.39   10.60
  -4   2  -8   66.99   14.60
  -4  -2   8   37.90   17.00
   4  -2  -8  -24.60  123.29
   4  -2  -8   67.49   25.50
   4  -2  -8   42.90    9.10
   4   2  -8   61.69   36.30
   4   2  -8   68.59   59.39
   4  -2   8   83.49   26.40
  -4  -2  -8   18.60   39.70
   4   2  -8   56.09    9.70
  -4   2   8   38.20   17.00
  -4   2   8   31.70   48.10
   4  -2   8    3.50   39.80
  -4  -2  -8   47.50    8.90
   4   2  -8   38.50    9.20
  -4   2   8  -47.50   85.09
  -4   2   8   55.29    7.10
   4   2  -8   56.49    7.20
  -4   2   8   57.99   10.50
  -4   2   8   50.09    9.00
   4   2  -8   68.69  138.29
  -4  -2  -8   42.80   16.10
  -4  -2  -8   68.19   10.10
  -5  -2   8  154.78   16.20
  -5  -2   8  173.28   36.10
  -5  -2   8  155.78   17.50
  -5   2  -8  129.29   15.30
  -5   2  -8  141.49   15.60
   5   2   8  167.98   67.09
   5  -2  -8  154.68   18.30
   5  -2  -8  149.09   19.60
  -5   2  -8  224.48   43.20
  -5   2  -8  227.28   73.59
  -5   2  -8   94.99   14.50
   5  -2  -8  120.29   14.10
   5   2   8  125.89   30.00
  -5  -2   8  147.79   11.00
   5   2  -8  166.68   40.00
   5   2  -8  126.49   17.80
   5  -2   8  135.59   34.80
  -5  -2  -8  129.69   12.70
   5  -2   8   79.69   62.89
   5   2  -8  121.69   11.40
   5   2  -8  256.27   95.49
  -5  -2  -8  154.48   16.20
  -5  -2  -8  152.88   53.89
   5   2  -8  136.89   16.70
  -5  -2  -8  155.88   31.10
  -5   2   8  139.39   11.80
  -5   2   8  148.19   18.60
  -5   2   8  137.59   16.20
  -5  -2  -8  128.19   12.50
  -5   2   8  147.59   37.00
  -6  -2   8   14.90    5.70
  -6   2  -8  -20.20   42.40
  -6   2  -8   -0.60    2.40
  -6  -2   8    6.50    2.40
  -6  -2   8    9.70    9.00
  -6   2  -8    8.20    3.60
   6   2   8  -62.89   44.50
   6  -2  -8    3.40    4.60
  -6  -2   8    1.40    2.40
  -6   2  -8    9.20    4.10
   6  -2  -8    2.60    4.20
  -6   2  -8    7.60    4.20
  -6   2   8    9.90   12.10
  -6   2   8   12.60   10.80
  -6  -2  -8    1.90   39.80
   6  -2   8   26.10   17.00
  -6  -2  -8    8.30    7.50
   6   2  -8    1.50    3.50
  -6   2   8   10.60    3.50
   6   2  -8   21.00   59.79
  -6   2   8  -27.00   48.60
   6   2  -8    0.90    2.70
  -6   2   8  175.98   85.89
  -6  -2  -8    4.30    3.00
   6   2  -8    1.90    5.60
  -6   2   8   11.10    5.30
  -6  -2  -8    0.90    2.50
   6  -2   8   55.29   55.29
  -6  -2  -8    7.70    3.60
  -7   2  -8   27.70    6.90
  -7   2  -8   49.60   20.10
  -7  -2   8   42.50    5.90
  -7  -2   8   41.20    9.30
  -7  -2   8   32.70   17.10
   7   2   8   39.80   17.50
  -7   2  -8   26.20    6.70
  -7  -2   8   38.70    8.10
  -7   2  -8   38.20    7.60
   7  -2  -8   41.20    9.80
   7   2  -8   45.40   10.80
  -7   2   8   33.40   18.10
   7   2  -8   33.00    8.70
  -7   2   8   28.10    7.70
  -7  -2  -8   44.80   16.10
  -7   2   8   49.20   25.20
  -7   2   8   29.80    9.00
  -7  -2  -8   28.00    7.10
  -7  -2  -8   40.50    7.00
  -7   2   8   48.80    7.30
  -7  -2  -8   26.00    6.40
  -8  -2   8    1.30    5.60
   8  -2  -8    5.80    5.50
  -8   2  -8    0.20    2.70
  -8   2  -8   -0.10    3.40
  -8  -2   8   -2.30    2.90
  -8   2  -8   -1.40    3.00
  -8  -2   8    0.00    3.20
  -8  -2   8    2.30    2.60
  -8  -2   8    9.70   12.90
  -8   2  -8   -2.60    1.60
   8  -2  -8    3.40    5.40
   8   2   8   11.80   11.20
  -8  -2  -8   -1.60    2.20
   8   2  -8   -0.30    4.20
  -8   2   8   -1.40    2.30
  -8  -2  -8   -0.90    2.90
   8  -2   8    5.40    9.10
  -8   2   8   -1.90    3.70
  -8  -2  -8    2.60    2.90
   8   2  -8   -0.20    4.30
  -8   2   8    2.70    4.40
  -8   2   8   -2.50    3.60
  -8   2   8   -0.20    6.30
  -8  -2  -8   -0.50    2.80
  -9   2  -8   41.00    9.30
  -9   2  -8   35.20    7.50
  -9  -2   8   29.60    8.80
  -9  -2   8   35.80   10.80
  -9  -2   8   89.49   35.00
   9   2   8   78.59   26.30
  -9   2  -8   19.50   14.00
   9  -2  -8   31.50    9.70
   9  -2  -8   37.30   11.00
  -9   2  -8   27.50    7.30
  -9  -2   8   37.10    6.10
  -9   2  -8   36.90    9.40
  -9   2  -8   41.30    8.80
  -9   2   8   35.30    9.50
   9   2  -8   47.40   11.80
  -9   2   8   40.60    7.40
  -9  -2  -8   36.60    7.00
  -9  -2  -8   31.40   14.10
  -9  -2  -8   42.90    8.00
  -9  -2  -8   45.20    9.20
  -9   2   8   41.80   10.90
  -9  -2  -8   45.10    8.40
  -9   2   8   10.60   14.30
  -9   2   8   30.80   21.30
 -10   2  -8   67.19   10.80
  10   2   8   77.99   28.20
 -10   2  -8   62.09   11.00
 -10   2  -8   41.40   22.20
 -10  -2   8   99.29   37.80
 -10  -2   8   86.39   12.90
 -10   2  -8   73.99   12.90
  10  -2  -8   62.79   14.10
 -10   2  -8   42.90   11.00
 -10  -2   8   68.89   12.90
 -10  -2   8   87.49   10.00
 -10   2   8   78.99   15.50
 -10   2   8   71.99   10.40
 -10  -2  -8   63.29    9.20
 -10  -2  -8   71.39   11.90
 -10  -2  -8   56.29   19.10
 -10  -2  -8   72.69   11.50
 -10  -2  -8   67.99   10.80
  10   2  -8   51.79   12.60
 -10  -2  -8   66.89   10.20
 -10   2   8   92.79   15.20
   0   2  -9 -192.98  129.59
   0   2   9   -1.80    1.60
   0   2   9  -26.50   34.30
   0   2  -9    0.60    3.90
   0   2  -9   -0.70    2.40
   0  -2  -9    0.90    3.30
   0  -2   9   22.60  135.29
   0   2  -9   -1.00    1.40
   0   2  -9   19.70   41.00
   0  -2   9  -11.60   39.70
   0   2   9   -1.00    2.60
   0  -2  -9  -27.60   37.20
   0   2   9  -45.10   88.09
   0   2  -9    1.40    2.50
   0  -2  -9    2.00    3.30
   0  -2   9   -0.20    2.60
   0  -2   9   -0.40    2.10
   0  -2  -9    1.10    1.90
   0   2   9   -0.70    1.40
   0  -2   9    1.90    5.50
   0   2   9   -2.10    2.20
   1  -2  -9  138.29   51.29
   1   2   9  126.99   29.00
  -1   2  -9  111.99   13.70
  -1   2  -9   98.49    9.30
  -1  -2   9  145.09   32.60
  -1   2  -9  135.59   53.09
   1   2   9   85.19   47.00
  -1  -2   9   96.19   48.10
  -1  -2   9   96.49   12.20
  -1  -2   9   96.29    9.40
   1   2   9   97.29   11.70
   1   2   9  114.89   13.10
   1  -2  -9  107.19   14.40
  -1   2  -9   99.19   26.90
   1  -2  -9  135.89   35.10
  -1   2  -9   96.19   13.90
   1  -2  -9  117.49   10.20
  -1  -2   9   70.39  143.19
  -1  -2   9  112.49   13.40
   1   2   9  101.89   11.70
   1  -2  -9   90.99   14.40
   1   2  -9  117.39   30.70
  -1   2   9   43.50  109.79
  -1  -2  -9  103.99    9.80
  -1   2   9   85.49   49.99
  -1  -2  -9  113.19   13.90
   1   2  -9  136.49   54.49
   1   2  -9   44.40  147.19
  -1   2   9   98.09   27.10
  -1   2   9  100.19    9.90
   1   2  -9  108.29   14.00
  -1  -2  -9  123.49   30.90
   1  -2   9   64.09  147.09
   1   2  -9  119.69   16.20
   1   2  -9   95.89    8.90
  -1  -2  -9   95.89   54.89
   1  -2   9  157.88   61.29
  -1  -2  -9  147.29   19.80
  -1   2   9  103.49   12.80
   1  -2   9   96.29   28.10
  -2   2  -9    7.20    7.00
   2  -2  -9   -0.80    1.80
   2   2   9    1.90    2.50
  -2   2  -9    0.60    1.70
   2  -2  -9   -0.20    3.10
  -2  -2   9  -27.30  110.09
   2   2   9    1.40    2.50
   2  -2  -9    8.90   50.59
  -2  -2   9    1.50    5.30
  -2  -2   9   23.10   42.00
   2  -2  -9   -1.00    4.60
  -2  -2   9    2.00    2.80
   2   2   9  -11.30   31.70
  -2  -2   9    1.40    3.20
   2   2   9    2.30    5.20
  -2   2  -9    6.30    3.30
  -2  -2   9    0.60    1.70
   2  -2  -9   12.30    5.80
  -2  -2  -9   -6.30   41.20
  -2   2   9   10.00    5.20
   2   2  -9  -38.10   42.50
  -2   2   9  110.19  108.29
  -2  -2  -9   -2.50    2.20
   2   2  -9    3.00    2.00
  -2   2   9    1.30    6.20
  -2  -2  -9   -0.50    1.90
   2   2  -9  -74.79  148.19
   2   2  -9   -1.70    2.20
   2   2  -9    0.80    2.40
  -2  -2  -9    6.00    2.90
   2   2  -9    3.50    4.00
  -2   2   9    1.20    2.10
   2  -2   9  -34.70   39.30
  -2   2   9    0.00    2.10
   2  -2   9   35.50  148.59
  -2   2   9   -8.80   27.00
   2  -2   9    3.40    7.00
  -2  -2  -9   -2.00    2.10
   3  -2  -9  104.89   14.80
  -3  -2   9   52.99   20.80
   3  -2  -9   96.59   32.10
  -3  -2   9  109.69   13.30
  -3   2  -9   89.79   10.90
  -3   2  -9   -0.80   49.50
  -3  -2   9   94.69    8.50
   3  -2  -9   88.89   10.60
  -3  -2   9   82.79   12.30
   3  -2  -9   49.80   53.79
  -3   2  -9  106.19   14.10
  -3   2  -9  102.39   13.00
  -3   2   9  127.39   57.09
  -3   2   9  109.29    9.40
   3   2  -9   85.19    8.50
  -3  -2  -9   92.89   14.10
  -3   2   9   78.09   12.80
  -3   2   9   79.69   26.10
  -3  -2  -9   98.29   26.60
   3  -2   9    9.20   54.99
  -3   2   9   98.99   13.00
  -3  -2  -9   52.49   41.10
   3  -2   9   92.69   28.50
   3   2  -9  148.79   65.19
   3   2  -9   80.09   31.40
   3   2  -9  103.89   15.70
   3   2  -9   89.09   13.30
  -4  -2   9   67.59   10.40
  -4   2  -9   61.39   10.60
   4  -2  -9   60.69   11.80
   4  -2  -9   84.59   10.60
  -4   2  -9   53.09   19.60
  -4   2  -9  111.39   61.09
   4   2   9  104.99   26.80
  -4  -2   9   94.09   27.00
  -4   2  -9   76.79   11.30
   4  -2  -9   75.69   16.30
   4  -2  -9  139.99   37.60
  -4  -2   9   90.49    7.80
  -4  -2   9   79.59   12.10
   4   2   9  109.89   48.80
   4   2  -9  157.98   62.29
  -4   2   9   66.39   59.79
  -4  -2  -9   55.99   18.50
  -4   2   9   61.39   11.60
   4  -2   9  116.29   58.49
   4   2  -9   73.19   26.10
   4   2  -9   78.69   12.30
  -4   2   9   96.49   28.20
   4  -2   9   90.19   28.70
  -4  -2  -9   73.29    9.80
   4   2  -9   76.59   13.50
  -4  -2  -9   66.49   10.80
  -4  -2  -9  112.19   12.90
   4   2  -9   81.69    9.30
  -4  -2  -9  138.69   60.49
  -4   2   9   79.99   12.10
  -5   2  -9   47.70    8.30
  -5   2  -9   28.60    6.40
  -5  -2   9   30.90    7.30
  -5  -2   9   41.10   18.40
  -5  -2   9   42.10    8.60
  -5   2  -9   27.80    6.90
  -5  -2   9   20.00    4.10
  -5   2  -9   63.39   22.10
   5  -2  -9   37.10    8.90
  -5   2  -9   34.80   53.59
   5  -2  -9   26.70    6.10
   5   2   9   17.20   49.00
  -5  -2  -9   26.60    6.30
   5   2  -9   29.50    8.70
  -5   2   9   43.40   10.00
   5   2  -9   15.30    4.30
  -5  -2  -9   31.00    6.50
  -5  -2  -9   21.00   12.80
   5   2  -9   32.00    7.90
  -5   2   9   32.50    7.80
  -5  -2  -9   94.09   57.89
  -5   2   9   28.60    5.50
  -5   2   9   73.69   25.90
   5  -2   9   56.89   63.09
   5   2  -9   25.90   59.29
   5  -2   9   48.40   22.20
  -5  -2  -9   31.60    7.50
   5   2  -9   21.30   14.70
  -5   2   9   45.60   58.79
  -6   2  -9   50.99    9.60
  -6   2  -9   55.79    9.40
   6  -2  -9   51.79   12.10
  -6   2  -9   45.30    8.40
  -6  -2   9   69.99   10.60
   6  -2  -9   54.19   11.40
   6   2   9   35.70   18.00
   6  -2  -9   58.59    9.30
  -6  -2   9   49.70    6.60
  -6  -2   9   51.19   10.10
  -6   2  -9   37.30   17.10
  -6  -2   9   41.00   17.90
   6   2  -9   26.40   18.00
   6   2  -9   72.79   13.00
  -6   2   9   21.30   16.60
   6   2  -9   50.69   10.70
  -6  -2  -9   56.89    9.70
  -6   2   9   59.49   10.90
   6  -2   9   68.69   26.30
  -6   2   9   25.80   17.20
  -6  -2  -9   52.69    8.80
  -6   2   9   65.29   12.60
  -6   2   9   63.39    8.40
  -6  -2  -9   34.40    7.30
  -7   2  -9  158.58   18.00
   7  -2  -9  167.88   22.40
  -7   2  -9  126.69   33.80
  -7   2  -9  136.69   16.30
  -7  -2   9  141.39   17.00
  -7  -2   9  154.48   12.30
  -7  -2   9  157.98   36.90
  -7   2  -9  118.79   15.60
  -7  -2   9  142.59   18.60
   7   2   9  114.59   32.50
   7  -2  -9  127.29   18.70
  -7   2   9  115.09   39.00
  -7  -2  -9  166.38   34.30
  -7   2   9  157.48   19.00
  -7  -2  -9  152.88   14.90
  -7   2   9  135.69   19.80
  -7  -2  -9  153.08   14.20
   7   2  -9  149.79   20.70
  -7  -2  -9  139.89   16.60
  -7   2   9  190.88   44.20
   7   2  -9  135.39   18.50
  -7   2   9  167.58   13.60
   8  -2  -9   88.79   16.60
   8   2   9   75.69   26.70
  -8  -2   9   57.09   27.70
  -8   2  -9   34.50   17.90
  -8  -2   9   72.19    8.60
  -8   2  -9   83.59   11.80
  -8   2  -9   67.29   11.20
  -8  -2   9   55.49   20.90
   8  -2  -9   83.19   15.00
  -8   2  -9   79.59   12.20
  -8  -2   9   63.49   11.30
   8   2  -9   89.59   14.80
  -8   2   9   88.39   10.50
   8  -2   9   36.60   22.90
  -8   2   9   69.79   14.20
  -8  -2  -9   69.79   11.00
  -8   2   9   71.99   12.60
  -8   2   9  109.29   39.70
   8   2  -9   86.69   15.30
  -8  -2  -9   90.49   12.20
  -8  -2  -9   47.00   18.60
  -8  -2  -9   58.49    9.40
  -9  -2   9   21.00   19.60
  -9   2  -9   20.10   15.00
   9  -2  -9    7.10    7.80
  -9  -2   9   18.30    7.30
   9  -2  -9    2.20    5.60
  -9   2  -9   16.70    6.30
  -9   2  -9   18.80   10.80
  -9   2  -9   14.00    5.80
  -9  -2   9   11.40    5.60
  -9  -2   9   16.80    4.60
   9   2   9   17.40   14.10
   9  -2   9   -0.50    5.70
  -9  -2  -9   14.10    4.80
  -9  -2  -9   21.60   13.70
  -9   2   9    8.00    4.80
  -9   2   9   17.20    5.20
  -9  -2  -9   21.00    6.40
  -9   2   9   12.10   12.50
  -9   2   9    6.40    6.50
  -9   2   9   19.30   18.70
  -9  -2  -9   12.90    5.40
   0   2  10   42.40   55.59
   0  -2 -10   60.09   11.80
   0   2 -10   72.49   13.10
   0   2 -10   66.69   11.10
   0   2 -10   95.39   28.80
   0  -2  10   73.29   10.80
   0  -2 -10  -27.50   56.69
   0  -2  10  131.39   61.39
   0  -2  10  104.69   29.20
   0   2  10   74.09   10.50
   0   2  10   71.99   11.10
   0   2  10   82.89   10.30
   0  -2  10   92.39   12.00
   0  -2 -10   66.49   13.60
   0  -2 -10   53.39   23.10
   0   2 -10   86.49   51.79
   0   2 -10   82.29    7.90
   0   2  10  113.09   29.70
   1  -2 -10  152.78   67.29
   1   2  10  148.09   15.20
   1   2  10  170.48   15.50
  -1   2 -10  189.88   21.00
   1   2  10  189.58   38.60
   1  -2 -10  171.78   14.50
   1   2  10  178.08   15.30
  -1  -2  10  190.18   16.30
   1   2  10  119.19   51.79
   1  -2 -10  179.08   42.10
  -1  -2  10  177.68   38.80
  -1  -2  10  156.78   13.80
  -1   2 -10  145.39   66.29
  -1   2 -10  170.18   13.70
   1  -2 -10  195.28   20.80
  -1   2 -10  139.29   34.20
  -1  -2  10  200.98   70.99
  -1   2 -10  175.88   16.60
  -1  -2  10  182.68   16.50
   1  -2 -10  151.18   20.50
  -1  -2 -10  174.58   39.20
   1  -2  10  271.87   80.69
  -1  -2 -10  175.18   14.30
  -1   2  10  199.68   40.00
  -1   2  10  259.47   78.29
   1   2 -10  159.18   13.30
   1   2 -10  196.08   20.60
   1  -2  10  167.68   40.10
   1   2 -10  118.09   60.39
  -1  -2 -10  151.58   21.00
  -1  -2 -10  242.18   81.89
   1   2 -10  257.37   49.10
  -1  -2 -10  171.58   20.30
  -1   2  10  144.09   17.50
  -1   2  10  160.18   14.40
  -2  -2  10  121.39   33.70
   2   2  10  142.99   33.80
   2  -2 -10  178.38   15.00
   2  -2 -10  166.68   21.60
  -2   2 -10  163.38   21.10
  -2  -2  10  168.48   14.00
   2   2  10  181.98   15.80
   2   2  10  181.88   15.50
  -2   2 -10  188.28   20.90
   2  -2 -10  203.08   44.30
  -2   2 -10  140.89   34.10
  -2  -2  10  171.18   15.90
   2   2  10  211.78   62.99
  -2   2 -10  246.48   78.09
  -2   2 -10  165.58   15.40
  -2  -2  10  154.28   17.90
   2  -2 -10  172.28   20.00
   2  -2 -10  131.79   69.29
  -2  -2  10  225.78   74.89
   2   2 -10  209.78   43.90
  -2   2  10  261.07   78.29
  -2   2  10  141.09   18.30
  -2   2  10  164.58   18.30
  -2  -2 -10  190.68   14.90
  -2  -2 -10  205.58   40.10
  -2   2  10  155.48   14.20
   2  -2  10  199.28   68.29
   2   2 -10  188.38   20.50
   2   2 -10  174.48   13.70
   2  -2  10  155.88   37.40
  -2  -2 -10  179.78   20.70
  -2  -2 -10  168.68   16.50
   2   2 -10  188.38   22.30
  -2   2  10  152.08   35.50
  -2  -2 -10  151.38   68.29
   3   2  10   89.99   26.20
   3   2  10  114.19   54.59
   3  -2 -10  152.98   65.79
  -3   2 -10  121.99   64.59
  -3   2 -10   87.99   13.80
   3  -2 -10   72.69   27.60
   3  -2 -10  103.49   15.10
  -3  -2  10   88.29   12.50
  -3   2 -10  106.59   13.70
  -3  -2  10   83.59   12.70
  -3  -2  10   96.79   28.20
  -3  -2  10   90.59    8.80
   3  -2 -10   80.69   14.60
  -3   2 -10  143.39   34.20
  -3   2 -10   98.49   11.10
   3   2 -10   88.79    8.70
  -3   2  10  105.19    9.70
   3   2 -10   81.89   14.60
  -3   2  10   84.69   13.30
   3  -2  10  140.69   79.19
   3  -2  10   68.09   27.00
  -3  -2 -10   78.79   12.00
  -3  -2 -10  130.19   31.80
  -3   2  10   34.40   41.30
  -3   2  10   67.79   11.50
  -3   2  10   63.29   21.90
  -3  -2 -10   94.89   11.20
  -3  -2 -10   80.69   13.40
   3   2 -10   77.89   28.30
   3   2 -10  105.89   14.70
  -3  -2 -10  103.99   58.39
  -4  -2  10    8.90    4.50
  -4  -2  10    7.80    8.60
   4  -2 -10    0.30    4.50
   4  -2 -10    6.40    3.40
   4  -2 -10    7.20    5.60
  -4   2 -10    7.30    9.20
  -4  -2  10    9.60    5.00
  -4   2 -10   14.60    5.70
  -4   2 -10   18.20    5.10
   4  -2 -10   16.20    7.00
  -4  -2  10    6.90    2.90
  -4   2 -10    7.90    4.70
  -4   2  10   21.90    4.80
   4   2 -10   15.90    4.20
  -4   2  10   11.00   11.20
   4   2 -10   10.90   12.70
  -4  -2 -10    0.40    3.90
  -4  -2 -10   13.00    4.40
  -4   2  10    6.50    4.20
   4   2 -10   10.80    5.90
  -4   2  10   16.50    6.60
   4   2 -10   19.80    7.60
  -4  -2 -10    9.10    4.90
  -4  -2 -10   16.90    5.30
   5  -2 -10   52.69    8.80
  -5  -2  10   55.89   10.80
   5  -2 -10   50.69   22.50
  -5   2 -10   65.09   10.50
  -5  -2  10   58.09   10.20
  -5   2 -10   55.79   10.30
  -5   2 -10   37.20   17.40
   5  -2 -10   61.29   13.00
  -5  -2  10   52.79    7.10
   5   2  10   72.59   25.20
   5  -2 -10   65.69   12.30
  -5  -2  10   71.99   25.90
  -5   2 -10   52.19    8.70
  -5  -2 -10   65.19   11.40
   5   2 -10   52.19   11.00
   5   2 -10   49.30   23.60
  -5  -2 -10   44.20   18.80
  -5   2  10   48.70   10.90
  -5   2  10   68.59   24.00
  -5  -2 -10   67.09    9.30
   5   2 -10   38.80    6.90
   5   2 -10   61.29   14.60
  -5   2  10   68.69    8.70
   5  -2  10   32.60   17.50
  -5   2  10   67.89   11.50
  -5  -2 -10   51.89    9.20
   6   2  10    6.40    9.10
  -6  -2  10   14.40    3.70
   6  -2 -10    1.10    3.10
  -6  -2  10    9.40    4.40
  -6   2 -10    6.30    4.00
  -6  -2  10   16.30    6.50
   6  -2 -10   16.00    7.60
  -6   2 -10    6.10    4.30
  -6  -2  10   13.70   13.20
  -6   2 -10   30.10   17.30
   6  -2 -10    3.30    4.10
  -6   2 -10   11.30    4.90
  -6  -2 -10   10.50    5.10
  -6  -2 -10   37.90   18.00
  -6   2  10    9.40    3.80
   6   2 -10    0.90    5.70
  -6   2  10   14.00    5.80
   6  -2  10   22.00   15.30
   6   2 -10   15.70    7.00
  -6   2  10    0.30    4.70
   6   2 -10    2.70    6.00
  -6  -2 -10   11.10    4.40
  -6   2  10   31.20   23.00
   6   2 -10   13.40    4.30
  -6   2  10    1.70    5.20
  -6  -2 -10    4.50    3.30
  -7   2 -10   21.20   13.90
  -7  -2  10   28.10    7.50
  -7  -2  10   24.10    7.70
   7  -2 -10   17.00    5.60
  -7  -2  10    5.30    8.50
   7  -2 -10   21.50    8.20
   7   2  10   40.70   20.20
  -7   2 -10   28.50    7.00
  -7   2 -10   22.20    6.70
   7  -2 -10   22.60    9.50
  -7   2 -10   23.20    7.50
  -7  -2  10   19.90    4.70
  -7  -2 -10   29.00    7.00
  -7   2  10   26.60    5.80
  -7  -2 -10   22.00    6.70
  -7  -2 -10   11.30   11.40
  -7   2  10   19.80   18.70
  -7  -2 -10   34.20    7.30
   7   2 -10   16.80    7.50
  -7   2  10   16.00    6.00
   7   2 -10   25.90    8.90
  -7   2  10   17.70   13.30
   7   2 -10   20.10   18.90
  -7   2  10   22.50    8.30
  -8  -2  10    0.90    7.60
  -8  -2  10   -0.30    3.80
   8   2  10   -0.30    4.60
  -8  -2  10   -2.00    2.10
   8  -2 -10   10.70    7.00
   8  -2 -10   -1.20    5.10
  -8  -2  10    1.00    4.20
  -8   2 -10    0.50    3.50
  -8   2 -10    2.60    4.10
  -8   2 -10   14.40   14.00
  -8   2  10    2.40    6.20
  -8   2  10    0.70    4.60
  -8  -2 -10    2.50    4.00
   8   2 -10    4.40    6.20
  -8  -2 -10   -3.10    2.20
  -8   2  10    3.60    3.20
  -8  -2 -10   16.60   12.20
   8  -2  10   -0.60    5.50
  -8  -2 -10    1.90    3.40
  -8   2  10   -1.40    6.80
  -8   2  10   12.40   15.00
  -9  -2  10   18.90    7.90
  -9   2 -10   30.60    7.90
   9  -2 -10   44.50   12.40
  -9  -2  10   28.40    7.60
  -9   2 -10   39.50    9.90
   9  -2 -10   25.00   10.50
  -9  -2  10   31.90    6.00
  -9   2 -10   23.90    7.20
  -9  -2 -10   18.80   13.10
  -9   2  10   33.10    9.70
  -9  -2 -10   39.40    7.90
  -9   2  10    2.10    9.90
   9   2 -10   37.40   11.10
  -9  -2 -10   36.30    8.70
  -9   2  10   33.00    7.10
  -9   2  10   27.70   10.20
   0  -2  11    1.90    2.90
   0   2  11    0.80    2.00
   0   2 -11    1.90    3.70
   0   2  11   -1.50    2.10
   0   2 -11    3.60    6.90
   0  -2  11   -0.50    4.40
   0  -2 -11    1.10    5.20
   0   2  11    0.40    4.70
   0   2  11   -2.30    2.30
   0  -2 -11   -2.40    2.00
   0   2 -11    0.80    5.30
   0  -2 -11    0.00    2.40
   0  -2 -11   -3.70    2.90
   1  -2 -11   26.20   16.30
  -1  -2  11   37.90    7.60
   1   2  11   65.99   24.40
   1   2  11   47.30    8.40
   1   2  11   48.50    8.20
   1  -2 -11   59.19    8.30
  -1   2 -11   56.59   22.60
  -1   2 -11   36.60    9.60
  -1  -2  11   41.00    8.70
   1   2  11   45.70    8.60
  -1   2 -11   35.00    8.50
  -1  -2  11   35.80    8.00
  -1  -2  11   41.60   19.10
   1  -2 -11   32.70    8.90
   1  -2 -11   70.39   13.40
   1   2 -11   52.69   10.30
  -1   2  11   53.69    8.30
  -1   2  11   55.89   21.90
  -1   2  11   35.80    8.20
   1   2 -11   44.80   21.30
   1   2 -11   45.40   10.70
  -1  -2 -11   42.10    7.00
  -1   2  11   52.49    9.50
  -1  -2 -11   37.80    8.70
   1   2 -11   49.20    6.90
   1  -2  11   78.29   27.90
  -1  -2 -11   57.39   11.50
  -2  -2  11   12.30    5.30
  -2  -2  11    6.10    3.50
  -2  -2  11    4.70    3.00
   2   2  11    0.00    4.50
   2   2  11    3.70    3.40
   2  -2 -11    7.80    9.70
   2   2  11    1.80    3.00
  -2   2 -11    2.70    3.70
   2  -2 -11    6.00    5.70
  -2   2 -11    7.50    4.60
  -2   2 -11   -2.30    3.10
  -2   2 -11   11.20    3.80
   2  -2 -11    9.50    3.90
   2  -2 -11    7.10    4.50
  -2  -2  11    7.90   11.10
  -2   2  11    2.70    5.50
  -2  -2 -11    7.10    9.60
  -2   2  11    5.60    3.10
  -2  -2 -11    1.50    2.70
   2   2 -11    9.30    3.40
   2   2 -11   11.90    5.20
  -2   2  11   12.90    4.80
  -2  -2 -11    4.70    4.20
  -2   2  11    4.20    4.00
   2   2 -11    2.40    4.90
  -2  -2 -11   10.40    5.50
   2  -2  11   12.20   11.90
  -3  -2  11   98.19    9.60
  -3   2 -11  118.39   16.40
   3  -2 -11   90.19   16.10
   3  -2 -11   80.59   11.10
  -3  -2  11  146.89   37.40
  -3   2 -11   86.59   11.00
   3  -2 -11   75.29   29.10
   3   2  11  100.89   30.10
  -3  -2  11   95.29   13.00
  -3   2 -11  119.99   15.60
  -3   2 -11   87.89   27.60
  -3  -2  11   91.89   13.70
   3   2 -11  131.49   37.70
  -3   2  11   93.29   13.70
   3   2 -11   78.49   14.60
  -3   2  11   87.09   14.30
  -3  -2 -11   84.89   13.20
  -3  -2 -11  104.39   12.20
   3   2 -11  116.69   10.20
  -3  -2 -11   96.39   15.30
  -3  -2 -11   83.89   27.40
   3   2 -11   97.19   14.90
  -3   2  11  116.99   12.50
   3  -2  11   93.09   31.90
  -3   2  11   92.39   30.10
  -4  -2  11   92.19   10.10
  -4   2 -11   71.79   12.80
   4  -2 -11  123.19   41.00
  -4   2 -11  112.09   14.80
   4  -2 -11   76.19   11.00
   4  -2 -11  104.79   16.60
  -4  -2  11   78.89   27.90
  -4   2 -11   94.69   29.00
  -4  -2  11   87.49   13.00
   4  -2 -11   90.89   17.30
  -4  -2  11  102.39   14.80
  -4   2 -11   69.29   10.00
  -4  -2 -11   95.19   11.80
  -4   2  11   83.19   10.50
   4   2 -11   68.19   14.20
   4   2 -11   69.69    9.40
  -4  -2 -11   99.29   13.70
  -4  -2 -11   52.29   21.70
  -4   2  11  101.59   15.10
  -4  -2 -11   91.19   14.20
  -4   2  11   59.59   24.10
   4   2 -11   80.49   14.00
   4  -2  11  126.29   37.80
  -4   2  11   68.49   12.30
   4   2 -11   59.19   25.40
  -5   2 -11   34.90    8.10
  -5  -2  11   34.10    8.80
  -5  -2  11   13.50   13.40
   5   2  11   49.60   23.70
  -5   2 -11   28.70    6.70
  -5   2 -11   43.50   21.30
  -5   2 -11   29.60    8.60
   5  -2 -11   29.70    7.00
   5  -2 -11   16.90    8.30
  -5  -2  11   27.20    7.20
   5  -2 -11   10.60   14.50
   5  -2 -11   30.30    9.00
   5   2 -11   25.30    9.10
  -5   2  11   27.20    7.40
  -5  -2 -11   25.60    6.10
   5   2 -11   21.10    5.20
  -5   2  11   38.20   10.20
   5   2 -11   39.40    9.50
  -5   2  11   24.70   17.40
  -5   2  11   27.90    6.00
   5  -2  11   29.60   18.60
  -5  -2 -11   31.80    7.60
  -5  -2 -11   26.10    8.00
   5   2 -11   17.70   16.90
  -5  -2 -11   22.80   14.30
   6  -2 -11   20.00    8.90
  -6  -2  11   19.50    7.60
   6  -2 -11   10.50    4.90
  -6   2 -11   15.30    5.40
  -6  -2  11   18.80    6.90
  -6  -2  11   15.90    4.30
  -6   2 -11   44.30   21.80
   6  -2 -11   25.30   10.50
  -6   2 -11   18.00    5.40
  -6  -2  11   15.00   16.10
  -6   2 -11    9.80    5.90
   6   2 -11   19.90    7.80
   6   2 -11   20.10    9.00
  -6   2  11   12.30   15.40
  -6  -2 -11   22.20    6.30
  -6  -2 -11   13.10   11.80
  -6   2  11   30.10    6.00
   6  -2  11    5.30    8.90
   6   2 -11   18.90    5.10
  -6  -2 -11   21.00    7.10
   6   2 -11    6.70   16.70
  -6   2  11    5.70    5.40
  -6  -2 -11   15.20    5.40
  -6   2  11   41.30    9.10
  -6   2  11    4.80    8.40
   7  -2 -11   94.39   18.20
  -7  -2  11  129.09   17.20
  -7   2 -11   96.19   14.50
  -7   2 -11  167.88   42.30
  -7  -2  11  164.28   20.20
  -7  -2  11   87.89   29.40
  -7  -2  11  162.58   12.30
   7  -2 -11   95.19   20.20
  -7   2 -11  148.09   18.90
  -7  -2 -11   89.89   28.00
  -7  -2 -11  121.29   15.50
  -7  -2 -11  110.19   14.80
  -7   2  11  117.49   17.80
  -7   2  11  107.99   18.00
  -7   2  11  144.09   12.80
  -7  -2 -11  142.99   18.20
   7   2 -11  182.18   49.70
   7   2 -11  120.09   18.70
  -7   2  11   97.59   41.90
   7   2 -11  123.39   20.40
  -8  -2  11   39.20    9.70
   8  -2 -11   54.29   13.60
  -8   2 -11   46.00   10.60
  -8  -2  11   44.30    6.90
   8  -2 -11   36.10   11.00
  -8   2 -11   56.69   11.00
  -8  -2  11   14.80   17.00
  -8  -2  11   38.80   10.40
  -8   2 -11   44.20    9.60
  -8   2  11   73.49   32.70
  -8   2  11   53.69    8.80
  -8  -2 -11   47.70    9.40
   8   2 -11   54.09   14.00
  -8  -2 -11   27.20   16.50
  -8   2  11   94.99   40.00
  -8   2  11   50.19   11.30
  -8  -2 -11   35.60    8.70
  -8  -2 -11   47.90   10.40
  -8   2  11   44.40   11.90
   0   2 -12   40.70    9.30
   0  -2 -12   43.30    9.50
   0   2  12   27.10    6.70
   0   2  12   44.50    8.80
   0  -2 -12   32.90    9.50
   0   2  12   55.99   23.90
   0   2 -12   41.20    6.50
   0  -2  12   47.40   21.90
   0  -2 -12   28.10   18.30
   0   2  12   49.50    9.50
   0   2 -12   31.60    9.30
   0  -2 -12   40.10    7.20
   0   2 -12   29.30   18.00
   0  -2  12   36.20    7.70
   1  -2 -12   46.40    7.90
   1  -2 -12   62.79   12.30
  -1   2 -12   62.99    8.50
   1  -2 -12   90.19   15.30
  -1   2 -12   61.19   23.30
   1  -2 -12   41.40   23.50
   1   2  12   61.09    9.70
  -1  -2  12   61.19   10.70
   1   2  12   57.09    9.50
   1   2  12   98.79   31.60
   1   2  12   65.19   10.70
  -1   2 -12   32.40   10.10
  -1   2 -12   51.29   10.60
  -1  -2  12   71.79   31.20
  -1  -2  12   63.69   10.60
   1   2 -12   71.09   13.10
   1   2 -12   72.29    8.60
  -1   2  12   32.50   19.00
  -1  -2 -12   81.99   29.20
  -1   2  12   55.29    9.10
  -1  -2 -12   57.39   12.30
  -1  -2 -12   92.99   13.90
   1   2 -12   59.19   12.70
  -1  -2 -12   60.39    8.80
   1  -2  12   28.00   17.30
  -1   2  12   56.69   10.50
   1   2 -12   27.30   21.20
  -1   2  12   64.59   11.30
  -2   2 -12    8.60   11.50
   2   2  12   29.20   18.10
  -2   2 -12   26.60    7.90
  -2  -2  12   11.10   11.70
  -2   2 -12   20.70    5.30
  -2  -2  12    8.60    5.00
   2  -2 -12   18.70    7.90
  -2  -2  12   18.90    6.60
   2  -2 -12   17.60    7.50
   2  -2 -12   10.70   14.00
   2   2  12   17.00    5.90
  -2   2 -12   22.30    8.10
   2  -2 -12   17.90    5.20
  -2  -2  12   25.90    5.60
  -2  -2 -12   30.50   18.20
  -2   2  12   34.80   18.00
   2   2 -12   18.90    4.60
   2  -2  12   51.79   23.80
  -2  -2 -12   23.40    7.10
  -2   2  12   12.40    4.80
  -2   2  12   26.70    6.30
  -2  -2 -12   23.40    8.20
   2   2 -12   37.90   22.50
  -2  -2 -12   18.60    5.10
  -2   2  12   12.20    5.80
   2   2 -12   13.90    7.20
   3  -2 -12   86.59   35.70
  -3   2 -12   72.89   12.70
  -3   2 -12   74.89   14.10
  -3  -2  12  105.69   14.40
  -3   2 -12   87.29   10.90
  -3  -2  12   79.19   12.80
   3  -2 -12   67.29   10.10
  -3  -2  12  132.59   36.40
   3  -2 -12   86.39   14.60
   3  -2 -12   87.99   16.50
  -3   2 -12   54.79   23.60
  -3  -2  12   61.39    9.30
   3   2  12   54.09   23.70
  -3   2  12   92.69   14.00
   3   2 -12   69.79   27.80
  -3   2  12  109.19   12.20
  -3  -2 -12  105.79   14.80
  -3  -2 -12   77.69   10.50
   3  -2  12   43.60   24.40
   3   2 -12   97.59   17.20
  -3  -2 -12   48.00   21.60
  -3  -2 -12   81.79   14.50
  -3   2  12   71.29   13.20
   3   2 -12   87.49   11.50
  -4   2 -12   56.19   12.20
  -4  -2  12   68.39    9.20
   4  -2 -12   70.29   10.40
   4  -2 -12   54.99   27.00
  -4  -2  12   64.29   11.90
  -4   2 -12   67.49    9.80
   4  -2 -12   74.19   13.90
  -4  -2  12   72.59   28.40
  -4   2 -12   57.19   25.40
  -4   2 -12   62.69   11.40
   4  -2 -12   36.00   11.30
  -4  -2  12   79.59   12.40
  -4   2  12   70.79   13.40
   4  -2  12   49.00   23.80
  -4   2  12   70.49   12.40
  -4   2  12   83.29   10.70
  -4   2  12   68.09   26.50
  -4  -2 -12   68.79   10.00
   4   2 -12   52.09   13.40
  -4  -2 -12  151.18   38.90
   4   2 -12  129.79   42.40
   4   2 -12   60.89    8.90
   4   2 -12   83.59   15.00
  -4  -2 -12   81.49   12.80
  -4  -2 -12   75.49   13.70
   5  -2 -12   19.50    8.60
  -5  -2  12   41.70    6.80
  -5  -2  12   18.50   15.50
  -5   2 -12   45.90   26.50
   5  -2 -12   28.20    8.80
  -5   2 -12   37.50    7.60
  -5  -2  12   30.20    8.90
   5  -2 -12   49.70   27.80
  -5   2 -12   37.50    8.60
   5  -2 -12   27.90    7.00
  -5  -2  12   29.40    8.30
  -5  -2 -12   30.00    7.90
  -5   2  12   15.90   15.20
   5   2 -12   23.60    9.50
  -5  -2 -12   28.70   17.70
  -5   2  12   29.40    9.60
  -5   2  12   17.80    6.90
   5   2 -12   26.20    5.90
  -5   2  12   28.60    6.40
  -5  -2 -12   22.50    7.60
   5   2 -12   24.70   18.00
   5   2 -12   25.30    9.20
  -6  -2  12   35.10   10.00
   6  -2 -12   13.20    9.50
   6  -2 -12   29.80    9.90
  -6  -2  12   29.50    8.40
  -6   2 -12   16.80   13.00
   6  -2 -12    8.70    4.70
  -6  -2  12   18.20   16.10
  -6  -2  12   22.80    5.40
  -6   2 -12   16.10    6.60
  -6   2 -12   18.50    6.80
  -6   2 -12   39.10   10.10
   6  -2  12   -0.20    6.30
   6   2 -12   28.20    6.00
   6   2 -12   23.50   20.30
  -6   2  12   22.50   17.40
  -6  -2 -12   29.80    7.90
  -6  -2 -12   24.90    6.70
  -6   2  12   30.20    8.80
   6   2 -12   12.90    8.40
  -6  -2 -12   23.70   17.00
  -6  -2 -12   17.40    7.20
  -6   2  12   23.40   10.10
   6   2 -12   13.80    7.70
  -6   2  12   24.00    6.00
  -7   2 -12   -0.50    4.50
   7  -2 -12   12.40    7.70
   7  -2 -12   15.40    8.20
  -7  -2  12    0.90    4.40
  -7  -2  12    3.90    6.00
  -7   2 -12   -1.50    4.00
  -7  -2  12    2.80    3.20
   7  -2 -12    7.10    4.40
  -7   2 -12    2.70   11.70
   7   2  12    0.70    6.30
  -7   2 -12   -2.00    2.90
  -7   2  12    2.40    5.50
   7  -2  12   -1.10    7.00
  -7   2  12    7.90   15.30
  -7  -2 -12    0.40    3.80
  -7   2  12    0.80    3.60
  -7   2  12    0.80    6.10
  -7  -2 -12    2.60    5.30
   7   2 -12    0.20    5.80
  -7   2  12    6.60   11.30
   7   2 -12    6.10    7.20
  -7  -2 -12    1.10    4.40
   0   2 -13    0.00    2.30
   0   2 -13    1.60    4.60
   0  -2 -13    4.20    9.90
   0   2 -13   -1.70    4.10
   0   2  13    4.90    4.80
   0  -2 -13   -0.20    2.70
   0  -2 -13    1.90    3.60
   0   2  13    0.80    3.00
   0  -2 -13    1.50    4.50
   0   2  13    0.10    6.50
   0   2  13    0.30    3.50
   1   2  13  124.59   37.30
  -1   2 -13   99.09   34.00
  -1  -2  13   44.80    9.60
  -1   2 -13   81.49   10.00
  -1  -2  13   59.99   10.40
   1  -2 -13   59.19   13.50
   1   2  13   69.09   11.00
   1  -2 -13   62.79   12.50
   1  -2 -13   59.19    9.30
  -1   2 -13   70.99   14.30
   1  -2 -13   19.90   18.60
  -1  -2  13   72.29   28.60
  -1   2 -13   89.29   14.90
   1   2  13   50.89    9.90
  -1   2  13   72.59   12.00
   1   2 -13   45.00   24.20
  -1  -2 -13   68.09   12.70
   1   2 -13   69.79   13.20
  -1  -2 -13   49.30    8.30
  -1  -2 -13   67.29   14.00
   1   2 -13   63.09    8.80
  -1   2  13   60.59   26.00
  -1  -2 -13   78.09   31.70
   1   2 -13   65.89   14.20
   1  -2  13  104.09   35.10
  -1   2  13   36.20   10.80
  -1   2  13   61.19   10.00
  -2   2 -13   10.40    6.40
   2  -2 -13   15.40    7.50
  -2   2 -13   17.60    7.20
   2  -2 -13   12.10   14.20
  -2  -2  13   10.20   13.30
  -2   2 -13    7.90   10.40
  -2  -2  13    8.40    4.90
   2  -2 -13    8.20    5.00
  -2   2 -13    7.40    3.40
  -2  -2  13    4.60    4.60
   2   2  13    0.10    5.00
   2  -2 -13   15.30    5.20
   2   2 -13    1.10    9.50
  -2  -2 -13   33.20   23.50
   2   2 -13   17.60    7.40
  -2   2  13   11.20    4.80
  -2   2  13   38.20   23.00
  -2  -2 -13   20.80    7.80
   2   2 -13    5.40    3.30
  -2   2  13   17.30    6.40
   2  -2  13    6.20   12.30
  -2   2  13    9.90    5.90
  -2  -2 -13   11.30    4.60
  -2  -2 -13   -0.20    4.00
   2   2 -13   21.30    8.70
   3  -2 -13    2.30    5.50
  -3   2 -13   17.30   16.70
  -3   2 -13    5.90    6.10
  -3   2 -13    2.20    3.10
  -3  -2  13    5.30    4.80
  -3  -2  13   -1.50    6.50
   3   2  13   -0.40    4.80
  -3  -2  13   12.20    4.30
   3  -2 -13    2.00    5.10
   3  -2 -13    5.30    4.00
   3  -2 -13   -1.40    6.40
  -3  -2  13    3.50    4.00
  -3   2 -13   -0.90    2.80
  -3  -2 -13    2.30    7.00
  -3   2  13   15.80   14.40
  -3   2  13    7.10    3.90
  -3   2  13    0.80    4.30
  -3   2  13    2.10    5.00
   3   2 -13   -4.00    4.10
   3   2 -13    5.10    3.60
   3   2 -13    1.70    8.60
   3  -2  13    1.30    8.80
  -3  -2 -13    6.50    5.20
   3   2 -13    5.40    6.90
  -3  -2 -13   14.20    7.20
  -3  -2 -13    6.40    3.80
   4  -2 -13   14.30    9.00
   4   2  13   -0.70    5.30
   4  -2 -13   -4.40    4.50
  -4  -2  13    2.80    8.90
  -4  -2  13    1.50    4.90
  -4   2 -13    0.80    4.10
   4  -2 -13    6.70    4.40
  -4   2 -13    2.00    2.90
  -4  -2  13    0.10    2.80
  -4  -2  13   15.00    6.50
   4  -2 -13   -2.00    6.00
  -4   2 -13   -2.40    5.10
   4   2 -13    3.40    3.30
  -4   2  13    4.90    3.80
  -4  -2 -13    8.10    5.40
  -4  -2 -13   -1.80    4.60
  -4  -2 -13    2.80    3.60
   4  -2  13   -0.20    5.80
   4   2 -13    8.60    6.80
   4   2 -13    3.70    6.30
  -4   2  13    4.60    5.50
  -4  -2 -13    0.70    4.40
  -4   2  13   -1.70    5.20
   4   2 -13   -0.80    7.30
  -4   2  13    4.50    4.90
  -5  -2  13   44.40    9.80
  -5  -2  13   44.60    7.50
   5  -2 -13   39.90   10.70
  -5  -2  13   24.60   17.00
  -5   2 -13   80.59   32.70
  -5   2 -13   39.80    8.00
  -5   2 -13   50.59   12.10
  -5  -2  13   63.99   14.30
  -5   2 -13   35.10    9.00
   5  -2 -13   40.60    8.40
   5  -2 -13   24.50   11.40
   5   2 -13   29.30   22.70
  -5   2  13   40.90   10.50
  -5   2  13   28.30   16.80
  -5   2  13   42.70   10.40
  -5  -2 -13   51.49    9.10
   5   2 -13   43.70   11.30
  -5   2  13   51.69    8.90
  -5  -2 -13   43.60   10.10
  -5  -2 -13   17.00   13.50
   5   2 -13   41.40   12.10
  -5  -2 -13   42.00   10.70
   5   2 -13   24.10    6.10
   0   2  14   73.69   12.20
   0  -2 -14   53.69   29.80
   0   2  14   40.80   10.90
   0   2  14   73.29   11.20
   0   2 -14   63.39   13.20
   0  -2 -14   51.29   10.80
   0  -2 -14   77.29   14.40
   0   2 -14   70.89    9.80
   0   2 -14   71.59   15.10
   0  -2 -14   47.80   12.60
   0  -2  14   79.19   32.20
   0   2 -14   61.89   28.60
   1  -2 -14   20.50    9.10
  -1   2 -14   25.70    9.40
   1  -2 -14   31.80    7.10
  -1   2 -14   26.60    6.10
   1  -2 -14   29.40   19.60
   1  -2 -14   25.40    8.50
  -1  -2  14   22.10    7.20
  -1   2 -14   31.50    9.20
  -1  -2  14   27.70   17.90
   1   2  14   30.70    8.10
  -1   2  14   22.00    8.00
   1   2 -14   34.20    9.90
   1   2 -14   27.20   10.00
  -1  -2 -14   17.00    8.50
  -1  -2 -14   11.40   12.60
  -1   2  14   27.80    9.30
   1   2 -14   21.00    5.40
  -1   2  14   31.90    7.60
  -1   2  14   30.10   21.30
   1   2 -14   15.80   14.70
   1  -2  14   27.30   32.30
  -1  -2 -14   41.10   11.10
  -1  -2 -14   22.70    7.30
   2  -2 -14   69.49   31.90
  -2   2 -14   29.80    9.70
  -2   2 -14   53.59   27.40
  -2  -2  14   32.90    9.20
   2  -2 -14   21.40    9.40
  -2  -2  14   48.30   24.70
  -2  -2  14   17.80    6.60
  -2   2 -14   30.90    6.70
   2  -2 -14   24.00    6.40
   2  -2 -14   16.60    7.60
  -2  -2 -14   16.60    7.70
   2   2 -14   36.40   21.40
  -2  -2 -14   18.30    8.50
   2   2 -14   25.10    9.20
  -2  -2 -14   30.70    6.90
  -2   2  14   25.10   20.70
   2   2 -14   32.20    6.60
  -2   2  14   33.10    7.20
  -2   2  14   39.80    9.10
  -2  -2 -14   17.30   14.60
   2   2 -14   29.10   10.30
  -3   2 -14   52.79   11.10
   3  -2 -14   42.00    8.70
   3  -2 -14   74.69   15.80
  -3  -2  14   64.99   11.80
  -3  -2  14   71.89   10.10
  -3   2 -14   63.99   29.70
  -3   2 -14   58.99   15.30
  -3  -2  14   37.40   22.80
  -3  -2  14   60.09   11.90
   3  -2 -14   47.40   11.30
   3  -2 -14   35.40   24.90
   3   2 -14   16.20   16.70
   3   2 -14   50.79   12.40
   3   2 -14   45.30   13.50
  -3   2  14   48.30   10.70
  -3   2  14   47.50    9.00
  -3  -2 -14   56.39    9.20
  -3  -2 -14   59.09   14.90
  -3  -2 -14   55.59   12.30
   3   2 -14   58.49    8.70
  -3   2  14   86.49   33.80
   0   3   0   -0.90    0.40
   0   3   0   -2.40    6.20
   0  -3   0    7.20    6.80
   0  -3   0   -0.10    0.40
   0  -3   0   -1.00    0.40
   0   3   0    0.40    0.80
   0  -3   0  -20.10   27.50
   0   3   0   -0.20    0.60
   0   3   0   -0.10    0.30
  -1  -3   0 2048.99  179.98
  -1   3   0 1783.92  136.29
   1  -3   0 1881.41  251.17
   1  -3   0 1821.12  136.59
   1  -3   0 1807.82  118.39
   1   3   0 1683.03  116.79
  -1   3   0 2170.38  271.57
  -1   3   0 1625.24  116.79
  -1  -3   0 1707.73  118.59
   1   3   0 1791.52  176.68
   2   3   0   80.89    4.80
   2   3   0  100.79   10.10
  -2   3   0   41.50   83.49
  -2   3   0   62.49    7.50
  -2  -3   0   67.29    6.20
   2  -3   0   72.99   68.69
   2  -3   0   64.59    6.50
  -2   3   0   70.09    7.90
  -2   3   0   76.79   31.20
  -2  -3   0   71.19   10.20
   2   3   0  111.69   39.70
   2  -3   0  101.29   31.40
   2  -3   0   88.79   18.40
  -2   3   0   71.89   16.00
   2   3   0   74.69    4.90
   2   3   0   74.99    6.80
  -2  -3   0  122.49   41.10
  -2  -3   0   65.69    5.20
   2  -3   0   50.29    6.80
  -3   3   0  569.44  210.88
  -3  -3   0  550.54   33.50
  -3   3   0  723.13   96.19
   3  -3   0  577.84   51.39
   3   3   0  535.45   33.60
  -3  -3   0  544.75   44.00
  -3  -3   0  569.14   33.40
   3  -3   0  529.55   36.10
  -3  -3   0  541.55   40.50
  -3  -3   0  510.75   36.80
  -3  -3   0  519.25   35.60
   3  -3   0  559.24   80.99
   3   3   0  571.24   33.60
   3   3   0  642.94  105.29
  -3   3   0  522.35   36.60
   3  -3   0 1026.20  282.77
  -3   3   0  563.24   36.40
   3  -3   0  592.74   36.70
  -3   3   0  532.15   49.40
  -4   3   0 1127.99   70.39
   4  -3   0 1137.69  327.67
   4   3   0 1157.38  168.18
  -4  -3   0 1052.39   72.79
   4  -3   0 1283.27  122.89
   4   3   0 1325.97  164.58
   4  -3   0 1101.49   69.49
  -4   3   0 1054.09   69.59
  -4   3   0 1298.27  339.37
  -4  -3   0 1135.59   66.49
  -4   3   0 1118.79  117.29
  -4  -3   0 1048.00   71.19
  -4  -3   0 1071.69   66.79
   4   3   0 1115.09   66.69
  -4  -3   0 1072.79   80.49
   4   3   0 1106.19   66.79
   4  -3   0 1055.69   87.39
  -4   3   0 1013.40   85.69
   5   3   0    6.30   28.60
  -5  -3   0   -0.60    0.90
  -5  -3   0    0.70    1.00
  -5  -3   0    0.50    1.50
  -5   3   0    2.50    2.60
   5  -3   0    1.80    4.10
  -5  -3   0   10.70   14.40
   5  -3   0  -15.10   25.30
  -5  -3   0    1.40    2.20
  -5   3   0   -2.80   25.40
  -5   3   0    7.50    7.20
  -5  -3   0   12.70   16.00
   5  -3   0    0.90    2.30
   5   3   0    0.00    0.30
  -5   3   0    0.10    2.20
  -5   3   0   28.10   62.59
   5  -3   0   -4.10   45.00
   5  -3   0    0.40    1.90
   5   3   0    2.40    1.30
   6  -3   0  126.99   12.30
   6   3   0   60.19   49.20
  -6  -3   0  105.09   18.10
  -6  -3   0  125.09    9.90
  -6   3   0  128.49   31.30
   6  -3   0   90.29   75.89
  -6  -3   0  125.49   21.50
  -6   3   0  157.78   57.49
  -6  -3   0  127.49   35.30
  -6   3   0  145.99   13.10
  -6   3   0  162.88   14.40
   6  -3   0  152.68   13.30
   6   3   0  128.39   10.10
  -6  -3   0  130.49   10.50
   6  -3   0  126.79   53.79
   6  -3   0  109.99   29.50
  -7  -3   0  509.05   32.40
   7  -3   0  480.85   69.79
  -7  -3   0  513.75   74.19
  -7   3   0  494.75   35.80
  -7  -3   0  487.15   33.00
  -7   3   0  381.96   87.69
  -7  -3   0  539.35   46.70
  -7  -3   0  476.45   43.50
  -7   3   0  494.75   67.79
  -7   3   0  487.95   36.60
   7  -3   0  442.86  100.59
  -8  -3   0   26.80    4.60
  -8   3   0   27.70    7.40
  -8   3   0   30.20   16.60
  -8   3   0   20.10    5.90
  -8  -3   0   22.40    4.90
  -8  -3   0   24.80   10.60
   8  -3   0  -40.40   51.09
   8   3   0   27.50   87.59
  -8  -3   0   32.20   11.20
  -8  -3   0   40.00   32.80
   8   3   0  -29.90   56.69
  -8   3   0   13.40   53.79
   8  -3   0    1.60   87.59
  -9   3   0   12.70    5.60
  -9  -3   0    3.10    4.60
  -9  -3   0   19.50   44.80
  -9   3   0    7.50    5.00
  -9   3   0   24.30   15.30
  -9  -3   0    1.20    3.20
  -9   3   0  -12.30   59.59
  -9  -3   0    7.70    3.40
  -9  -3   0    8.00    7.30
 -10   3   0    2.70    3.90
 -10   3   0    2.40    4.10
 -10  -3   0    0.70    3.20
 -10   3   0   22.90   16.40
 -10  -3   0    2.00    4.20
  10  -3   0   -1.40    4.20
 -10  -3   0    6.30    3.20
 -10  -3   0    2.20    2.90
  11  -3   0  100.69   34.60
 -11   3   0   85.89   14.00
 -11  -3   0  102.39   13.00
 -11   3   0  118.19   15.90
 -11   3   0  115.19   36.30
 -11   3   0  102.69   17.00
 -11  -3   0  132.79   11.50
 -12   3   0   41.40   10.50
 -12   3   0   64.09   27.20
 -12  -3   0   54.69    8.10
 -12   3   0   54.19   11.00
 -12  -3   0   46.60   17.40
 -12   3   0   63.29   13.70
 -12  -3   0   53.79    9.00
   0   3   1  379.36   30.50
   0   3  -1  391.16   30.20
   0   3  -1  343.97   22.70
   0  -3   1  539.15  144.79
   0  -3   1  392.66   42.10
   0   3   1  389.76   23.80
   0   3   1  415.06   43.00
   0   3  -1  345.77   39.40
   0   3   1  373.76   24.00
   0  -3  -1  448.96  136.39
   0  -3  -1  335.87   29.60
   0  -3  -1  371.26   23.90
   0  -3   1  430.36   31.90
   0  -3  -1  355.26   23.70
  -1   3  -1 1552.14  109.99
  -1   3  -1 1701.23  246.48
   1  -3  -1 1757.52  131.79
   1  -3  -1 2312.37  284.67
  -1   3  -1 1595.04  127.49
   1   3   1 1533.65  111.09
  -1  -3   1 1506.35  114.09
   1  -3  -1 1759.02  112.19
   1  -3   1 1802.42  132.09
  -1   3   1 1594.94  128.49
  -1   3   1 1705.13  111.89
   1  -3   1 1631.34  110.99
  -1   3   1 1398.96  264.67
  -1  -3  -1 1787.92  176.68
   1  -3   1 1755.82  236.98
   1   3  -1 1643.54  113.59
  -2  -3   1  259.27   34.80
   2  -3  -1  442.66  171.58
  -2  -3   1  783.02  216.98
   2  -3  -1  232.58   32.20
  -2   3  -1  418.26  163.98
  -2  -3   1  217.78   18.90
  -2   3  -1  247.58   17.40
  -2  -3   1  245.98   15.30
   2  -3  -1  206.58   16.10
   2  -3  -1  264.77   50.49
  -2   3  -1  263.77   47.70
  -2  -3   1  244.18   15.40
  -2   3  -1  271.47   32.20
   2  -3  -1  238.98   17.20
   2  -3  -1  260.47   17.80
   2  -3   1  285.97   34.60
  -2   3   1  239.58   32.70
  -2  -3  -1  236.08   15.60
  -2   3   1  225.68   16.20
   2  -3   1  430.76  159.38
   2   3  -1  224.78   26.40
   2   3  -1  257.97   19.70
   2   3  -1  656.33  170.18
  -2   3   1  269.47  137.49
   2   3  -1  238.08   15.40
  -2   3   1  367.16   58.69
  -2   3   1  222.58   17.00
   2  -3   1  351.76   59.19
   3  -3  -1 1986.70  400.06
  -3   3  -1 1321.37  126.39
  -3  -3   1 1386.86  100.19
  -3  -3   1 1316.97   90.49
   3  -3  -1 1453.65   88.89
   3  -3  -1 1519.75  105.89
   3  -3  -1 1415.86  131.39
  -3   3  -1 1454.55   88.59
  -3   3  -1 1456.05  103.69
  -3   3   1 2109.29  408.66
   3   3  -1 1355.46   91.99
  -3   3   1 1398.06  104.99
   3  -3   1 1429.76  133.09
   3   3  -1 1448.56  103.49
  -3   3   1 1321.37  127.99
   3  -3   1 1719.33  341.07
   3  -3   1 1403.36  104.09
  -3   3   1 1463.55   89.19
   4  -3  -1   51.59    7.40
  -4  -3   1   62.29    5.40
  -4   3  -1   57.59    8.00
  -4   3  -1   58.29    8.20
  -4  -3   1   69.39   11.30
  -4   3  -1   69.99   18.00
  -4   3  -1   33.00   27.10
   4  -3  -1   34.30   14.20
  -4  -3   1   50.19   16.70
   4   3   1   75.79    9.70
   4  -3  -1   67.69   36.50
  -4   3  -1   44.60  109.49
   4  -3  -1   -5.60  104.59
   4  -3  -1   40.50    7.30
   4   3   1  103.99   61.69
  -4  -3   1   53.29    4.80
   4  -3   1  285.27   63.29
   4   3  -1   72.99   81.79
   4  -3   1   67.19  108.29
   4  -3   1   62.09   17.20
  -4   3   1   50.79    6.80
  -4  -3  -1   58.59    4.50
  -4   3   1   45.70    7.60
  -4   3   1   51.89   17.40
  -4   3   1   57.09    8.30
  -4  -3  -1   44.80    7.30
  -4  -3  -1   40.90   51.69
  -4   3   1   79.19  135.69
   4   3  -1   31.10   62.29
  -4  -3  -1   56.69    4.30
  -4   3   1   37.30   29.60
  -4  -3  -1   97.09   17.10
   4   3  -1   57.19    5.20
   5  -3  -1  372.76   27.90
  -5  -3   1  380.46   24.90
   5  -3  -1  458.35   89.99
   5   3   1  394.26   44.70
   5   3   1  424.06   32.10
   5  -3  -1  435.86   57.79
  -5  -3   1  431.46   37.20
   5   3   1  231.68   61.69
   5  -3  -1  199.48   96.89
  -5  -3   1  426.26   58.59
  -5  -3   1  362.76   25.30
  -5   3  -1  355.76   74.39
  -5   3  -1  376.56   28.00
   5  -3  -1  338.67   27.00
  -5   3  -1  375.86   27.50
  -5  -3   1  343.87   55.79
  -5   3  -1  384.36   52.89
  -5  -3   1  407.26   33.90
   5  -3   1  396.56   81.19
  -5   3   1  441.76   82.79
  -5   3   1  448.16   58.49
   5   3  -1  362.76   91.39
  -5  -3  -1  413.56   43.90
   5   3  -1  407.66   25.50
  -5  -3  -1  397.16   31.60
  -5  -3  -1  376.06   24.30
  -5   3   1  385.76   28.50
  -5   3   1  202.78  104.89
  -5  -3  -1  386.06   24.70
  -5   3   1  419.06   28.20
   5  -3   1  356.46   52.69
  -5   3   1  379.06   26.90
  -6  -3   1   28.90   25.80
  -6  -3   1    2.30    3.70
  -6   3  -1   -2.10    1.30
   6  -3  -1   -0.60    1.80
   6  -3  -1   -2.20    1.10
  -6   3  -1    0.40    2.30
   6  -3  -1    3.50    6.40
  -6  -3   1   -0.40    1.60
  -6  -3   1    1.10    1.50
   6   3   1   -6.60   28.10
   6  -3  -1   -9.90   29.60
   6  -3  -1  -25.10   64.19
  -6   3  -1  -10.90   30.70
  -6  -3   1    0.60    1.50
  -6   3  -1   -0.50    2.40
  -6  -3  -1   19.30   18.40
  -6  -3  -1   -0.40    0.90
   6   3  -1    0.90    1.30
  -6  -3  -1    1.90    2.30
  -6   3   1  -75.89   30.60
  -6   3   1   -0.60    1.70
  -6   3   1    1.00    2.00
  -6  -3  -1    0.40    1.00
  -6   3   1   -3.90    1.30
   6  -3   1  -27.90   54.59
   6  -3   1   10.80   34.90
   6   3  -1    9.50   47.70
   6  -3   1    3.30    5.50
   6   3  -1   -1.60    1.20
  -6   3   1    0.20    2.00
  -7  -3   1   24.10    4.80
  -7   3  -1   38.20   17.10
   7  -3  -1   18.20   12.90
  -7  -3   1   11.50   32.20
  -7  -3   1   31.70   12.00
  -7  -3   1   27.10    9.80
   7  -3  -1   24.00    6.40
  -7   3  -1   47.10   45.20
  -7  -3   1   19.60    4.00
  -7   3  -1   20.60    6.30
   7  -3  -1   30.10    6.60
  -7   3  -1   23.50    6.20
   7  -3  -1  -20.40   38.10
   7  -3  -1   57.29   89.99
   7   3   1   30.90   50.79
  -7   3   1   36.70   17.60
   7   3  -1   57.19   51.79
  -7  -3  -1   20.20    4.10
  -7  -3  -1   33.40   11.00
  -7   3   1   18.40    5.40
  -7   3   1   12.70   38.20
   7  -3   1  -41.70   39.00
  -7  -3  -1   -9.80   24.20
   7  -3   1   28.70   70.29
   7   3  -1   20.40    4.50
  -7   3   1   26.90    7.40
  -7   3   1   17.10    4.90
   7   3  -1    1.70   56.09
   7   3  -1   21.80    4.30
  -7  -3  -1   26.60    4.20
   8  -3  -1    5.20    7.20
  -8  -3   1   -0.60    2.00
  -8  -3   1    2.80    3.80
  -8  -3   1  -34.20   32.80
  -8   3  -1  -50.59   42.70
  -8   3  -1   -2.30    1.20
   8  -3  -1    2.60    3.10
  -8   3  -1   15.20   10.90
  -8  -3   1    1.10    1.90
  -8   3  -1    4.90    4.10
   8  -3  -1   69.29   50.49
  -8  -3   1   -0.50    1.60
   8   3   1   12.80   60.79
   8  -3  -1    6.10    3.90
  -8  -3  -1    0.20    1.70
   8   3  -1   -1.50   60.69
   8   3  -1    1.40    2.40
   8   3  -1    6.50    2.80
  -8   3   1   10.10   10.10
  -8  -3  -1    0.20    2.00
  -8   3   1    6.20    3.80
  -8  -3  -1    1.50    2.80
  -8   3   1    1.60    3.80
  -8   3   1    5.20   51.79
  -8   3   1    1.20    3.20
  -8  -3  -1  -39.90   26.00
   9  -3  -1   36.60    8.50
  -9   3  -1   31.60   17.20
  -9   3  -1   47.20    9.30
   9  -3  -1   36.30    8.10
   9  -3  -1   29.00   63.89
  -9  -3   1   55.69    7.60
  -9  -3   1   48.10    7.80
  -9  -3   1   39.00   13.10
  -9  -3   1  115.59   56.39
  -9   3  -1  -17.70   65.19
  -9   3  -1   34.20    8.70
  -9  -3   1   30.60   13.80
  -9  -3  -1   36.60    5.80
  -9  -3  -1   34.70   12.30
   9   3  -1   30.30    6.00
  -9  -3  -1   39.20    6.70
  -9   3   1   48.90    9.50
  -9  -3  -1   43.60   14.10
  -9   3   1   85.79   30.20
  -9   3   1   28.10    7.20
  -9   3   1   47.80   10.80
  -9   3   1   -7.70   54.09
  -9  -3  -1   56.69   45.60
 -10  -3   1   92.59   23.30
 -10  -3   1   57.29   17.90
 -10  -3   1   86.89   11.50
 -10   3  -1  109.59   14.80
 -10  -3   1   77.39   10.30
 -10   3  -1  107.89   16.40
 -10   3  -1  116.79   33.00
 -10   3   1   93.09   13.40
 -10  -3  -1   93.09   22.20
 -10  -3  -1   96.49   21.40
  10  -3   1  115.89   36.90
 -10   3   1  103.79   16.00
 -10  -3  -1   90.59   11.20
 -10   3   1  123.29   35.10
 -10   3   1   84.49   13.40
 -10  -3  -1  100.79    9.40
 -11   3  -1    9.10   10.70
 -11   3  -1    4.90    5.30
 -11  -3   1   12.70    4.70
 -11  -3   1    9.50    8.50
 -11   3  -1    8.00    5.30
 -11  -3   1    3.80    3.50
 -11  -3  -1   10.80    8.60
 -11   3   1   13.80    7.00
 -11  -3  -1    4.30    3.20
 -11   3   1    8.80    5.50
 -11   3   1   16.80   16.60
 -11  -3  -1    7.70    4.00
 -11   3   1    6.70    4.80
  11  -3   1   -3.40    5.00
 -12   3  -1   26.80    8.60
 -12  -3   1   31.90    7.30
 -12  -3   1   12.70   10.10
 -12   3  -1   71.19   29.40
 -12   3  -1   37.90   11.20
 -12  -3   1   24.90    6.10
 -12  -3  -1   24.50    5.50
 -12   3   1   30.20    9.00
 -12   3   1   65.49   13.70
 -12   3   1   17.00    7.20
 -12   3   1   63.39   29.10
 -12  -3  -1   27.30    6.40
 -12  -3  -1   43.10   16.50
   0   3   2    1.30    1.00
   0  -3   2   29.50   80.29
   0   3   2    1.60    2.30
   0  -3  -2    0.60    0.60
   0  -3  -2  -23.80   42.20
   0   3  -2   -5.60    9.10
   0   3   2    0.70    0.70
   0  -3  -2   -0.60    0.70
   0   3  -2    1.90    2.40
   0  -3  -2   -0.40    0.50
   0  -3   2   -5.60    7.70
   0   3  -2   -3.80   58.39
   0   3   2    8.10   13.30
   0  -3  -2   -3.20   46.40
   0  -3   2   -0.50    0.60
   0   3   2    1.00    1.10
  -1  -3   2  764.42   68.09
   1  -3  -2  735.03  193.88
   1   3   2  858.71  153.78
  -1  -3   2  714.13   55.29
   1   3   2  793.22   53.59
   1   3   2  797.62   48.60
   1   3   2  844.32   63.99
  -1   3  -2  855.91   60.19
   1  -3  -2  800.52   49.90
   1  -3  -2  768.92   50.09
  -1   3  -2 1077.69  228.78
  -1   3  -2  678.93   72.39
  -1   3   2  781.92   60.69
   1   3  -2  796.92   55.89
  -1  -3  -2  772.32   54.29
  -1  -3  -2  786.52   65.09
   1  -3   2  894.81   80.89
  -1   3   2  759.02   50.19
   1  -3   2  998.50  274.27
  -1   3   2  832.22   49.90
  -1   3   2  724.13   76.29
   1  -3   2  770.72   60.19
   1   3  -2  816.12   68.49
   2  -3  -2  482.45   32.20
   2  -3  -2  449.56   43.50
  -2  -3   2  491.15   29.30
  -2  -3   2  471.35   30.70
   2   3   2  546.15  123.99
  -2  -3   2  471.85   37.00
   2   3   2  476.55   33.20
   2   3   2  481.25   29.70
   2   3   2  478.95   29.70
  -2  -3   2  490.65   48.80
  -2   3  -2  609.84   65.89
   2   3   2  434.46   30.60
   2  -3  -2  518.45   32.50
   2  -3  -2  509.15   32.90
  -2   3  -2  433.76  168.88
   2  -3  -2  499.15   73.49
  -2   3  -2  500.85   42.90
   2   3   2  522.95   40.40
   2  -3  -2  843.22  246.08
  -2  -3  -2  487.75   30.60
  -2   3   2  502.75   32.90
  -2  -3  -2  482.85   30.10
  -2   3   2  486.45   30.90
   2  -3   2  513.25   44.40
  -2   3   2  227.78  120.79
  -2   3   2  312.77   59.69
  -2  -3  -2  513.35   41.70
   2   3  -2  520.75   37.80
   2  -3   2  605.74   78.39
   2  -3   2  714.33  212.28
  -2  -3  -2  485.35   33.90
  -2   3   2  487.05   32.20
  -2   3   2  422.06   42.70
   2   3  -2  479.45   31.10
   2   3  -2  491.85   49.70
  -2  -3  -2  482.55   29.90
   3  -3  -2  163.08   14.00
  -3  -3   2  250.27   37.20
  -3   3  -2  188.38  138.59
   3  -3  -2  143.19   12.20
   3  -3  -2  179.38  141.59
   3  -3  -2  200.78   31.70
   3   3   2  368.56  111.09
  -3  -3   2  180.98   12.20
  -3  -3   2  194.58  100.49
   3  -3  -2  251.37   55.39
   3   3   2  226.58   26.80
  -3  -3   2  148.89   19.10
  -3   3  -2  137.19   25.40
  -3   3  -2  166.38   44.90
   3  -3  -2  159.68   13.40
  -3  -3   2  138.79   10.80
  -3  -3   2  183.58   11.80
   3   3   2  157.68   14.20
  -3   3   2  118.19   25.40
   3   3  -2  383.76  181.28
  -3  -3  -2  191.48   19.90
   3   3  -2  151.28   12.10
  -3   3   2  160.98   14.00
  -3   3   2  160.88   13.40
  -3  -3  -2  165.18   13.50
   3   3  -2  161.48   11.90
   3   3  -2  173.58   22.10
  -3  -3  -2  231.88   66.39
  -3   3   2  173.08   12.50
   3   3  -2  208.28   35.80
  -3  -3  -2  168.58   12.00
  -3   3   2  165.38   48.10
  -3  -3  -2  163.88   10.80
   3  -3   2  228.68   50.49
  -3   3   2  437.36  188.58
  -3  -3  -2  168.88   10.60
   3  -3   2  242.28   34.10
  -4  -3   2  929.41   59.49
  -4   3  -2  898.51   76.59
   4  -3  -2  896.31   78.89
  -4   3  -2 1240.18  344.07
   4  -3  -2 1275.07  365.66
  -4   3  -2  987.20   61.19
   4  -3  -2  976.90   62.29
  -4   3  -2 1034.00  107.09
   4  -3  -2  997.70  111.69
  -4  -3   2  911.31   58.89
  -4  -3   2  885.91   66.89
   4  -3  -2  981.10   61.69
  -4  -3   2  927.21   82.89
  -4  -3   2  829.82  222.58
   4   3   2  972.50   64.09
  -4   3  -2  984.70   61.49
  -4   3   2  960.20   60.19
   4  -3   2  977.00   79.89
  -4  -3  -2  861.41   69.19
  -4  -3  -2  948.61   57.89
   4  -3   2  915.21  296.87
   4   3  -2  955.10   59.39
  -4  -3  -2  980.00   57.59
   4   3  -2  893.61   68.99
  -4   3   2  806.02   77.39
  -4   3   2  935.01   61.39
  -4   3   2  963.50   62.39
  -4   3   2 1116.39  316.37
  -4  -3  -2  944.51   58.09
   4   3  -2 1123.79   91.79
  -4  -3  -2 1189.28  161.58
  -4  -3  -2  876.11   61.59
   4   3  -2  967.80   59.89
  -4   3   2 1125.79  117.19
  -4  -3  -2  960.90   57.69
   4   3  -2 1705.33  331.67
   4  -3   2 1181.98  119.59
  -5   3  -2  196.88   57.29
  -5  -3   2  303.37   55.19
   5  -3  -2  246.98   19.50
   5   3   2  245.18   39.80
  -5  -3   2  223.78   28.40
  -5  -3   2  262.67   16.50
   5   3   2  241.98   22.90
   5  -3  -2  228.48   64.69
  -5   3  -2  199.88   17.60
  -5  -3   2  312.57   50.29
   5  -3  -2  236.88   18.70
  -5  -3   2  210.38   31.60
   5  -3  -2   80.79   80.99
   5   3   2  173.68   65.29
  -5  -3   2  241.68   16.90
   5  -3  -2  301.57   47.50
  -5   3  -2  197.18   17.90
  -5   3  -2   62.69   76.39
  -5   3  -2  246.38   39.90
  -5   3   2  202.68   40.90
  -5  -3  -2  268.87   36.40
  -5   3   2  223.68   17.40
  -5   3   2  261.67   68.09
   5   3  -2  247.38   16.90
  -5  -3  -2  228.88   15.50
   5   3  -2  217.28   16.90
   5  -3   2  245.78   41.40
  -5   3   2  230.88   19.30
  -5  -3  -2  227.78   15.30
  -5   3   2  230.58   18.50
  -5  -3  -2  116.69   52.69
   5  -3   2  160.58   85.29
   5   3  -2   95.39   59.69
  -5  -3  -2  244.48   21.20
  -5   3   2  143.49   82.69
   5  -3   2  151.68   54.79
   5   3  -2  130.99   75.89
   6  -3  -2   91.09   27.00
  -6  -3   2   81.99   36.20
  -6  -3   2   58.19   14.90
  -6   3  -2  145.89   56.49
   6  -3  -2   94.29   12.00
   6  -3  -2   91.89   94.39
  -6   3  -2   78.99   10.70
  -6   3  -2  103.59   26.60
  -6  -3   2   78.99    7.70
  -6  -3   2  106.99   22.30
   6  -3  -2  102.39   53.19
   6   3   2  112.69   63.69
  -6   3  -2   89.79   12.00
   6   3   2   74.09   15.30
   6  -3  -2   98.89   12.90
   6   3   2  136.89   33.10
  -6  -3   2   78.19    9.40
   6  -3   2   60.99   49.90
   6   3  -2   89.49   10.20
  -6   3   2   98.69   12.10
  -6  -3  -2   90.29   15.30
  -6   3   2  170.78   63.29
  -6   3   2   77.29   10.30
  -6   3   2   86.59   12.40
  -6  -3  -2   88.79    7.30
  -6  -3  -2   71.69   42.30
  -6   3   2   57.59   21.40
   6   3  -2   80.79    9.50
   6  -3   2   98.49   27.20
   6   3  -2   80.29   63.09
   6   3  -2   69.79   74.39
  -6  -3  -2  103.89   27.90
   6  -3   2   52.69   71.69
  -6  -3  -2   84.29    7.50
   7   3   2  537.85   71.19
  -7  -3   2  465.55   30.10
   7  -3  -2  471.15   67.19
  -7  -3   2  631.34   94.99
   7   3   2  404.96  112.19
  -7   3  -2  467.15   95.69
   7  -3  -2  248.48  119.89
  -7  -3   2  410.96   41.90
   7  -3  -2  475.45  100.99
   7  -3  -2  428.96   32.60
  -7   3  -2  468.95   33.00
  -7  -3   2  476.65   57.29
  -7   3  -2  435.96   33.30
   7   3   2  466.35   41.40
  -7  -3   2  454.95   30.90
   7  -3  -2  456.25   33.70
  -7   3  -2  309.67   53.99
   7  -3   2  255.37  126.19
   7   3  -2  290.77  107.09
  -7  -3  -2  487.85   40.40
   7   3  -2  451.25   31.20
  -7  -3  -2  284.37   91.29
  -7   3   2  400.66   64.49
  -7  -3  -2  438.86   62.89
  -7  -3  -2  457.55   29.80
  -7   3   2  448.36   33.00
  -7   3   2  408.66   31.50
   7   3  -2  252.17  115.19
  -7   3   2  459.65   34.30
  -7   3   2  505.55  104.89
   7   3  -2  450.05   30.70
   8   3   2  104.89   20.90
  -8  -3   2   84.89   22.90
   8  -3  -2   90.09   13.70
  -8  -3   2   64.39   17.10
  -8   3  -2   89.59   13.00
   8  -3  -2   92.19   12.80
  -8  -3   2   47.50   41.90
  -8  -3   2  104.09   10.90
  -8   3  -2  126.29   63.69
   8   3   2   88.99   42.40
  -8  -3   2   99.79   11.80
  -8   3  -2   90.89   13.80
  -8   3  -2   63.79   22.50
  -8  -3  -2   81.89   17.30
  -8   3   2   93.29   14.40
  -8  -3  -2   98.69    9.20
   8   3  -2   96.19   11.40
  -8   3   2  178.98   82.19
  -8   3   2  104.89   32.00
  -8  -3  -2   87.59    8.40
  -8   3   2   83.09   11.40
  -8   3   2   90.79   12.80
  -8  -3  -2  168.68   41.80
   8   3  -2   91.39   10.70
  -9  -3   2  154.98   14.50
   9  -3  -2  175.78   19.90
  -9  -3   2  168.38   13.70
   9  -3  -2  150.38   18.00
  -9   3  -2  131.19   34.40
  -9  -3   2  111.99   25.20
  -9   3  -2  165.48   20.20
  -9  -3   2  168.98   33.90
  -9   3  -2  124.19   16.90
  -9  -3   2  188.88   65.39
  -9   3  -2  125.39   73.49
  -9  -3  -2  140.79   25.40
  -9  -3  -2  155.48   13.60
  -9   3   2  149.69   82.69
  -9   3   2  173.08   20.40
   9   3  -2  170.48   14.50
   9  -3   2  117.49   34.90
   9   3  -2  146.59   14.10
  -9   3   2  158.68   15.60
  -9   3   2  138.49   37.60
   9  -3   2  164.58   73.39
  -9  -3  -2  170.28   13.10
  -9  -3  -2  198.68   53.59
 -10  -3   2   33.60    6.90
 -10  -3   2   44.60    7.40
 -10  -3   2   20.50   13.20
 -10   3  -2   54.69   11.20
 -10   3  -2   39.40    9.30
  10  -3  -2   37.00    9.00
 -10   3  -2   30.00   17.40
  10  -3  -2   36.70    8.90
 -10  -3   2   51.99    8.40
 -10  -3   2   41.80   14.50
 -10  -3  -2   32.40    6.40
 -10   3   2   40.40   10.30
 -10  -3  -2   45.10    6.50
  10   3  -2   38.90    7.60
 -10   3   2   43.60    9.50
 -10   3   2   17.60   14.30
 -10   3   2   32.30    7.90
  10  -3   2   40.30   22.20
 -10  -3  -2   39.10   13.80
 -10  -3  -2   53.79   15.70
 -11  -3   2   19.20    5.90
 -11   3  -2   17.50    7.10
 -11  -3   2   14.40    5.30
 -11   3  -2   23.50   16.60
 -11   3  -2   22.70    7.50
 -11  -3   2   17.70    5.10
 -11  -3   2    9.20   10.00
  11  -3  -2   20.00    7.80
 -11  -3  -2   14.80    4.60
 -11  -3  -2   30.80    5.60
 -11  -3  -2   33.00   12.40
 -11   3   2   14.40    6.60
 -11   3   2    2.60    9.60
  11  -3   2   24.30   17.80
  11   3  -2   31.90    6.90
 -11   3   2   36.40    8.40
 -11   3   2   30.70    8.70
 -12   3  -2    7.40    5.30
 -12  -3   2   13.30    4.70
 -12   3  -2    4.80    6.50
 -12  -3   2   12.40    5.60
 -12  -3   2    2.20    5.40
 -12  -3   2   10.90    5.00
  12  -3   2   -0.90    7.10
 -12   3   2   13.10    7.80
 -12  -3  -2    4.20    3.50
 -12   3   2   23.80   18.10
 -12  -3  -2    9.10    7.20
 -12  -3  -2    3.50    3.40
 -12   3   2    1.40    4.80
 -12   3   2    9.80    6.30
   0  -3  -3 1108.29  239.28
   0  -3  -3 1158.58   79.39
   0  -3   3 1108.39   98.39
   0   3   3 1069.39   68.09
   0   3   3 1171.38   68.79
   0  -3   3 1001.10   77.79
   0   3  -3 1104.19   95.19
   0  -3  -3 1017.90   94.39
   0   3  -3 1866.81  378.36
  -1   3  -3 1278.77   91.59
   1  -3  -3 1341.17  332.57
  -1   3  -3 1268.77  111.49
   1   3   3 1748.03  235.38
  -1   3  -3 1940.81  364.36
   1  -3  -3 1299.47   81.19
  -1  -3   3 1218.28   88.69
   1   3   3 1276.37   86.49
   1   3   3 1186.88   98.39
   1   3   3 1303.27   79.69
  -1  -3   3 1279.97  106.49
   1   3  -3 1959.70  398.76
   1   3  -3 1355.66   89.89
   1   3  -3 1211.08  113.39
   1  -3   3 1246.48   92.29
  -1   3   3 1351.36   93.09
   1  -3   3 2471.15  476.85
  -1   3   3 1285.27   81.09
  -1  -3  -3 1357.16  103.49
  -1  -3  -3 1267.87   88.09
   1  -3   3 1399.36  116.49
  -2  -3   3   20.80    1.70
  -2  -3   3   16.60    2.90
   2   3   3   20.80    2.70
   2  -3  -3   27.90   84.39
   2   3   3   43.10   65.69
   2   3   3   36.80   14.20
   2   3   3   18.30    3.20
   2  -3  -3   20.20   84.69
  -2   3  -3   -0.80   70.99
  -2   3  -3   14.50    7.50
  -2  -3   3   28.60   92.19
   2  -3  -3   19.90    3.40
   2   3   3   19.70    2.80
   2  -3  -3   15.70    4.00
  -2  -3   3    4.40   11.20
  -2  -3   3   22.60    7.70
   2  -3  -3   25.50    4.70
  -2  -3   3   15.40    3.20
   2   3   3   18.50    5.70
  -2   3  -3   32.00   21.20
  -2   3   3   12.50    8.90
  -2   3   3   24.00    3.50
  -2   3   3   22.00    4.70
   2   3  -3   15.00    3.00
   2  -3   3   32.90   11.60
  -2  -3  -3   17.80    2.80
   2   3  -3   18.70    1.90
  -2  -3  -3    7.40   10.10
  -2  -3  -3   23.40    3.60
  -2  -3  -3   13.90    5.20
  -2   3   3   13.70    3.40
   2   3  -3   27.80    9.00
   2   3  -3   13.80   15.50
  -2  -3  -3   -6.40   81.29
   2  -3   3   48.80  117.39
   2  -3   3   25.30   23.40
   2   3  -3   14.00    3.40
  -2  -3  -3   19.30    3.10
  -2   3   3   41.80   22.70
  -2   3   3   -6.50   18.60
  -2   3   3   34.20   12.00
   3  -3  -3 1278.37   78.69
   3  -3  -3 1286.97  344.17
  -3  -3   3 1150.98  266.67
   3  -3  -3 1274.47   78.09
  -3  -3   3 1142.59   75.59
  -3   3  -3 1447.76  335.97
  -3  -3   3 1238.88   85.89
  -3   3  -3 1233.18   92.19
   3  -3  -3 1233.88  329.17
   3   3   3 1305.77   95.39
  -3   3  -3 1022.10  111.99
   3   3   3 1194.08   81.09
  -3  -3   3 1227.08   76.19
   3   3  -3 1393.36  109.69
  -3   3   3 1140.89  122.59
   3  -3   3 1071.29   91.69
  -3   3   3 1271.17   78.69
   3   3  -3 1250.77   76.89
   3   3  -3 1207.58   86.99
  -3   3   3 1241.38   77.79
   3  -3   3 1863.61  406.26
  -3  -3  -3 1243.58   75.79
  -3   3   3 1289.67  136.09
  -3   3   3 1383.66   96.69
  -3   3   3 1193.98   95.49
   3  -3   3 1065.59  117.59
   4   3   3  791.32  228.88
   4   3   3  406.76   51.69
  -4   3  -3  328.87   45.10
  -4  -3   3  396.96   25.00
  -4  -3   3  408.66   26.20
   4  -3  -3  344.67   26.50
  -4  -3   3  426.96   26.90
  -4  -3   3  411.36  175.58
   4  -3  -3  622.64  261.77
   4   3   3  404.26   32.40
   4  -3  -3  377.36   28.80
  -4  -3   3  402.46   35.70
  -4   3  -3  435.76   79.29
   4  -3  -3  370.96   28.10
  -4   3  -3  513.35  212.58
  -4  -3  -3  389.46   24.70
  -4  -3  -3  418.66   25.00
   4   3  -3  404.96   37.60
  -4   3   3  383.36   80.19
  -4   3   3  329.97   47.50
  -4   3   3  423.66   26.80
  -4  -3  -3  420.96  134.19
  -4  -3  -3  360.36   29.90
   4  -3   3  460.75   54.59
  -4  -3  -3  339.47   25.90
   4   3  -3  380.16   59.39
   4   3  -3  997.10  308.97
   4   3  -3  377.76   27.00
  -4   3   3  375.86   28.00
  -4   3   3  394.66   28.90
   4  -3   3  289.87  184.78
  -4   3   3  388.66   52.49
  -4   3   3  420.76   83.49
   4  -3   3  343.17   71.49
   5  -3  -3  219.98  112.79
  -5   3  -3  610.94   94.19
   5  -3  -3  430.86   31.20
  -5  -3   3  429.56   27.90
   5  -3  -3  196.18  100.29
  -5   3  -3  400.46   29.70
   5   3   3  420.76   36.30
  -5   3  -3  499.25   49.10
   5  -3  -3  419.46   30.30
   5   3   3  546.45  123.69
  -5  -3   3  401.56   28.40
  -5  -3   3  387.56   26.70
  -5  -3   3  407.96   38.90
   5   3   3  545.85   57.99
   5  -3   3  202.38   95.89
   5   3  -3  488.85   74.89
   5  -3   3  438.06   59.39
  -5  -3  -3  421.26   26.10
  -5  -3  -3  393.36   33.20
   5   3  -3  402.96   41.30
  -5   3   3  350.66   30.10
  -5   3   3  470.75   64.49
   5   3  -3  402.06   28.90
  -5  -3  -3  420.16   26.20
  -5   3   3  429.26   57.99
   5   3  -3  307.77  111.79
  -5   3   3  448.36   90.49
  -5  -3  -3  432.66   26.70
   5  -3   3  596.14  101.39
  -5   3   3  375.76   80.49
  -5  -3  -3  389.06   44.30
  -5   3   3  424.36   30.20
  -5   3   3  401.06   28.40
  -6   3  -3    8.60    8.10
   6   3   3  -12.50   60.29
   6   3   3  -14.20   20.80
  -6  -3   3    7.10    6.40
  -6   3  -3   22.60   35.00
  -6  -3   3   62.09   35.20
  -6   3  -3    3.00    2.80
  -6  -3   3    5.70    2.90
  -6   3  -3    6.10    3.10
  -6  -3   3    3.30    2.20
   6  -3  -3   -5.10   74.89
   6  -3  -3    0.60    2.90
   6   3   3    2.10    3.20
  -6  -3   3   14.00    9.20
   6  -3  -3   -5.40   64.49
   6  -3  -3   15.00    4.90
  -6  -3   3    7.70    2.60
   6   3  -3   10.10    3.40
   6   3  -3  -17.70   60.19
   6   3  -3    5.00   53.39
  -6   3   3    9.00    8.90
  -6  -3  -3    4.90    2.00
  -6   3   3   42.80   45.00
  -6  -3  -3    9.90    4.90
   6   3  -3   11.60    3.90
  -6   3   3    5.50    3.00
   6  -3   3    7.60    7.90
  -6   3   3    6.70    8.60
  -6  -3  -3    6.50    2.20
   6  -3   3  -16.80   32.70
  -6  -3  -3   -3.20   17.70
  -6   3   3    4.80    3.90
   6  -3   3  -14.40   54.49
  -6  -3  -3    5.70    1.70
  -6   3   3    1.90    3.00
  -7   3  -3    4.10    6.10
   7   3   3   24.90   28.40
  -7   3  -3  -51.09   37.90
  -7  -3   3    9.40    8.80
   7  -3  -3   37.50   95.29
  -7  -3   3    8.50    3.40
  -7  -3   3   15.70    8.70
  -7  -3   3  -11.40   34.40
  -7  -3   3    8.10    3.00
   7  -3  -3    6.20    4.00
   7   3   3   11.30    7.10
  -7   3  -3    1.10    2.90
  -7  -3   3    8.70    3.00
   7   3   3   11.80   71.99
  -7   3  -3    2.30    3.40
   7  -3  -3    1.90    3.20
  -7   3   3    7.70    3.80
  -7   3   3    2.80    3.20
   7   3  -3   -8.40   65.49
   7  -3   3   33.80   50.19
  -7  -3  -3    0.50    1.60
   7   3  -3   14.60    4.40
  -7   3   3    8.20    9.90
  -7  -3  -3    6.70    4.40
  -7   3   3    7.30    9.20
   7   3  -3    0.20    2.00
  -7   3   3   31.70   46.70
   7  -3   3   -0.20    2.60
  -7   3   3    4.80    3.40
   7  -3   3  -35.90   71.79
  -7  -3  -3   41.30   25.60
  -7  -3  -3  -11.40   54.49
   7   3  -3  -18.20   70.69
   8   3   3  215.48   32.20
   8  -3  -3  153.18   19.10
  -8   3  -3  159.78   18.80
   8  -3  -3  169.68   19.00
  -8  -3   3  169.58   30.40
   8   3   3  237.18   58.89
  -8   3  -3  260.57   78.09
  -8   3  -3  168.08   18.50
  -8  -3   3   54.69   57.19
  -8   3  -3  145.49   34.50
  -8  -3   3  157.78   13.50
  -8  -3   3  178.08   36.30
  -8  -3   3  149.79   13.40
  -8  -3   3  151.28   14.30
  -8  -3  -3  151.88   13.20
  -8   3   3  145.39   38.70
  -8  -3  -3  155.68   23.80
  -8   3   3  149.88   19.00
  -8   3   3  216.88   77.49
  -8   3   3  145.19   36.00
  -8  -3  -3  183.68   44.60
  -8  -3  -3  164.58   12.90
   8   3  -3  172.98   14.60
  -8   3   3  136.19   17.50
   8   3  -3  168.88   15.20
  -8   3   3  139.89   14.40
   9  -3  -3    5.00    4.10
  -9  -3   3   10.30    3.80
  -9  -3   3    9.80    9.20
  -9  -3   3    0.00    2.90
   9  -3  -3   13.70    6.30
  -9   3  -3    7.20    9.40
  -9   3  -3    5.30    4.40
  -9   3  -3   11.10    5.80
  -9  -3   3   14.40    4.80
  -9  -3   3    9.30    3.70
   9   3   3    3.30    5.20
  -9   3   3    6.20    9.60
  -9  -3  -3   13.70    6.90
   9   3  -3    9.00    4.40
  -9   3   3    7.30    5.40
  -9  -3  -3    7.70    3.10
  -9  -3  -3    7.10    3.40
  -9   3   3   33.70   17.60
  -9   3   3   14.30    4.80
   9  -3   3   10.80   11.60
   9   3  -3    7.30    3.70
  -9   3   3    5.80    4.00
 -10   3  -3   17.60    7.00
 -10  -3   3   26.90    6.90
 -10  -3   3   38.00    7.00
 -10   3  -3   37.70   20.70
 -10  -3   3   39.60   16.90
  10  -3  -3   18.60    7.00
 -10   3  -3   31.20    8.80
  10  -3  -3   27.20    8.30
 -10  -3   3   27.30    6.20
 -10  -3   3   17.00    9.30
  10   3  -3   33.50    7.40
  10   3  -3   23.50    6.10
 -10   3   3   23.70    6.70
 -10  -3  -3   21.60    5.30
 -10   3   3   21.20   16.50
 -10   3   3    9.10    5.90
 -10   3   3   20.00    6.80
  10  -3   3   11.00   14.10
 -10  -3  -3   20.30    4.90
 -10   3   3   37.30   20.90
 -11  -3   3    0.60    4.50
 -11  -3   3    3.60    3.50
 -11  -3   3    9.80    8.40
 -11   3  -3    8.30    6.30
 -11   3  -3   21.50    7.30
 -11   3  -3   11.30   12.30
 -11  -3   3    9.80    4.10
  11  -3  -3    7.70    5.60
 -11   3   3   11.10    5.30
 -11   3   3    2.90    5.40
 -11  -3  -3   11.90    3.90
  11  -3   3    6.10    9.10
 -11  -3  -3   10.20    7.10
 -11   3   3    4.30    9.10
 -11  -3  -3    5.20    3.40
 -12   3  -3    7.30   10.00
 -12   3  -3   23.00    7.80
 -12   3  -3   16.20    7.40
 -12  -3   3   22.30    6.50
  12  -3  -3   23.00    8.60
 -12  -3   3   22.40   17.20
 -12  -3   3   31.70    6.80
 -12   3   3   35.40    9.40
  12  -3   3   -1.10    9.40
 -12  -3  -3   24.90    5.60
 -12  -3  -3   23.80    6.10
 -12   3   3   64.19   32.90
 -12   3   3   28.80    7.80
 -12  -3  -3   30.00   12.10
   0   3  -4    3.90   10.40
   0   3   4    1.00   13.00
   0  -3  -4  -45.00   97.69
   0  -3  -4   -0.50    1.30
   0  -3  -4    0.00    0.90
   0   3  -4    1.00    1.30
   0   3   4    0.30    1.00
   0  -3   4   -0.30    1.40
   0   3  -4    0.00    1.30
   0  -3  -4   -0.90    0.90
   0   3   4   -0.60    1.20
   0   3   4    0.50    0.90
   0  -3   4  -99.49  121.19
   0   3  -4    2.30    3.10
   0   3  -4   50.29  129.69
   0  -3  -4   -0.60    0.70
   0   3   4   -0.70    0.70
   0  -3  -4   24.20   18.70
   0   3   4   97.19   85.29
   0   3  -4    0.70    0.70
   1  -3  -4  884.91   58.09
  -1   3  -4  926.01   57.29
  -1   3  -4 1815.52  429.96
   1   3   4  889.71   56.69
   1  -3  -4  907.11   58.79
   1   3   4 1332.27  298.17
   1   3   4  903.51   57.29
  -1  -3   4  955.70   90.29
  -1  -3   4  905.41   56.99
  -1  -3   4  921.91   69.29
  -1   3  -4  931.61   57.49
  -1   3  -4  971.30   70.69
   1   3   4  865.61   56.69
   1   3   4  792.22   64.69
   1  -3  -4  915.51   95.49
  -1  -3   4  941.31   57.39
   1   3   4  831.92   80.59
  -1  -3   4 1830.82  459.15
  -1   3  -4  871.91   90.09
   1  -3  -4  948.31   72.89
   1  -3  -4 1164.98  287.87
   1   3  -4  849.12   57.19
  -1  -3  -4  819.32   83.29
  -1   3   4  887.51   91.39
  -1  -3  -4  899.11   57.69
  -1   3   4  943.51   58.69
  -1   3   4  868.51   70.29
   1   3  -4  960.30   88.79
   1  -3   4  927.31   93.69
   1   3  -4 1006.20   58.19
  -1   3   4  972.10  271.97
   1   3  -4  862.61   68.09
  -1  -3  -4  883.01   67.69
  -1   3   4  968.70   58.09
   1  -3   4 1525.35  418.96
   1  -3   4  962.70   73.49
  -1  -3  -4  930.51   57.19
   2   3   4   48.60   17.30
   2  -3  -4   31.90    6.10
  -2  -3   4   25.20    9.60
   2  -3  -4  -13.70   96.79
  -2  -3   4   32.30    4.70
  -2  -3   4  -17.00  133.29
   2  -3  -4   38.80    6.30
  -2   3  -4  223.68  150.18
  -2  -3   4   29.40    5.60
   2   3   4  109.39  123.09
  -2   3  -4   43.30   13.30
  -2  -3   4   39.90   26.60
  -2  -3   4   37.90    3.00
   2   3   4   23.80    4.30
   2  -3  -4   38.00    5.10
  -2   3  -4   35.40   23.20
   2   3   4   36.20    4.40
   2   3   4   35.20    9.50
   2   3   4   29.60    4.30
  -2  -3  -4   32.10    4.50
  -2   3   4   35.50    5.90
  -2  -3  -4   35.40    5.20
  -2   3   4   33.60    4.50
   2   3  -4   36.30    3.10
   2  -3   4   -9.10   18.70
   2   3  -4 -111.99  109.99
  -2   3   4   21.10    9.90
   2   3  -4   40.00    6.20
  -2  -3  -4   49.60   18.90
   2   3  -4   83.89   34.30
  -2  -3  -4   40.00   10.30
  -2  -3  -4   42.50    5.10
   2  -3   4   30.80   11.40
   2   3  -4   27.40    9.50
  -2   3   4   35.50    6.30
  -2  -3  -4   17.50  116.39
   2   3  -4   39.70    5.60
   2  -3   4  112.89  169.38
  -2   3   4   32.20   22.80
   3   3   4  216.68   27.30
  -3  -3   4  240.78   17.90
  -3   3  -4  336.27   66.59
   3  -3  -4  279.87   20.90
  -3  -3   4  269.47   16.20
  -3   3  -4  290.17   38.60
  -3   3  -4  163.48  180.48
   3  -3  -4  256.87   19.90
   3  -3  -4  251.77   18.30
  -3  -3   4  901.91  274.37
  -3  -3   4  223.68   31.10
   3   3   4  345.47  181.68
   3   3   4  304.97   45.60
  -3  -3   4  247.58   19.70
  -3   3   4  266.97   56.09
  -3   3   4  256.27   38.70
   3   3  -4  225.48   16.40
  -3   3   4  245.18   40.50
   3   3  -4  251.77   19.20
  -3  -3  -4  486.35  201.08
   3   3  -4  234.28   33.20
  -3  -3  -4  289.37   43.60
  -3  -3  -4  255.77   18.00
   3  -3   4  344.87   66.39
   3   3  -4  244.68   18.40
   3  -3   4  266.07   39.50
   3   3  -4  336.17   61.39
   3  -3   4  631.44  312.07
  -3  -3  -4  206.78   22.80
  -3   3   4  265.27   20.50
  -3   3   4  247.18   19.40
  -3   3   4  342.27   75.79
  -3  -3  -4  255.77   17.70
  -3  -3  -4  252.77   17.30
  -3   3   4  258.57   17.80
  -4  -3   4   69.29    8.60
   4   3   4   54.49   12.90
  -4  -3   4   53.09    7.10
   4  -3  -4   60.99   10.00
  -4   3  -4   67.29   35.90
  -4  -3   4   66.59   16.40
   4  -3  -4   72.79    8.60
  -4   3  -4   93.19   22.60
   4  -3  -4   77.19   73.89
   4   3   4   74.19   24.90
  -4  -3   4   12.30   42.10
  -4   3  -4   -4.60   56.99
   4   3   4    4.40   60.79
   4  -3  -4   58.49    9.20
  -4   3   4   69.99    7.90
   4   3  -4  111.09   83.69
   4  -3   4   46.10   17.20
  -4   3   4   46.50   17.00
  -4   3   4   97.69   39.90
  -4   3   4   66.29    9.30
  -4   3   4   27.50   34.40
  -4  -3  -4   65.89    5.80
  -4  -3  -4   76.59    8.40
  -4  -3  -4   47.90   11.30
  -4  -3  -4   67.79    6.10
  -4  -3  -4   31.80   37.80
   4   3  -4   78.39    8.70
   4  -3   4   55.49   75.59
   4  -3   4  115.09   46.50
  -4   3   4  123.49   31.40
   4   3  -4   58.99    8.60
  -4  -3  -4   56.49   21.50
   4   3  -4   63.09   17.50
  -4   3   4   55.99    9.50
   4   3  -4   88.99   33.00
  -5  -3   4  611.44   52.19
   5  -3  -4  483.95   39.40
  -5  -3   4  546.25   36.90
   5  -3  -4  560.84   39.50
   5  -3  -4  382.56  148.39
  -5   3  -4  586.84   57.49
   5   3   4  602.94   48.40
  -5  -3   4  550.94   35.30
  -5   3  -4  542.95   91.99
   5   3   4  720.23  158.98
   5   3   4  574.14   76.29
  -5  -3   4  286.57  114.99
  -5  -3   4  491.15   38.80
  -5   3   4  626.84   39.70
  -5  -3  -4  624.94   45.80
   5   3  -4  524.35   38.20
  -5  -3  -4  634.74   62.89
  -5   3   4  642.14  103.69
  -5   3   4  567.44   37.10
   5   3  -4  586.74   94.49
   5  -3   4  519.25   67.79
  -5  -3  -4  492.15   36.70
   5  -3   4  595.34  108.09
  -5   3   4  665.73   41.30
   5   3  -4  467.65  156.68
  -5   3   4  622.54   74.19
   5   3  -4  549.95   53.99
  -5   3   4  651.43   79.39
  -5  -3  -4  539.95   35.20
   5  -3   4  282.47  135.29
  -5  -3  -4  603.44   35.80
  -5   3   4  571.44  105.99
  -6   3  -4  835.52  125.69
  -6  -3   4  821.52   52.49
   6  -3  -4  881.81   56.89
  -6  -3   4  830.12   68.99
   6   3   4  848.92   65.99
   6   3   4  627.64  169.88
   6   3   4  901.71   91.79
  -6  -3   4  762.42   50.89
  -6   3  -4  788.12   74.99
   6  -3  -4  797.02   55.19
  -6   3  -4  833.52   54.89
  -6  -3  -4  818.82   80.09
  -6  -3  -4  828.82   50.79
  -6   3   4  785.92   54.59
  -6   3   4  923.11   82.59
  -6  -3  -4  809.22   61.59
  -6   3   4  835.02   52.89
  -6   3   4  955.70   86.99
  -6  -3  -4  775.02   52.69
   6  -3   4  452.55  171.28
  -6   3   4  896.71  142.29
   6   3  -4  811.82   54.19
   6   3  -4  685.83  198.08
  -6  -3  -4  794.12   50.39
   6  -3   4  686.23  124.89
  -6   3   4  812.82   55.99
   6  -3   4  737.33   77.19
  -7  -3   4  286.87   72.59
   7   3   4  203.68   52.59
  -7  -3   4  184.88   15.30
  -7   3  -4  211.58   18.90
  -7   3  -4  207.98   18.30
  -7  -3   4  169.38   15.90
  -7  -3   4  244.78   43.00
   7   3   4  191.68   31.20
  -7  -3   4  208.08   34.00
   7  -3  -4   78.89  108.89
  -7   3  -4  319.07   78.29
  -7  -3   4  203.48   17.40
   7  -3  -4  230.68   19.70
  -7   3  -4  267.47   46.20
   7  -3  -4  221.58   23.80
   7   3  -4  140.09  120.79
  -7  -3  -4  207.58   16.60
  -7  -3  -4  206.08   14.80
  -7   3   4  222.48   43.50
  -7  -3  -4  196.68   27.70
  -7   3   4  278.47   87.19
   7   3  -4   57.39  105.69
  -7   3   4  237.38   20.60
  -7  -3  -4  217.58   14.70
  -7  -3  -4  257.57   48.30
  -7   3   4  250.67   49.99
   7  -3   4  145.59  103.09
  -7   3   4  214.88   18.90
  -7  -3  -4  194.98   15.60
   7   3  -4  207.58   18.10
  -7   3   4  191.58   16.70
   8   3   4   21.30   38.80
   8   3   4   41.10   13.80
  -8   3  -4   36.10    7.80
   8  -3  -4   43.40    9.80
  -8   3  -4   88.79   59.49
  -8   3  -4   40.20   18.80
  -8  -3   4   54.59   17.30
  -8   3  -4   43.70    9.60
  -8  -3   4   29.60    5.50
  -8  -3   4   36.80    7.60
  -8  -3   4   35.80    6.60
   8  -3  -4   32.40    8.10
  -8  -3   4   34.10   15.10
  -8  -3   4   79.39   61.79
   8   3  -4   35.30    7.80
  -8   3   4   35.30    7.10
  -8  -3  -4   29.70    5.20
  -8  -3  -4   38.30    6.00
  -8   3   4   20.10   12.80
  -8  -3  -4   37.70   11.40
  -8  -3  -4   40.30    6.40
  -8   3   4   30.10    8.50
  -8   3   4   42.80    9.20
  -8   3   4   32.00   18.70
  -8  -3  -4   88.69   35.70
   8   3  -4   23.10    6.20
  -8   3   4   11.00   57.49
   9   3   4  100.49   22.90
   9  -3  -4  134.69   17.50
  -9   3  -4  119.59   17.20
   9  -3  -4  102.29   16.30
  -9  -3   4   95.39   28.20
  -9  -3   4  102.49   14.20
  -9   3  -4  102.79   30.00
  -9  -3   4  118.79   13.60
  -9   3  -4  139.89   16.90
  -9  -3   4  129.99   12.00
  -9  -3   4  140.39   34.80
   9   3  -4  129.19   15.30
  -9   3   4  182.88   45.90
  -9  -3  -4  124.69   10.30
  -9   3   4  122.59   17.50
  -9  -3  -4  128.99   23.40
  -9  -3  -4  124.59   11.40
  -9   3   4  139.69   37.50
  -9   3   4  123.89   14.70
  -9  -3  -4  157.18   12.80
   9   3  -4  118.29   15.40
  -9   3   4  168.28   18.70
   9  -3   4  145.69   39.80
 -10  -3   4   14.60    9.80
 -10  -3   4   10.40    5.00
 -10  -3   4   26.80   17.70
 -10   3  -4    4.80    6.70
 -10  -3   4   12.60    4.50
  10  -3  -4    3.50    4.90
 -10   3  -4   10.20    5.80
 -10   3  -4   14.00    6.70
 -10  -3   4    0.80    2.60
  10  -3  -4    9.10    5.80
 -10   3   4    5.90    8.70
 -10  -3  -4    3.80    6.10
  10  -3   4   10.10   11.30
 -10  -3  -4   13.30    4.40
  10   3  -4   14.80    5.50
 -10  -3  -4    7.00    2.70
 -10  -3  -4   13.70    4.30
 -10   3   4   11.50    5.60
 -10   3   4   18.40    7.60
 -10   3   4    6.30    4.70
 -10   3   4   27.70   20.90
 -11  -3   4   43.90    7.70
  11   3   4   25.60   12.90
 -11  -3   4   28.10   16.60
 -11   3  -4   40.60    9.50
 -11  -3   4   30.10    7.80
 -11   3  -4   31.00    9.30
 -11   3  -4   30.30   17.30
  11  -3  -4   44.20   10.40
 -11  -3   4   29.20    7.00
 -11   3   4   49.30    9.30
 -11  -3  -4   40.80   13.00
 -11  -3  -4   42.90    6.80
 -11  -3  -4   36.30    5.40
 -11  -3  -4   36.20    7.00
 -11   3   4   39.10    9.80
 -11   3   4   37.60   11.90
 -11   3   4   18.50   17.90
 -12  -3   4    1.10    4.50
 -12  -3   4    2.60    8.40
 -12   3  -4    1.20    4.50
  12  -3  -4    2.70    5.70
 -12  -3   4    2.90    3.70
 -12   3  -4   -1.00    5.20
 -12   3   4   10.60    5.80
 -12   3   4   -1.30    4.50
  12  -3   4    0.70    7.50
 -12  -3  -4    4.30    3.50
 -12   3   4    5.70    6.30
 -12  -3  -4   -0.70    3.60
 -12  -3  -4    0.20    2.10
 -12  -3  -4   -1.00    2.70
 -12   3   4   -1.30    7.20
   0   3   5  141.99   11.20
   0   3   5  158.78   12.30
   0   3  -5  171.78   27.00
   0  -3  -5  123.99   23.90
   0   3  -5  201.78   46.80
   0   3  -5  175.58   12.60
   0  -3  -5  142.29   12.40
   0   3   5  139.09   12.50
   0  -3   5  179.48   44.90
   0   3  -5  143.69   10.50
   0  -3  -5  147.39   11.20
   0  -3  -5  139.39   38.50
   0  -3   5  179.68   28.20
   0   3   5  111.29   21.30
   0   3  -5  151.38   12.60
   0   3   5  204.78   46.90
   0  -3  -5  388.86  210.18
   0  -3  -5  145.69   13.00
   0   3  -5  566.34  305.57
   0   3   5  418.66  188.88
  -1  -3   5 1425.26   90.59
  -1   3  -5 1284.37  126.69
   1   3   5 1420.26   90.59
   1  -3  -5 1385.26   92.09
  -1  -3   5 1305.57  126.79
   1  -3  -5 1475.85  108.89
   1  -3  -5 2194.08  480.05
  -1  -3   5 1266.97  103.29
   1   3   5 1959.30  382.26
  -1  -3   5 1472.65   90.39
   1  -3  -5 1448.85   91.49
   1  -3  -5 1619.64  140.99
  -1   3  -5 1315.87  104.59
   1   3   5 1521.75   90.29
  -1   3   5 1588.74  107.79
   1   3  -5 1446.36   90.79
  -1  -3  -5 1556.44   90.89
  -1  -3  -5 1454.85  104.59
  -1   3   5 1923.61  405.76
  -1   3   5 1439.96   90.99
   1   3  -5 1372.96  127.39
  -1  -3  -5 1593.14  131.39
   1   3  -5 1554.04   91.79
   1  -3   5 1543.45  138.69
  -1   3   5 1430.86  130.89
   1  -3   5 1452.45  107.09
  -1  -3  -5 1494.55   91.49
   1   3  -5 1545.05  106.29
  -1   3   5 1439.96   91.99
   2  -3  -5  294.37   67.89
   2  -3  -5  289.97   43.80
   2  -3  -5  343.57   24.90
  -2  -3   5  454.45  245.48
   2   3   5  278.87   21.90
   2   3   5  278.27   29.90
  -2   3  -5  443.96  246.28
  -2  -3   5  334.87   63.09
  -2  -3   5  313.07   22.80
  -2  -3   5  316.37   22.30
   2  -3  -5  313.97   21.90
   2  -3  -5  311.77   23.70
   2   3   5  345.87  201.28
  -2   3  -5  306.37   22.40
  -2  -3   5  320.17   20.30
   2   3   5  312.47   21.90
  -2   3  -5  334.47   22.90
   2   3   5  324.77   21.70
  -2   3  -5  254.27   58.59
   2  -3  -5  263.17  171.68
  -2  -3   5  327.17   40.90
  -2   3  -5  357.26   43.80
   2   3  -5  302.57   23.50
   2   3  -5  340.47   63.79
  -2   3   5  349.77   21.80
   2   3  -5  324.57   20.40
  -2   3   5  369.56  216.98
  -2   3   5  250.37   38.80
  -2  -3  -5  316.07   22.80
   2   3  -5  309.57   22.70
  -2  -3  -5  339.97   22.30
  -2   3   5  300.47   62.39
   2  -3   5  321.97   65.99
   2   3  -5  313.87   40.20
  -2  -3  -5  358.16   32.90
  -2  -3  -5  317.67   56.49
  -2  -3  -5  915.21  300.07
   2   3  -5  922.31  393.96
  -2  -3  -5  328.37   21.90
  -2   3   5  329.37   23.60
   2  -3   5  727.83  356.56
  -2   3   5  298.97   24.00
  -3   3  -5  718.63  100.99
  -3  -3   5  617.54   42.30
  -3   3  -5  396.96  135.19
   3   3   5  717.13   71.89
   3  -3  -5  614.84   43.50
  -3  -3   5  654.43   89.99
  -3  -3   5  702.33   40.60
   3  -3  -5  673.13   41.90
   3   3   5  678.13   52.99
  -3  -3   5  714.93   58.49
  -3  -3   5  670.93   42.00
  -3   3  -5  690.03   60.89
   3  -3  -5  640.74   44.60
   3   3   5  623.74   40.50
   3   3   5  468.75  137.49
  -3  -3   5  382.16  143.99
   3  -3   5  699.13   63.39
  -3   3   5  726.93  104.89
  -3  -3  -5  386.26  137.49
  -3  -3  -5  624.54   41.00
  -3   3   5  619.94   43.10
  -3   3   5  683.33  111.89
  -3   3   5  622.74   44.10
   3  -3   5  606.54   99.19
  -3   3   5  676.53   63.19
   3   3  -5  636.14   58.29
   3   3  -5  678.23   43.70
  -3   3   5  669.13   41.10
   3   3  -5  537.15   89.19
   3   3  -5  637.74  201.68
  -3  -3  -5  621.44   41.30
  -3  -3  -5  645.94   70.59
  -3  -3  -5  640.64   52.49
  -3  -3  -5  643.24   41.80
   3  -3   5  400.56  161.08
   3   3  -5  609.44   42.20
   3   3  -5  606.24   39.80
   4   3   5   25.80   10.40
   4  -3  -5   42.70    8.00
  -4   3  -5   52.29   29.70
   4  -3  -5   48.60    7.10
  -4  -3   5   39.80    3.70
  -4  -3   5  -26.10   48.40
  -4  -3   5   31.00   12.00
   4  -3  -5   47.30   69.29
   4  -3  -5   44.60    8.60
   4   3   5   45.20   26.10
   4  -3  -5  -15.80   52.29
   4   3   5   21.60   63.79
  -4   3  -5   52.99   17.60
  -4  -3   5   36.10    6.10
  -4  -3   5   45.60    7.30
  -4   3  -5   57.19   72.49
  -4  -3  -5    9.30   20.20
  -4   3   5   59.09   36.10
  -4  -3  -5   46.40    6.60
   4   3  -5   55.19   35.50
  -4   3   5   60.19   22.70
  -4  -3  -5   36.50    5.20
  -4   3   5   39.80    7.40
  -4   3   5   37.50   16.40
  -4   3   5   33.00    5.20
  -4   3   5   22.50    6.30
  -4  -3  -5   45.40    6.10
   4   3  -5   33.80    6.10
  -4  -3  -5   33.00   10.40
   4  -3   5   37.10   97.09
   4   3  -5   45.40   16.10
   4  -3   5   22.00   29.00
   4  -3   5   19.10   11.60
   4   3  -5   42.00    7.40
  -5   3  -5   29.10   13.00
  -5  -3   5   51.59    8.40
   5  -3  -5   57.19    9.70
   5   3   5    4.40   70.49
   5  -3  -5   36.70   79.19
   5  -3  -5   86.79   13.00
  -5   3  -5   69.19   42.60
  -5  -3   5   -0.30   54.39
   5   3   5   60.09   16.00
  -5  -3   5   75.19    9.10
   5  -3  -5   63.79    8.90
  -5  -3   5   55.29    5.30
   5  -3  -5  -16.30   75.29
   5  -3   5  -18.20   95.99
  -5   3   5   82.09   24.80
   5   3  -5   35.60   31.40
  -5   3   5  170.48   58.19
   5  -3   5   -6.80   36.80
  -5  -3  -5   58.49    7.20
  -5  -3  -5   62.79    8.30
   5   3  -5   84.09   30.50
  -5   3   5   72.89    8.20
  -5  -3  -5   52.79   13.30
  -5  -3  -5   59.39    6.70
  -5   3   5   50.69    9.70
   5  -3   5   93.59   26.30
  -5  -3  -5   59.89   26.60
  -5   3   5   74.29   26.30
   5   3  -5   71.39    9.80
  -5   3   5   95.69   52.29
   5   3  -5   58.29    9.50
  -5   3   5   52.39    9.00
   6  -3  -5  292.67   25.50
  -6  -3   5  347.27   23.80
  -6  -3   5  262.07   40.80
  -6   3  -5  299.27   48.30
   6  -3  -5  297.97   26.50
  -6   3  -5  548.75  102.19
  -6  -3   5  252.37  111.69
   6  -3  -5  187.18  119.99
   6  -3  -5  106.99   94.19
   6   3   5  422.46   72.49
   6   3   5  261.47  129.89
  -6  -3   5  291.57   24.00
   6   3   5  366.76   43.70
  -6  -3   5  322.97   21.50
  -6  -3  -5  335.37   21.80
   6   3  -5  287.67   24.00
   6  -3   5  336.17   54.49
  -6   3   5  182.98   42.20
   6  -3   5  365.86   89.09
  -6  -3  -5  295.27   53.59
  -6  -3  -5  309.17   31.80
  -6   3   5  351.36   26.10
  -6   3   5  395.46   62.79
   6   3  -5  220.18  149.79
  -6  -3  -5  302.47   23.50
   6   3  -5  260.47   67.89
  -6   3   5  575.54  115.79
  -6   3   5  348.37   27.20
   6   3  -5  279.97   24.60
   6   3  -5  394.56   54.19
  -6   3   5  332.77   23.30
  -6  -3  -5  349.57   22.40
   6  -3   5  114.89  122.79
  -7  -3   5   31.70   13.70
  -7   3  -5   10.90    9.40
   7  -3  -5   24.60    7.40
   7   3   5   36.20   13.90
  -7   3  -5   81.99   54.69
  -7   3  -5   35.70    7.90
   7  -3  -5   14.50    6.20
  -7  -3   5   37.60    7.40
   7   3   5    6.50   37.20
  -7  -3   5   -5.80   43.10
  -7  -3   5   21.90    4.20
  -7   3  -5   22.60    6.20
  -7  -3   5   20.60   12.40
  -7  -3   5   22.90    5.40
  -7  -3  -5   31.20    5.00
   7  -3   5   -4.90   51.69
  -7  -3  -5   33.70   11.40
   7   3  -5   24.20    6.70
  -7   3   5   25.60   14.30
  -7   3   5   39.40    8.40
  -7   3   5   29.40    8.20
  -7  -3  -5   22.90    4.90
  -7  -3  -5   22.40    5.80
  -7  -3  -5   10.70   26.90
  -7   3   5   -2.70   69.09
   7   3  -5   24.10    6.10
  -7   3   5   34.70   22.10
  -7  -3  -5   28.20    5.20
  -8  -3   5   41.40    8.40
  -8   3  -5   33.30    8.10
  -8   3  -5   31.90    7.80
  -8  -3   5   45.60   17.80
   8  -3  -5   43.00    9.30
   8  -3  -5   42.80   10.40
  -8  -3   5   25.40    6.00
  -8   3  -5   41.20   18.20
  -8  -3   5   71.39   62.39
   8   3   5   34.60   13.50
  -8  -3   5   61.29   23.40
   8   3   5   64.99   48.40
  -8  -3   5   34.20    5.50
  -8   3  -5   30.30   47.70
  -8   3   5   17.30   14.40
  -8  -3  -5   32.80    5.10
  -8   3   5  -55.89   67.99
  -8  -3  -5   48.70    6.40
  -8   3   5   38.00    9.80
  -8  -3  -5   24.30    6.40
  -8  -3  -5   38.80    6.50
  -8  -3  -5   65.59   38.10
  -8   3   5   30.60    6.50
  -8  -3  -5   32.40    5.80
  -8  -3  -5   37.50   11.90
   8   3  -5   34.90    8.20
  -8   3   5   26.50    7.70
  -8   3   5   23.90   14.80
  -9   3  -5   44.20    9.80
   9   3   5   32.00   14.00
  -9  -3   5   43.30    6.70
   9  -3  -5   45.70   10.20
  -9   3  -5   40.70    8.90
  -9   3  -5   32.50   18.10
  -9  -3   5   33.90    6.80
  -9  -3   5   47.50   21.20
  -9  -3   5   26.40    7.20
   9  -3  -5   37.30   10.00
  -9  -3   5   33.20   15.30
  -9  -3  -5   32.80    6.60
   9  -3   5   41.90   20.50
  -9  -3  -5   25.90    6.60
  -9   3   5   34.30    9.10
  -9   3   5   32.90    7.20
  -9   3   5   34.80   18.70
   9   3  -5   51.79   10.00
  -9  -3  -5   30.20   11.60
  -9  -3  -5   40.30    5.70
  -9   3   5   29.00   20.00
  -9  -3  -5   40.40    6.90
  -9   3   5   63.19   12.60
  -9  -3  -5   39.30    6.50
 -10   3  -5    1.30    4.30
 -10  -3   5    4.20    4.40
 -10  -3   5    5.30    3.60
 -10  -3   5    5.80    9.30
 -10   3  -5    1.70    6.50
  10  -3  -5   10.00    6.10
 -10  -3   5    9.70    3.80
  10  -3  -5    4.30    5.10
 -10   3  -5   15.70    6.50
 -10   3   5   12.50    5.20
 -10  -3  -5   10.90    7.50
 -10   3   5   -0.30    4.40
 -10  -3  -5   -1.00    3.40
 -10  -3  -5    6.00    3.40
 -10  -3  -5    3.00    2.30
  10  -3   5    6.00    9.10
 -10   3   5   -1.50    5.00
 -10  -3  -5    1.10    2.70
 -10  -3  -5    6.10    2.80
  10   3  -5   10.20    5.50
 -10   3   5    2.50    4.30
  11   3   5   10.20    8.30
 -11  -3   5    2.70    3.90
 -11   3  -5    1.50    5.10
 -11   3  -5    9.90    9.60
 -11   3  -5    0.10    4.50
 -11  -3   5   13.30    6.00
 -11  -3   5    3.80    3.30
 -11  -3   5    1.40    6.60
 -11   3   5    0.10    4.70
 -11  -3  -5   15.00    8.80
 -11   3   5    0.40    7.20
 -11  -3  -5    6.90    3.80
 -11  -3  -5   10.00    5.00
 -11   3   5    8.30    6.50
 -11   3   5   16.60    9.60
 -11  -3  -5    3.20    2.60
 -11  -3  -5    0.60    2.10
 -11  -3  -5    7.50    3.80
  11  -3   5   -0.50    5.80
   0   3  -6    2.50    4.50
   0  -3  -6   -0.20    1.10
   0   3   6   -1.20    1.10
   0   3   6   -0.50    1.50
   0   3   6    2.50   23.70
   0   3  -6    0.10    1.30
   0   3  -6    1.30    1.40
   0   3  -6   -0.50    0.80
   0   3  -6   25.40   26.30
   0  -3  -6    4.60   23.90
   0  -3  -6    1.10    2.40
   0   3   6   45.10   51.09
   0  -3   6   47.40   24.10
   0   3   6    1.20    1.40
   0   3   6   -0.30    1.40
   0  -3   6    0.00    1.10
   0  -3   6    0.00    1.70
   0  -3  -6    0.90    1.10
   0  -3  -6    0.00    2.00
   0  -3  -6    0.10   67.99
   1   3   6  251.47   18.70
   1  -3  -6  359.36   49.90
   1   3   6  250.97   19.30
  -1  -3   6  290.87   41.70
  -1   3  -6  259.47   20.00
   1  -3  -6  266.97   20.30
   1  -3  -6  250.17   60.59
  -1   3  -6  255.87   19.40
   1   3   6  272.37   19.10
   1  -3  -6  203.88  112.99
  -1   3  -6  261.27   17.90
  -1  -3   6  234.58   17.30
  -1   3  -6  418.26   49.30
  -1  -3   6  241.48   56.39
   1  -3  -6  243.48   20.80
  -1  -3   6  263.77   19.20
  -1   3  -6  369.46   79.79
   1  -3  -6  274.27   18.50
   1   3   6  159.78   83.99
  -1   3  -6  336.47  144.29
  -1  -3   6  262.67   19.50
  -1   3   6  114.69   70.69
   1   3  -6   71.99   95.89
  -1   3   6  227.68   20.10
  -1   3   6  270.77   61.79
   1   3  -6  239.08   19.60
  -1   3   6  268.97   18.30
  -1  -3  -6  313.97   63.69
  -1  -3  -6  247.88   20.10
   1   3  -6  257.07   17.10
  -1   3   6  197.88   35.00
  -1  -3  -6  276.77   39.70
   1   3  -6  290.87   41.30
  -1  -3  -6  290.47   18.60
  -1  -3  -6  272.67  142.19
  -1  -3  -6  254.07   19.50
   1   3  -6  345.17   68.99
   1  -3   6  287.77   64.79
   1   3  -6  276.37   20.70
  -1   3   6  265.17   19.70
   1  -3   6  290.87   42.90
   1  -3   6  305.77  153.68
   2  -3  -6  -25.40   61.09
   2  -3  -6   26.10    4.60
   2   3   6   -6.70   50.59
   2  -3  -6   26.50    6.10
   2   3   6   32.40   11.70
   2   3   6   24.60    4.40
  -2  -3   6   39.00   89.39
  -2  -3   6   19.80    4.80
  -2  -3   6   22.80    3.20
   2   3   6   18.20    4.20
   2  -3  -6    3.90   29.80
   2   3   6   21.40    4.20
  -2   3  -6   25.40    4.90
  -2  -3   6   32.30   26.20
   2  -3  -6   24.60    6.30
  -2   3  -6   60.09   82.89
  -2   3  -6   37.40   17.10
   2   3   6    2.20   21.90
  -2  -3   6   25.40   11.40
  -2   3  -6   28.90    5.60
  -2   3  -6   12.00    3.20
  -2  -3   6   21.10    4.50
  -2   3  -6    2.10   22.50
  -2   3   6   15.50    4.50
  -2  -3  -6   22.60    4.10
   2   3  -6   10.50   26.30
   2  -3   6   12.90   97.89
  -2   3   6   29.10   60.89
   2   3  -6   12.60   84.19
  -2   3   6   54.99   27.80
   2   3  -6   23.50    5.80
  -2   3   6   26.50    4.30
   2  -3   6   17.10   10.50
  -2  -3  -6   20.50   23.60
  -2   3   6   41.10   15.10
   2  -3   6   18.20   28.20
  -2  -3  -6   25.80    4.70
  -2   3   6   22.00    5.50
   2   3  -6   19.30   10.90
  -2  -3  -6   30.70   11.40
  -2  -3  -6   17.40    4.50
   2   3  -6   14.10    4.20
   3   3   6  361.56   62.89
   3  -3  -6  441.46   27.40
  -3   3  -6  396.96   27.70
   3  -3  -6  424.36   59.39
   3  -3  -6  437.76   29.70
   3   3   6  401.36  141.09
  -3   3  -6  499.05   87.09
  -3  -3   6  352.86   27.00
  -3  -3   6  378.86   27.80
   3  -3  -6  276.57  132.29
   3   3   6  382.96   26.10
   3   3   6  408.76   39.40
   3  -3  -6  362.36   29.60
  -3   3  -6  538.35   60.29
  -3  -3   6  388.56   24.80
  -3  -3   6  458.15   53.59
   3  -3  -6  425.76   89.59
  -3  -3   6  143.89   97.89
  -3   3  -6  305.87  127.79
  -3   3  -6  379.16   27.30
  -3  -3  -6  347.57   60.59
   3  -3   6  460.05   86.99
  -3   3   6  452.45   86.19
  -3   3   6  353.86   29.10
   3   3  -6  332.17   49.30
  -3  -3  -6  389.66   27.60
   3   3  -6  453.55   82.19
  -3  -3  -6  423.96   26.90
  -3   3   6  372.06   28.30
  -3   3   6  374.66   26.00
   3  -3   6  441.06  197.18
   3   3  -6  397.96   29.30
  -3   3   6  582.54   64.79
   3   3  -6  344.37   27.10
  -3  -3  -6  391.46   39.40
  -3  -3  -6  381.66   26.70
   3   3  -6  303.57  185.08
   3   3  -6  381.66   28.00
   3  -3   6  462.95   59.29
   4   3   6  631.04  173.58
  -4  -3   6  505.75   34.70
   4  -3  -6  498.55   34.50
  -4  -3   6  529.25   31.90
   4   3   6  564.14   49.30
   4  -3  -6  471.75   37.40
   4  -3  -6  482.75   36.50
  -4  -3   6  286.87  122.59
   4  -3  -6  255.47  129.39
  -4  -3   6  489.15   50.89
  -4   3  -6  320.87   72.99
  -4   3  -6  522.15   53.69
  -4  -3   6  501.65   35.40
   4   3   6  484.35   76.29
  -4   3  -6  515.25   34.70
   4  -3  -6  229.28  129.89
  -4   3   6  435.76   67.69
  -4   3   6  507.65   36.20
  -4   3   6  551.64   38.00
   4   3  -6  475.75   91.19
  -4   3   6  493.85   33.40
  -4   3   6  617.84  114.29
  -4  -3  -6  498.95   34.30
   4   3  -6  457.75   32.40
  -4  -3  -6  387.06  136.49
  -4  -3  -6  550.34   34.00
  -4  -3  -6  590.84   48.70
   4  -3   6  491.95   96.69
  -4   3   6  574.84   70.89
   4   3  -6  555.24  204.68
  -4  -3  -6  500.45   34.20
   4  -3   6  551.64   70.09
   4   3  -6  502.15   35.50
   4   3  -6  553.04   37.20
  -4  -3  -6  542.05   77.99
   4  -3   6  649.04  223.38
  -4   3   6  672.83  112.49
   4   3  -6  573.74   68.79
  -5  -3   6  281.97   41.60
  -5   3  -6  259.97   65.29
   5  -3  -6  141.29  115.09
   5   3   6  292.67   60.29
   5   3   6  334.27  150.48
  -5   3  -6  244.68   42.50
  -5  -3   6  262.07   20.10
   5  -3  -6  224.08   22.40
   5   3   6  316.77   41.20
   5  -3  -6  160.18  108.19
   5  -3  -6  291.87   23.00
   5  -3  -6  238.48   19.90
  -5  -3   6  265.87   17.50
  -5  -3   6  378.16   70.99
  -5  -3   6   52.49   84.89
  -5  -3   6  278.27   21.30
  -5   3   6  261.77   80.49
   5   3  -6  212.08   65.99
  -5   3   6  236.38   50.19
  -5  -3  -6  252.67   19.80
   5  -3   6  245.88   77.09
  -5   3   6  172.08   85.99
  -5  -3  -6  286.67   19.20
  -5   3   6  249.97   46.90
   5   3  -6  242.58   21.70
   5   3  -6  228.58   20.50
  -5   3   6  234.68   21.10
   5  -3   6  270.87   47.30
  -5  -3  -6  211.68   32.10
  -5  -3  -6  246.58   19.30
   5   3  -6  389.36   55.09
  -5   3   6  299.17   19.60
  -5   3   6  283.97   23.40
   6  -3  -6   17.70    4.70
   6  -3  -6   73.49  109.59
   6  -3  -6   30.20    7.80
  -6   3  -6   -4.50   36.60
   6  -3  -6   25.60    7.30
   6   3   6   36.10   13.60
  -6  -3   6   41.00   92.59
  -6   3  -6   21.30   12.80
  -6  -3   6   25.20    3.90
   6   3   6   18.30   37.30
  -6  -3   6   14.20    9.40
   6  -3  -6  -84.79   89.39
  -6  -3   6   33.20    6.30
  -6  -3   6   15.90    5.20
  -6   3   6   21.50   15.00
   6   3  -6   25.50   47.80
  -6   3   6   17.50   12.20
   6  -3   6   40.40   18.90
  -6   3   6   12.20    3.90
   6   3  -6   17.40    5.50
  -6  -3  -6   23.00    4.70
  -6   3   6   15.70    5.10
  -6  -3  -6   21.80    4.90
  -6  -3  -6   41.90   28.20
  -6   3   6   21.50    6.90
   6   3  -6   27.50    7.30
   6  -3   6  -78.99   48.60
  -6  -3  -6   22.30   10.00
   6   3  -6   13.60   10.80
  -6   3   6  -19.80   52.69
  -7  -3   6  189.08   16.70
   7  -3  -6  179.08   21.40
   7   3   6  208.28   62.69
  -7   3  -6  227.28   66.99
  -7  -3   6  222.18   18.50
  -7   3  -6  193.98   40.40
   7  -3  -6  222.18   24.60
  -7  -3   6  211.38   14.80
   7   3   6  178.18   33.40
  -7  -3   6  174.08   34.50
  -7   3   6  207.08   49.40
  -7   3   6  166.38   20.00
  -7   3   6  131.89   36.90
  -7   3   6  215.88   16.60
  -7   3   6  200.38   90.99
   7  -3   6   20.10   60.69
  -7  -3  -6  171.48   28.00
  -7  -3  -6  215.08   15.90
  -7  -3  -6  194.88   15.10
  -7  -3  -6  183.48   16.70
   7   3  -6  194.08   18.10
  -7   3   6  182.08   22.50
  -7  -3  -6  176.08   49.90
   7   3  -6  194.88   18.90
   8  -3  -6   72.99   13.30
   8  -3  -6   59.79   11.50
   8   3   6   69.49   19.80
  -8  -3   6   31.30   17.30
  -8  -3   6   70.09   11.60
  -8  -3   6   55.99   19.60
  -8   3  -6   37.40   18.40
  -8  -3   6   70.19   10.00
  -8   3  -6   62.79   11.00
  -8  -3   6   53.29    7.00
  -8   3  -6   47.90    9.80
  -8  -3  -6   49.00    8.30
  -8   3   6   48.60   22.30
  -8  -3  -6   66.79    9.20
  -8   3   6   46.70   11.10
   8   3  -6   56.49   10.20
  -8  -3  -6   43.70   13.50
   8   3  -6   72.79   12.20
  -8   3   6   68.49    9.50
  -8   3   6   69.89   28.20
  -8   3   6   52.79   10.40
  -8  -3  -6   34.60    7.80
  -8  -3  -6   71.09   10.60
  -8  -3  -6   68.69    7.90
  -9   3  -6   53.59   10.50
  -9  -3   6   46.50   10.10
   9  -3  -6   66.79   13.50
  -9  -3   6   66.59   10.00
   9  -3  -6   63.49   12.50
  -9  -3   6   60.19   21.30
   9   3   6   61.39   19.00
  -9  -3   6   97.59   33.40
  -9   3  -6   58.79   11.50
  -9   3  -6   96.59   29.40
  -9  -3   6   61.19    8.00
  -9   3   6   54.19   10.70
  -9   3   6   66.89   30.40
  -9   3   6   61.39   26.10
   9  -3   6   57.89   26.00
  -9  -3  -6   57.19    7.40
  -9  -3  -6   86.89   11.90
  -9   3   6   63.99    9.60
  -9  -3  -6   55.79    8.90
   9   3  -6   69.49   11.70
   9   3  -6   89.69   14.40
  -9  -3  -6  119.39   24.70
  -9  -3  -6   59.39    8.10
  -9  -3  -6   57.79    8.60
  -9   3   6   60.09   14.90
 -10   3  -6   -1.00    4.30
  10   3   6   -1.50    3.30
 -10   3  -6    1.50    3.50
 -10  -3   6   -2.40    2.50
  10  -3  -6    0.50    4.50
 -10  -3   6    9.90    3.60
 -10   3  -6   -0.70    4.10
 -10  -3   6    0.50    5.50
 -10  -3   6    3.90    4.70
 -10   3   6   -0.90    4.50
 -10  -3  -6   -0.20    3.00
 -10   3   6   -0.90    3.90
 -10  -3  -6    4.20    3.50
 -10  -3  -6   -0.40    2.10
 -10  -3  -6   -1.50    2.50
 -10  -3  -6   -2.70    1.80
 -10   3   6    0.70    3.10
 -10   3   6    3.60    8.80
 -10  -3  -6   -0.80    3.00
  10  -3   6   -0.20    5.20
  10   3  -6   -0.80    3.50
 -10   3   6   -0.90    6.00
 -11   3  -6   14.10    7.10
  11   3   6   18.80   13.10
 -11  -3   6   14.10   14.80
 -11  -3   6   25.10    7.90
 -11  -3   6   10.90    5.00
 -11   3  -6   13.00    7.50
 -11  -3   6   11.60    4.50
  11  -3  -6   16.60    8.20
 -11  -3  -6    6.90    5.00
 -11   3   6    7.90   12.20
 -11  -3  -6   11.50    4.50
 -11  -3  -6   20.90    5.90
 -11  -3  -6   15.50    4.90
 -11  -3  -6   22.30   10.90
 -11   3   6   17.10    8.10
  11  -3   6   -0.80    6.70
 -11   3   6   22.20    6.40
 -11   3   6   13.40    6.60
 -11  -3  -6    2.40    2.80
   0   3  -7   21.10   26.50
   0   3   7  -21.60   20.20
   0   3   7   12.00    3.90
   0   3   7   18.20   10.20
   0  -3   7  -12.50   26.30
   0  -3  -7   19.50   11.70
   0   3  -7   18.30    4.90
   0  -3  -7   11.00    4.20
   0   3   7   12.10    4.00
   0  -3  -7   20.20    5.20
   0   3  -7   34.10   88.89
   0   3  -7    1.80    4.20
   0   3   7   -7.10   60.09
   0  -3  -7   13.20    3.30
   0   3  -7   17.20    3.10
   0  -3   7    6.40    7.30
   0  -3  -7   74.89   42.30
   0  -3   7   14.70    4.10
   0  -3   7  -20.50   93.59
   0   3   7   16.80    3.80
   0   3  -7   14.50    4.80
   1  -3  -7  388.26   82.69
   1   3   7  271.57   21.80
   1  -3  -7  297.97   24.60
  -1   3  -7  325.77   47.00
  -1  -3   7  261.97   21.90
  -1   3  -7  452.65   79.89
   1   3   7  292.17   22.60
   1   3   7  308.97   22.10
   1   3   7  393.46   48.80
  -1   3  -7  501.95  209.78
  -1  -3   7  281.17   66.49
  -1  -3   7  338.37   47.70
   1   3   7  416.36   73.89
   1  -3  -7  379.76   53.79
   1  -3  -7  325.07   21.70
  -1   3  -7  340.37   23.30
  -1  -3   7  264.87  187.38
   1  -3  -7  166.18  113.09
   1   3   7  256.87  110.29
  -1  -3   7  295.87   22.60
  -1   3  -7  322.07   23.80
  -1   3  -7  307.77   21.00
   1  -3  -7  309.67   23.70
  -1  -3   7  291.27   20.60
  -1   3   7  300.07   23.00
   1   3  -7  281.97   22.80
  -1   3   7  145.79   95.49
  -1  -3  -7  297.97   23.00
  -1   3   7  245.18   41.00
  -1  -3  -7  350.36   21.90
   1   3  -7  378.56   77.99
  -1  -3  -7  261.97   23.20
   1   3  -7  272.67   23.60
   1   3  -7  315.67   20.30
   1   3  -7  376.06   51.09
  -1   3   7  309.17   24.00
  -1  -3  -7  298.87   64.59
   1  -3   7  386.36   51.29
   1   3  -7  534.85  214.48
   1  -3   7  324.27   67.79
  -1   3   7  475.55   81.89
   1  -3   7  285.97  170.58
  -1   3   7  318.27   21.60
  -1  -3  -7  323.17   47.30
  -2  -3   7   -0.60    2.80
  -2  -3   7  -28.20   25.30
  -2   3  -7    3.60    2.60
  -2  -3   7    0.50    1.10
   2  -3  -7   -0.20    2.00
   2   3   7    2.00    1.80
  -2   3  -7  -43.00   25.70
  -2  -3   7  -38.60   87.09
  -2  -3   7   -1.10    2.00
  -2   3  -7    2.50    2.50
  -2  -3   7   -1.50    1.90
  -2   3  -7    0.60    1.40
   2   3   7   -0.60    1.60
   2   3   7    0.10    1.50
   2  -3  -7   22.00   43.70
   2  -3  -7    1.90    2.70
   2  -3  -7    1.50    1.90
   2  -3  -7   -0.40    2.60
  -2   3  -7    2.60    4.50
   2   3   7  -15.70   64.99
   2  -3   7   36.90  117.59
  -2   3   7   -0.70    2.20
  -2   3   7   -1.70    1.30
   2  -3   7    1.60    5.20
   2   3  -7    9.80   34.80
   2   3  -7    2.40    5.90
  -2   3   7    1.00    1.40
   2  -3   7  -24.20   34.50
  -2  -3  -7    1.50    2.40
   2   3  -7    1.00    2.30
  -2   3   7   -5.50   30.00
  -2  -3  -7    0.30    1.90
  -2   3   7   17.40   73.49
   2   3  -7    2.80    3.20
  -2   3   7   -0.50    2.40
   2   3  -7  -67.59  100.99
  -2  -3  -7    1.10    1.70
   2   3  -7    2.00    1.30
  -2  -3  -7    4.30   26.90
  -2  -3  -7    0.40    2.20
   3  -3  -7  555.84  113.59
   3   3   7  421.56   43.60
  -3   3  -7  384.36   28.90
  -3   3  -7  431.36   83.69
   3  -3  -7  406.36   31.80
  -3   3  -7  374.46   61.39
  -3   3  -7  457.25   30.50
   3  -3  -7  381.56   60.69
   3  -3  -7  311.17  157.08
  -3  -3   7  554.44   63.59
   3   3   7  429.76   29.00
  -3  -3   7  432.76   30.90
  -3  -3   7  427.36   27.40
   3  -3  -7  424.16   33.00
  -3  -3   7  390.56   29.80
  -3   3  -7  448.16   30.80
   3   3   7  321.77  134.49
  -3  -3   7  228.38  135.99
   3  -3  -7  415.36   29.30
   3   3  -7  414.26   33.00
  -3  -3  -7  422.66   29.10
  -3  -3  -7  438.16   45.00
  -3   3   7  401.16   28.40
  -3  -3  -7  426.86   29.70
  -3   3   7  353.16   79.89
  -3   3   7  143.19  131.09
   3   3  -7  467.25   60.79
  -3   3   7  454.05   31.60
   3  -3   7  275.07  185.08
   3   3  -7  704.83  104.49
   3  -3   7  443.56   92.39
  -3  -3  -7  555.94   83.09
  -3  -3  -7  484.55   31.40
   3   3  -7  416.96   27.60
  -3   3   7  417.96   58.89
   3  -3   7  484.55   64.39
   3   3  -7  448.86  211.68
  -3   3   7  439.06   32.60
   3   3  -7  405.96   31.90
  -4   3  -7  119.59   13.90
   4  -3  -7  168.88   19.50
   4  -3  -7   11.60   98.59
  -4  -3   7  122.79   12.00
   4  -3  -7  135.19   16.10
  -4   3  -7  108.89   13.10
   4  -3  -7  116.29   11.50
  -4   3  -7   86.49   46.40
   4   3   7   74.99   20.70
  -4  -3   7  129.19   14.70
   4   3   7  126.49   44.90
  -4   3  -7  153.18   32.20
   4   3   7   37.90   92.59
  -4  -3   7  124.89   99.19
  -4  -3   7  122.49   41.50
  -4  -3   7  142.89    9.70
  -4   3  -7  110.89   11.10
   4  -3   7  164.58   64.19
  -4  -3  -7  138.39   12.50
  -4  -3  -7  131.89   11.50
   4  -3   7  205.58   40.30
   4   3  -7  218.38   40.90
  -4   3   7  132.39   10.90
  -4   3   7  159.98   16.50
  -4   3   7   60.49   46.60
  -4  -3  -7  275.47  137.09
   4   3  -7  115.99   15.70
  -4   3   7  134.59   16.80
   4   3  -7  123.19   14.50
  -4   3   7  180.88   37.70
  -4  -3  -7  144.19   27.20
   4   3  -7  147.59  148.89
  -4  -3  -7  122.89   11.40
  -4  -3  -7   65.39   33.50
   4   3  -7  109.79    9.90
  -5   3  -7  107.09   27.00
  -5  -3   7   92.19    7.30
   5   3   7   95.79   30.40
  -5  -3   7   59.29    9.50
   5  -3  -7   70.69   12.00
   5  -3  -7   77.99  111.29
  -5   3  -7  106.69   12.20
  -5  -3   7  103.49   25.60
   5  -3  -7   91.69   14.40
   5   3   7  180.18  153.48
  -5  -3   7   71.09  100.19
   5  -3  -7  -26.70  103.59
  -5   3  -7  154.08   55.19
   5  -3  -7   79.99   10.80
  -5  -3   7   98.99   12.50
   5   3   7   72.99   43.60
  -5   3   7   84.49   13.60
  -5   3   7   85.69   56.89
  -5   3   7   91.39   58.69
  -5  -3  -7   86.09   43.00
  -5   3   7   49.50   21.00
   5   3  -7   96.89   28.70
   5  -3   7   95.39   57.49
  -5  -3  -7   75.89   19.70
  -5  -3  -7   13.00   84.89
   5  -3   7  117.19   32.60
   5   3  -7   86.19   12.20
   5   3  -7   49.00  118.49
  -5  -3  -7  100.19   11.50
  -5   3   7   85.99    9.70
  -5   3   7  108.59   34.80
   5   3  -7   70.49   82.79
  -5   3   7   75.99   12.00
   5   3  -7   88.19   13.30
  -6  -3   7   12.30    2.80
  -6  -3   7    6.80    3.20
   6  -3  -7    6.30    3.90
  -6  -3   7   18.80    5.70
  -6  -3   7   16.70   10.30
  -6   3  -7    8.30    4.10
  -6   3  -7    2.60    6.90
   6  -3  -7    5.80    4.20
   6  -3  -7    4.20    4.00
  -6   3  -7   -2.00   41.40
   6   3   7   20.00   10.40
   6   3   7   37.70   38.30
  -6  -3   7   24.70   48.00
  -6  -3  -7   -0.40   34.80
   6   3  -7   24.90   14.20
   6  -3   7  -15.50   54.19
  -6   3   7   20.80   67.69
   6   3  -7   15.10    6.30
  -6   3   7   19.80    4.60
  -6   3   7    7.90    4.70
  -6  -3  -7   12.70    4.10
  -6  -3  -7   10.30    6.60
   6   3  -7   23.10   53.59
  -6   3   7    9.30    5.60
   6  -3   7   28.30   15.90
   6   3  -7   14.50    5.00
  -6  -3  -7   10.70    3.60
  -6  -3  -7   12.30    4.30
  -6   3   7    7.90    9.60
  -7  -3   7   79.09    7.40
   7  -3  -7   62.39   12.10
   7   3   7   50.39   17.50
  -7   3  -7   88.49   26.00
  -7  -3   7  101.79   13.40
  -7   3  -7   70.39   10.50
   7  -3  -7   69.19   13.20
  -7  -3   7   81.39   24.00
  -7  -3   7   83.89   11.40
  -7  -3  -7   65.29   12.60
  -7   3   7   87.89   32.80
   7  -3   7   99.79   32.30
  -7  -3  -7   80.69   11.40
   7   3  -7   76.19   13.30
  -7  -3  -7   86.49    9.70
  -7   3   7   63.79   11.50
   7   3  -7   73.49   11.90
  -7  -3  -7   80.89   19.80
  -7   3   7   55.49   22.70
  -7   3   7   92.59   10.70
  -8  -3   7   29.80    4.90
   8  -3  -7   22.60    9.50
  -8  -3   7    6.30    8.50
  -8   3  -7   22.90   14.30
   8   3   7   27.30   14.10
   8  -3  -7   15.10    6.30
  -8  -3   7   18.90    5.80
  -8  -3   7   18.20    6.10
  -8   3   7   19.90    5.30
  -8  -3  -7   21.00    5.30
   8   3  -7   13.90    5.80
  -8   3   7   29.30    9.30
  -8  -3  -7   22.10    4.80
   8   3  -7   26.40    8.30
  -8   3   7   16.20   13.90
  -8  -3  -7    8.20    7.10
  -8   3   7   23.60    7.40
  -8  -3  -7   32.00    7.40
  -9  -3   7   21.50    6.30
  -9   3  -7    9.50   11.20
  -9   3  -7   12.80    6.70
   9  -3  -7   17.50    7.50
  -9   3  -7    3.70    4.40
  -9  -3   7   13.90    4.00
   9  -3  -7   22.30    7.90
  -9  -3   7   13.40   10.50
   9   3   7   18.50   12.00
  -9  -3   7   21.10   16.90
  -9  -3   7   24.10    7.30
   9   3  -7   16.80    7.00
  -9  -3  -7   13.30    5.70
  -9   3   7   -1.00    5.40
  -9  -3  -7   12.30    4.00
  -9  -3  -7   10.30    3.80
  -9  -3  -7   10.60    4.30
  -9   3   7   11.80    4.50
   9  -3   7   30.80   20.20
  -9  -3  -7   23.40   10.40
   9   3  -7   10.00    5.60
  -9  -3  -7   11.10    4.30
  -9   3   7   13.30    7.10
  -9   3   7    8.10    5.00
 -10  -3   7  113.59   16.60
  10   3   7   87.29   25.00
 -10  -3   7  122.09   15.40
 -10   3  -7  129.19   17.70
 -10   3  -7   73.19   26.60
  10  -3  -7  129.69   19.10
  10  -3  -7  119.29   19.10
 -10   3  -7  136.99   19.10
 -10  -3   7  141.59   12.00
 -10  -3  -7  130.99   12.40
 -10   3   7  124.09   15.00
 -10  -3  -7  143.39   15.50
 -10  -3  -7  124.99   11.60
 -10   3   7  152.88   48.00
 -10   3   7  115.79   17.20
  10   3  -7  154.48   20.10
 -10  -3  -7  118.69   24.90
 -10  -3  -7  126.59   14.20
 -10   3   7  127.89   19.40
   0  -3  -8    3.90    2.10
   0   3   8   -6.40   23.60
   0   3   8    0.40    3.00
   0   3  -8    5.20    5.70
   0  -3  -8   13.90   39.70
   0   3  -8   -2.20    2.30
   0   3   8   -0.50    2.00
   0   3  -8    0.50    2.00
   0  -3  -8    0.40    1.90
   0  -3   8  114.39  130.39
   0  -3   8   -1.20    2.90
   0  -3  -8   -1.10    1.90
   0  -3  -8    4.60    3.10
   0  -3   8    2.90    2.40
   0   3  -8   -1.00    1.10
   0  -3   8   -0.40   30.50
   0   3  -8  -36.60  112.89
   0   3   8    0.40    2.10
   0   3  -8   14.40   32.10
   0   3   8    1.10    1.90
  -1   3  -8   85.29   49.20
   1  -3  -8   73.19   11.80
  -1  -3   8   71.09    9.80
   1   3   8   64.99    9.50
   1  -3  -8  135.09   56.09
  -1  -3   8   81.79   10.20
  -1   3  -8   70.29   10.80
   1   3   8   76.79   21.20
  -1  -3   8  100.19  135.59
   1   3   8   40.20   89.19
  -1  -3   8   55.49    7.30
   1   3   8   67.19    8.80
   1   3   8   72.29   38.60
  -1   3  -8   76.19   22.60
  -1   3  -8  -18.20  127.09
   1  -3  -8   66.79   10.80
  -1   3  -8   79.59   10.60
  -1  -3   8   84.79   47.60
   1   3   8   59.99    8.60
  -1  -3   8   82.49   23.50
  -1   3  -8   63.89    7.60
   1  -3  -8   69.39    8.40
   1   3  -8  197.98   59.79
  -1   3   8  107.89   26.00
  -1   3   8  -41.00   72.19
  -1  -3  -8   69.99   40.90
  -1   3   8   67.39    8.40
   1   3  -8   75.39   22.90
  -1  -3  -8   73.49   10.50
  -1   3   8   66.69   10.20
   1  -3   8  141.49   54.99
  -1   3   8   82.19   10.40
   1   3  -8   78.89  140.49
  -1  -3  -8   61.19    8.00
   1   3  -8   72.29    6.50
   1   3  -8   62.39   10.80
  -1  -3  -8   96.69   25.70
   1  -3   8   96.29   25.70
   1  -3   8  122.89  157.68
  -1  -3  -8   84.19   11.90
   1   3  -8   72.89   10.50
  -1   3   8   94.89   45.20
   2   3   8  132.89   13.70
   2  -3  -8  172.68   13.90
  -2   3  -8  155.58   15.30
   2   3   8  153.78   99.49
  -2   3  -8  162.38   15.00
  -2   3  -8  328.17   73.19
  -2  -3   8  160.68   14.60
  -2  -3   8  146.49   14.70
  -2  -3   8  148.89   32.60
   2   3   8  180.08   14.60
  -2  -3   8  190.68  147.59
  -2   3  -8  154.48   13.20
   2   3   8  161.28   13.90
   2  -3  -8  129.49   59.29
   2  -3  -8  178.78   19.10
   2  -3  -8  185.18   21.40
  -2   3  -8  215.68   39.60
  -2  -3   8  179.58   12.90
   2  -3  -8  227.98   44.80
  -2  -3  -8  160.08   14.80
  -2   3   8  175.18   13.60
  -2  -3  -8  179.28   16.20
   2  -3   8  191.88   64.69
   2  -3   8  202.58  164.88
  -2   3   8  156.48   15.00
  -2   3   8  200.98   60.69
   2   3  -8  229.08   42.70
   2   3  -8  156.68  159.98
   2   3  -8  188.68   17.40
  -2  -3  -8  179.68   13.90
  -2   3   8   -1.60   94.39
   2   3  -8  167.88   12.40
   2   3  -8  171.58   54.29
  -2   3   8  188.38   36.00
  -2  -3  -8  196.88   35.80
  -2  -3  -8  122.19   49.40
   2   3  -8  169.58   15.70
   2  -3   8  159.88   36.30
  -2   3   8  180.58   16.80
   3  -3  -8   85.79   13.90
   3   3   8  107.89   24.80
   3   3   8   96.19  116.19
  -3  -3   8   89.59   11.50
   3  -3  -8  155.78   37.80
  -3  -3   8   87.99    7.90
   3  -3  -8   99.79   13.90
  -3  -3   8   95.09   25.80
  -3   3  -8   97.39   11.00
   3  -3  -8   -5.10  119.69
  -3   3  -8   74.69   11.00
   3  -3  -8  187.68   75.89
   3  -3  -8   81.89   10.40
   3   3   8   90.69   37.70
  -3   3  -8  154.48   53.49
  -3   3  -8  148.89   32.60
  -3  -3   8   98.09   12.50
  -3   3  -8   82.89   12.10
  -3   3   8  126.49   30.20
   3   3  -8   79.19   24.10
  -3  -3  -8   90.49   11.60
   3   3  -8   90.79    8.10
   3  -3   8   69.49  171.78
  -3  -3  -8   90.49   23.10
   3  -3   8   73.09   50.19
  -3  -3  -8  120.99   44.40
   3  -3   8  107.19   28.70
  -3  -3  -8   97.49    9.30
  -3   3   8  155.38   64.09
  -3   3   8  102.89    9.00
   3   3  -8  108.59   60.29
  -3   3   8   98.19   12.70
   3   3  -8   97.99   13.00
   3   3  -8    3.50  127.09
  -3   3   8   19.70   99.49
  -3   3   8   87.49   13.50
   3   3  -8   82.69   13.10
  -3  -3  -8  135.79   14.90
  -4   3  -8   12.50    4.20
  -4  -3   8    1.00    2.90
   4  -3  -8    7.70    3.40
  -4   3  -8   13.80    4.60
   4  -3  -8  125.89  138.59
  -4   3  -8   11.80    5.10
  -4  -3   8   13.50    2.80
  -4   3  -8   20.80   37.90
   4   3   8   18.10   34.30
   4  -3  -8   21.30    6.80
   4   3   8    4.50    6.30
  -4  -3   8   10.10    4.20
  -4  -3   8  -53.59  103.99
  -4  -3   8    4.80    3.40
  -4   3  -8   32.90   16.10
   4  -3  -8    8.60    5.20
  -4  -3  -8   12.10    4.90
  -4  -3  -8   14.20    4.60
   4   3  -8    6.60    2.50
  -4  -3  -8  -90.59  105.19
  -4  -3  -8    8.10    3.70
   4  -3   8    5.10  161.88
   4   3  -8   26.40   14.90
  -4  -3  -8  -12.50   32.20
  -4   3   8   10.10    3.30
   4  -3   8   32.60   51.49
  -4   3   8   15.50    5.90
  -4   3   8    2.00   48.50
   4   3  -8   23.00    6.10
  -4  -3  -8   11.90    8.50
  -4   3   8   12.70    4.70
   4   3  -8   81.69  162.08
  -4   3   8    6.50    8.70
   4   3  -8   13.70    5.40
   5  -3  -8   60.19   11.10
  -5   3  -8   72.19   24.10
  -5  -3   8   69.39   21.80
   5   3   8  110.09   53.39
   5  -3  -8   46.00   11.10
   5   3   8   61.99   20.20
  -5   3  -8   55.39    9.30
  -5  -3   8   45.60    9.30
  -5  -3   8   65.09    6.00
  -5   3  -8   73.49   10.40
  -5  -3   8   82.99   11.10
  -5   3  -8  106.09   54.99
  -5   3   8   42.70    7.00
  -5   3   8   69.99   11.10
  -5   3   8  108.29   64.49
   5  -3   8    0.50   49.10
   5   3  -8   64.09   12.50
   5   3  -8   60.79   10.50
  -5  -3  -8   51.09    8.20
  -5  -3  -8   80.69   24.20
  -5  -3  -8   39.70   44.30
  -5   3   8  102.89   29.00
   5   3  -8   64.79   22.70
  -5   3   8   78.59   15.60
  -5   3   8   44.30   24.20
  -5  -3  -8   65.29    9.10
   5  -3   8   72.39   26.30
   5   3  -8   55.49    7.30
  -5  -3  -8   73.99   11.80
  -6   3  -8   51.49   21.50
  -6   3  -8   13.40    4.50
   6  -3  -8   19.60    7.20
   6   3   8   29.80   51.09
   6   3   8   13.80   10.60
  -6   3  -8   13.90    4.70
  -6  -3   8   17.20    5.10
  -6   3  -8   -1.90   47.10
  -6  -3   8   11.70    3.00
   6  -3  -8   18.60    5.30
  -6   3  -8   20.00    5.60
  -6  -3   8   14.00    5.40
  -6  -3   8    6.50    8.60
   6  -3  -8    9.10    5.90
  -6   3   8   13.70    4.10
   6   3  -8   22.00   15.20
  -6   3   8    7.00    9.10
   6   3  -8  -27.70   52.99
  -6  -3  -8   16.20    4.90
  -6   3   8   17.20   69.29
  -6   3   8   16.00   15.80
  -6  -3  -8   12.50    8.60
  -6  -3  -8   19.30    5.60
   6   3  -8   15.30    6.70
   6  -3   8    1.40   61.89
  -6  -3  -8   22.10    5.30
   6  -3   8   22.30   15.40
   6   3  -8   26.70    8.30
  -6  -3  -8   80.19   47.30
  -6   3   8   10.30    6.10
  -6   3   8   18.70    6.50
  -6   3   8  -76.99   50.19
  -7  -3   8   62.09   11.40
   7  -3  -8   72.89   14.60
  -7   3  -8   71.89   25.30
  -7   3  -8   88.19   11.80
   7  -3  -8   87.89   15.00
   7   3   8   85.29   24.10
  -7  -3   8   74.59    7.30
  -7  -3   8  106.99   28.50
  -7   3  -8   91.79   12.30
   7   3  -8   66.29   12.60
  -7   3   8   76.29   13.80
  -7  -3  -8   58.99    9.90
  -7   3   8   74.39   12.20
  -7  -3  -8   78.29   10.10
   7  -3   8  150.38   40.20
   7   3  -8   91.39   14.00
  -7   3   8   86.19   29.80
  -7  -3  -8   64.99   19.30
  -7   3   8   86.19   33.50
  -7   3   8   77.09    9.70
  -7  -3  -8   76.19   10.50
   7   3  -8  106.49   33.30
  -8  -3   8   29.60   17.00
  -8  -3   8   10.00    3.10
  -8  -3   8    1.00    5.20
   8  -3  -8   11.60    6.40
   8   3   8   13.60   10.30
  -8  -3   8    4.10    4.50
  -8   3  -8   10.10    4.60
  -8   3  -8   23.00   14.50
  -8   3  -8   20.60    6.10
  -8  -3   8   -1.80    2.30
   8  -3  -8   11.70    7.40
  -8   3   8    5.60    8.70
  -8  -3  -8    4.80    3.60
  -8  -3  -8    9.00    7.80
  -8   3   8    3.40    5.80
  -8   3   8    9.00    4.00
   8   3  -8    4.30    5.10
  -8   3   8    3.50    4.80
   8   3  -8    9.60    5.30
  -8   3   8    4.10    8.80
  -8  -3  -8    4.30    4.10
  -8  -3  -8    4.90    3.20
  -9   3  -8   33.20    8.10
  -9  -3   8   56.69   10.00
   9   3   8   39.40   17.10
   9  -3  -8   66.59   12.90
  -9  -3   8   53.69   11.20
   9  -3  -8   58.09   14.10
  -9   3  -8   58.69   10.90
  -9   3  -8   53.99    9.60
  -9   3  -8  154.58   36.80
  -9  -3   8   70.19   29.60
  -9   3  -8   71.39   12.70
  -9  -3  -8   76.49   11.80
  -9   3   8   57.89    9.10
  -9   3   8   59.39   13.40
  -9  -3  -8   56.99    9.50
  -9  -3  -8   61.39    8.50
  -9  -3  -8   67.09   18.40
  -9   3   8   56.29   11.30
  -9  -3  -8   52.09    8.80
  -9  -3  -8   51.09    8.60
  -9   3   8   73.89   29.70
   9   3  -8   69.69   13.90
  -9   3   8   62.19   32.50
 -10   3  -8    5.80    4.50
 -10   3  -8    1.40    4.10
 -10  -3   8    5.10   12.30
 -10  -3   8    6.20    5.10
 -10   3  -8   -1.20    3.40
  10  -3  -8    3.20    5.70
 -10   3  -8    8.30    5.90
 -10  -3   8    5.10    4.40
  10   3   8    4.80    7.60
 -10  -3   8    1.10    2.50
 -10   3  -8    0.90    5.90
 -10  -3  -8   -1.10    2.90
 -10   3   8   -0.60    7.40
 -10  -3  -8    1.50    5.10
 -10  -3  -8    6.00    4.30
 -10  -3  -8   -0.20    3.00
  10  -3   8   -0.50    6.30
  10   3  -8   -0.50    4.30
 -10   3   8   10.10    6.10
 -10  -3  -8    1.70    3.90
 -10   3   8   -0.30    5.20
 -10  -3  -8    1.30    3.00
   0  -3  -9   46.10   59.29
   0   3   9   77.59   11.60
   0   3  -9   85.89    8.00
   0   3  -9   17.40  147.49
   0  -3   9  135.39   62.19
   0   3   9  104.79   26.40
   0   3  -9   86.99   12.20
   0  -3   9   64.49  149.88
   0   3   9   81.99   11.00
   0  -3  -9  105.79   14.00
   0   3  -9   94.89   13.80
   0  -3   9   89.69   11.50
   0   3  -9  136.19   64.59
   0   3   9  101.39   46.20
   0   3  -9   80.89   25.70
   0  -3  -9  101.19    9.30
   0  -3   9  100.69   28.10
   0  -3  -9   91.19   28.00
  -1   3  -9  220.88   43.70
  -1  -3   9  205.78   41.10
   1  -3  -9  289.77   50.69
   1  -3  -9  257.57   73.39
  -1  -3   9  266.67   78.59
  -1   3  -9  265.67   20.20
   1   3   9  225.58   40.30
   1   3   9  197.18   56.39
  -1   3  -9  237.98   20.70
  -1  -3   9  225.48   18.70
   1   3   9  219.58   18.30
  -1   3  -9  229.88   16.80
  -1   3  -9  341.07   79.19
   1   3   9  227.68   19.00
   1  -3  -9  218.68   17.40
  -1  -3   9   90.99  149.88
  -1  -3   9  215.28   18.80
   1  -3  -9  216.58   20.00
  -1  -3  -9  219.48   26.70
   1   3  -9  213.18   16.10
  -1   3   9  189.18   18.30
  -1  -3  -9  189.28   40.10
   1   3  -9  165.98  188.48
   1   3  -9  250.07   46.30
  -1  -3  -9  195.68   76.79
  -1  -3  -9  231.58   19.60
   1   3  -9  243.88   20.00
  -1  -3  -9  237.68   17.80
   1  -3   9  143.79  183.28
  -1   3   9  195.08   19.10
  -1   3   9  235.78   17.90
  -1   3   9   71.59  100.09
   1   3  -9  233.98   68.39
  -1   3   9  292.47   46.90
   1   3  -9  223.78   20.80
  -1   3   9  229.88   75.29
   1  -3   9  337.47   53.39
   1  -3   9  374.76   81.29
   2   3   9   10.30   31.00
   2   3   9   83.09   10.50
   2   3   9   23.10  121.89
  -2  -3   9  143.79   33.30
   2  -3  -9   76.29   12.60
  -2  -3   9  103.09   13.10
  -2  -3   9   79.89    8.00
   2  -3  -9   60.19   23.90
  -2  -3   9  100.69   12.30
   2   3   9   91.29   11.50
   2   3   9   82.79   10.90
  -2   3  -9  122.09   17.00
   2  -3  -9   94.69   10.90
  -2   3  -9   30.30   52.69
  -2  -3   9   60.99  143.49
  -2   3  -9   87.09    8.70
  -2   3  -9   99.49   12.80
   2  -3  -9   83.09   15.70
  -2   3  -9   91.79   26.70
   2  -3  -9  111.69   61.59
   2  -3   9  116.19   63.89
   2   3  -9  122.29   14.50
  -2   3   9  119.29   29.90
   2   3  -9   81.69    7.80
   2   3  -9  113.09   15.90
   2  -3   9   43.00   20.30
  -2   3   9  110.29   13.50
  -2   3   9   28.50   46.20
   2   3  -9   53.19   21.00
   2   3  -9    5.10  163.68
  -2  -3  -9  106.59   15.60
  -2  -3  -9   12.80   44.10
   2  -3   9  137.19  174.38
  -2  -3  -9   88.69   10.50
   2   3  -9  106.29   54.99
  -2   3   9  199.48  140.59
  -2   3   9   95.59   13.00
  -2  -3  -9  103.69   27.30
  -2  -3  -9  108.49   13.20
  -3  -3   9  145.39   16.40
  -3   3  -9  151.68   35.70
   3  -3  -9  152.88   18.10
  -3   3  -9  109.09   14.90
  -3  -3   9  124.79   14.30
  -3   3  -9  138.79   11.80
   3   3   9  133.39   58.79
   3  -3  -9  176.58   78.79
   3  -3  -9  128.89   15.40
  -3  -3   9  151.38   33.60
  -3   3  -9   96.89   13.60
   3   3   9   98.39   24.70
   3   3   9  134.09   11.90
  -3  -3   9  131.09   10.40
   3  -3  -9  108.09   18.20
   3  -3  -9  164.68   42.10
  -3   3   9   81.49   26.00
  -3   3   9  104.39   15.30
   3   3  -9   89.59   13.90
  -3  -3  -9  152.58   12.10
  -3   3   9  130.69   11.30
  -3   3   9  124.99   15.40
  -3  -3  -9  101.79   14.60
  -3  -3  -9  101.49   13.40
   3   3  -9  123.59   10.30
   3   3  -9  103.89   35.70
   3  -3   9  105.59   31.10
  -3  -3  -9  103.49   27.50
  -3   3   9  119.19   59.79
  -3  -3  -9  104.69   53.59
   3  -3   9  143.59   69.39
   3   3  -9  166.38   64.59
   3   3  -9  123.99   16.80
   4   3   9    8.30   45.60
   4  -3  -9   39.80   10.20
  -4   3  -9   77.39   55.19
  -4   3  -9   48.50    8.70
  -4  -3   9   32.40    7.60
   4  -3  -9   38.40    8.80
  -4  -3   9   41.10    7.90
  -4   3  -9   49.00   20.10
  -4  -3   9   21.20   13.40
   4   3   9   25.10   14.00
   4  -3  -9   42.90   21.30
  -4   3  -9   34.30    7.40
  -4  -3   9   41.60    5.60
   4  -3  -9   39.60    8.30
  -4  -3  -9   33.90   15.10
   4   3  -9   35.00    9.50
  -4   3   9   47.30    9.10
  -4   3   9   41.80   18.80
   4   3  -9   59.19   23.20
  -4   3   9  -25.80   52.19
  -4   3   9   49.50    7.10
   4   3  -9   27.20    5.10
   4  -3   9   33.40   62.49
  -4  -3  -9   38.80    6.70
   4   3  -9   35.60    8.20
  -4  -3  -9   41.10    8.50
   4  -3   9   19.40   15.10
  -4   3   9   42.90    9.70
  -4  -3  -9   53.89   56.89
  -4  -3  -9   40.20    7.50
   4   3  -9   53.69   59.99
  -5   3  -9   27.80   15.50
  -5  -3   9   49.30    9.10
  -5  -3   9   45.50    9.20
   5  -3  -9   53.69   11.30
   5  -3  -9   49.00    8.40
  -5   3  -9   39.10    7.50
  -5  -3   9   58.09    6.40
  -5   3  -9   38.40    8.30
   5   3   9   52.89   19.80
  -5  -3   9   65.19   22.00
   5  -3  -9   69.89   13.30
  -5   3  -9   49.70    8.70
  -5   3   9   53.79    7.60
   5   3  -9   36.40    6.10
  -5  -3  -9   61.29   10.10
  -5   3   9   29.60    8.60
   5   3  -9   51.09   21.50
   5   3  -9   48.70   11.20
  -5  -3  -9   47.10    8.00
  -5  -3  -9   43.50   17.80
   5  -3   9   34.00   18.70
   5   3  -9   40.20    9.00
  -5   3   9   52.49   10.10
  -5   3   9   36.60   22.80
  -5  -3  -9   44.20    7.80
  -6  -3   9   16.60    3.50
   6   3   9   17.90   12.40
  -6  -3   9   27.40   15.60
  -6  -3   9   16.50    6.30
  -6   3  -9    7.30    4.30
   6  -3  -9   12.70    4.80
  -6   3  -9   15.50    5.10
  -6   3  -9   19.40    6.40
   6  -3  -9   22.50    8.00
  -6  -3   9   12.90    5.10
   6  -3  -9   11.90    6.70
  -6   3  -9   45.10   20.30
  -6  -3  -9    3.60    6.20
  -6   3   9    8.90    5.60
  -6   3   9   18.40    7.40
  -6   3   9   16.30    4.60
   6   3  -9   27.10   16.80
  -6   3   9   18.00   14.40
  -6  -3  -9   21.30    5.70
   6   3  -9   21.70    7.10
   6  -3   9   36.00   21.40
  -6   3   9   13.30   13.90
   6   3  -9   20.60    7.80
  -6  -3  -9   21.60    6.10
  -6  -3  -9   15.50    5.00
   7   3   9   92.89   27.90
  -7  -3   9   90.09   13.00
   7  -3  -9  122.19   19.20
   7  -3  -9   91.79   13.00
  -7  -3   9  108.09   15.20
  -7   3  -9  111.99   14.90
  -7  -3   9  109.89    9.50
  -7   3  -9  116.19   32.20
  -7   3  -9  121.29   15.00
  -7  -3   9   95.79   29.70
  -7   3  -9   99.79   13.40
   7  -3  -9  144.49   19.60
  -7   3   9  136.09   18.80
  -7   3   9  102.79   37.90
   7  -3   9   73.39   29.00
  -7   3   9  103.89   15.20
  -7  -3  -9  103.69   13.80
  -7   3   9  112.89   33.60
  -7  -3  -9  107.89   26.90
   7   3  -9  106.19   16.90
   7   3  -9  125.39   17.00
  -7  -3  -9  105.79   12.70
  -7   3   9  115.89   12.70
  -7  -3  -9   91.69   12.80
   8   3   9   21.90   13.70
  -8   3  -9    3.80    6.80
  -8   3  -9   27.80    7.40
   8  -3  -9   15.80    7.60
  -8   3  -9   33.10    7.60
  -8   3  -9   27.80    7.10
  -8  -3   9   36.40    8.90
  -8  -3   9    5.70    8.80
   8  -3  -9    9.40    5.40
  -8  -3   9   18.30   15.50
  -8  -3   9   23.60    6.80
  -8  -3   9   25.50    4.60
   8   3  -9   34.80   10.30
  -8   3   9   22.60    5.60
   8   3  -9   28.00    8.60
  -8   3   9   34.80   21.80
  -8  -3  -9   23.60   12.20
  -8   3   9    3.80   10.60
  -8   3   9   22.20    7.90
  -8   3   9   26.30    9.30
  -8  -3  -9   15.50    4.80
  -8  -3  -9   29.60    7.50
  -8  -3  -9   26.90    6.60
  -9  -3   9    3.80    4.30
   9  -3  -9   11.70    7.40
   9  -3  -9   16.30    7.70
  -9   3  -9   13.00    6.00
  -9   3  -9    9.40    5.30
  -9  -3   9   13.80    3.90
  -9  -3   9    6.20   14.50
  -9   3  -9   19.20   16.40
  -9   3  -9   17.70    6.10
   9   3   9    3.70    7.30
  -9  -3  -9    4.60    3.70
  -9   3   9   -1.90    5.20
   9  -3   9   -0.70    6.10
  -9   3   9   10.10    6.30
   9   3  -9   16.60    7.90
  -9   3   9   10.40    7.40
  -9   3   9    6.50   12.20
  -9  -3  -9    4.00    5.90
  -9  -3  -9   10.10    5.00
  -9  -3  -9    7.70    4.40
  -9   3   9    8.20    4.80
   0   3  10   -1.90    2.30
   0  -3  10   -4.30   36.20
   0  -3 -10   -0.60    3.00
   0  -3 -10 -108.29   46.90
   0   3 -10   -5.20    1.90
   0   3 -10   -0.50    1.30
   0   3  10   -2.10    2.20
   0  -3 -10    0.50    2.40
   0   3 -10   -1.40    3.30
   0  -3  10   -1.90    2.60
   0   3 -10   -0.50    1.70
   0   3  10  -28.20   39.80
   0   3 -10   53.59   54.29
   0   3  10   -1.10    1.80
   0   3  10    1.90    2.70
   0  -3 -10   -1.30    1.70
  -1   3 -10    8.30    3.10
   1  -3 -10    3.00    4.00
   1  -3 -10    4.30    4.30
  -1  -3  10    9.20    4.10
  -1  -3  10    3.20    3.00
  -1  -3  10   20.90   48.40
   1  -3 -10  103.89   62.79
  -1   3 -10    1.00    3.50
   1   3  10    5.60    3.20
   1  -3 -10    4.20    7.80
  -1  -3  10    7.60    8.00
   1  -3 -10    7.80    3.30
   1   3  10    7.00    3.70
  -1   3 -10   10.60    4.70
   1   3  10    1.80    3.10
  -1   3 -10    7.70    9.60
   1   3  10   17.00   12.60
  -1   3 -10  -15.00   48.40
   1   3  10   47.70   45.40
  -1  -3 -10   25.90   15.10
  -1  -3 -10    1.10    3.40
   1  -3  10   -2.50    3.00
  -1   3  10   10.70    4.10
  -1   3  10    3.70    3.80
   1   3 -10    6.30    2.50
   1   3 -10    5.60    5.30
  -1   3  10   10.60    8.60
   1   3 -10    9.30    5.00
  -1   3  10    8.70    3.60
  -1  -3 -10  -34.80   56.79
   1  -3  10  -21.10   49.90
   1   3 -10    0.80    6.00
  -1  -3 -10   11.20    5.50
  -1  -3 -10    8.70    3.20
  -1   3  10   20.90   49.00
  -2   3 -10   21.10    6.90
   2   3  10   16.80   42.90
  -2  -3  10   18.80    4.20
  -2   3 -10   30.70    5.40
   2  -3 -10   11.60    6.00
   2   3  10   15.90    5.00
  -2  -3  10   37.80   21.70
  -2   3 -10    8.70    9.30
  -2  -3  10   29.60    6.70
   2  -3 -10    3.80    7.00
   2   3  10   18.60    5.40
   2  -3 -10   27.60    8.40
   2  -3 -10   22.40   66.69
   2   3  10   21.60    5.50
   2   3  10   28.30   15.80
   2  -3 -10   27.00    5.80
  -2  -3  10   23.20    6.40
  -2   3 -10   41.00   50.79
  -2   3  10   29.60    7.60
  -2   3  10   24.10    5.40
   2   3 -10   13.70   12.40
  -2  -3 -10   35.90    7.50
  -2  -3 -10   23.30    7.40
   2  -3  10   50.79   61.49
   2   3 -10   18.30    5.90
   2   3 -10   29.10    4.80
  -2   3  10   58.89   58.59
  -2  -3 -10   -8.30   45.80
  -2  -3 -10   22.30    4.80
  -2   3  10   26.70    6.50
   2  -3  10   24.30   15.80
   2   3 -10   24.20    9.00
  -2   3  10   20.50   13.80
   3  -3 -10  -17.10   67.79
  -3  -3  10   45.50    6.50
  -3   3 -10  185.98   81.19
  -3  -3  10   64.09   60.89
  -3  -3  10   72.79   25.50
   3   3  10   50.79    8.10
  -3   3 -10   41.10    9.20
  -3   3 -10   56.09   21.20
   3  -3 -10   67.29    9.30
  -3   3 -10   57.19    9.90
   3  -3 -10   42.20   22.20
  -3   3 -10   44.00    8.40
   3  -3 -10   52.89   10.30
  -3  -3  10   49.30    9.30
   3  -3 -10   48.20   11.20
  -3  -3  10   46.90    8.60
   3  -3  10  -13.20   53.19
  -3  -3 -10   58.09    9.90
   3   3 -10   72.09   11.80
  -3   3  10   48.80    7.40
   3   3 -10   57.19    7.10
  -3   3  10   69.19   24.10
   3   3 -10   65.29   26.10
  -3  -3 -10   68.49   22.30
   3  -3  10   51.39   22.70
  -3  -3 -10   33.00   48.70
  -3  -3 -10   43.80    9.60
  -3   3  10   47.60   10.00
  -3   3  10   50.19   65.39
  -3  -3 -10   40.80    7.40
  -4  -3  10    3.60    3.00
  -4   3 -10    5.90    4.10
  -4   3 -10    6.50    3.40
  -4  -3  10   -1.30    2.60
   4  -3 -10    7.80    3.60
[truncated: 842,237 more chars]
