# Supplementary material for: N-(3-Chloro-4-hy­droxy­phen­yl)acetamide
Source: IUCrdata. 2025 Aug 5;10(Pt 8):x250695. doi: 10.1107/S2414314625006959 (PMC12412683; doi:10.1107/S2414314625006959)
Supplement: Supplementary file 2 [file x-10-x250695-Isup2.hkl]

data_I                                                                          
_shelx_title ' Uppu51 in Pna2(1)'                                               
_shelx_refln_list_code          4                                               
_shelx_F_calc_maximum      100.99                                               
_exptl_crystal_F_000       384.00                                               
_reflns_d_resolution_high  0.6299                                               
                                                                                
loop_                                                                           
 _space_group_symop_operation_xyz                                               
 'x, y, z'                                                                      
 '-x, -y, z+1/2'                                                                
 'x+1/2, -y+1/2, z'                                                             
 '-x+1/2, y+1/2, z+1/2'                                                         
                                                                                
_cell_length_a     8.0264                                                       
_cell_length_b    11.6750                                                       
_cell_length_c     9.1911                                                       
_cell_angle_alpha  90.000                                                       
_cell_angle_beta   90.000                                                       
_cell_angle_gamma  90.000                                                       
                                                                                
_shelx_F_squared_multiplier     1.000                                           
                                                                                
loop_                                                                           
 _refln_index_h                                                                 
 _refln_index_k                                                                 
 _refln_index_l                                                                 
 _refln_F_squared_calc                                                          
 _refln_F_squared_meas                                                          
 _refln_F_squared_sigma                                                         
 _refln_observed_status                                                         
   0   0 -14        109.00        104.82         9.16 o                         
   2   0 -14         76.11         76.30        10.10 o                         
   1   1 -14          6.61          5.03         1.63 o                         
   2   1 -14         33.32         34.98         2.76 o                         
   3   1 -14          7.91          6.53         1.60 o                         
   0   2 -14         68.82         75.81         5.73 o                         
   1   2 -14         31.02         30.52         2.61 o                         
   2   2 -14         32.58         32.16         3.07 o                         
   3   2 -14         61.18         62.26         3.90 o                         
   1   3 -14          5.31          6.76         1.75 o                         
   2   3 -14         13.93         15.75         2.05 o                         
   0   4 -14         10.87          7.27         3.58 o                         
   1   4 -14         62.88         59.92         3.64 o                         
   2   4 -14          5.92          5.18         1.61 o                         
   1   5 -14          6.00          5.08         1.90 o                         
   2   0 -13         43.35         35.93         6.06 o                         
   4   0 -13         57.09         53.82         4.82 o                         
   0   1 -13         94.70         99.69         6.36 o                         
   1   1 -13         27.90         26.93         2.90 o                         
   2   1 -13        106.85        105.56         4.48 o                         
   3   1 -13          5.44          4.56         1.41 o                         
   4   1 -13          2.24          0.65         1.23 o                         
   5   1 -13         27.13         27.90         2.53 o                         
   1   2 -13         78.45         77.62         3.82 o                         
   2   2 -13         13.92         12.63         1.96 o                         
   3   2 -13          4.74          4.04         1.38 o                         
   4   2 -13          6.54          2.62         1.39 o                         
   5   2 -13         50.72         46.35         3.10 o                         
   0   3 -13         14.88         14.42         2.47 o                         
   1   3 -13        206.66        228.00         6.77 o                         
   2   3 -13         13.53         14.04         2.02 o                         
   3   3 -13         37.19         34.35         2.82 o                         
   4   3 -13          3.97          2.48         1.35 o                         
   5   3 -13         18.16         18.24         2.18 o                         
   1   4 -13         32.08         31.28         2.54 o                         
   2   4 -13          8.97         10.58         1.93 o                         
   3   4 -13         60.86         64.62         4.25 o                         
   4   4 -13          1.09         -0.09         1.39 o                         
   5   4 -13         35.81         33.88         3.60 o                         
   0   5 -13         16.48         16.33         2.63 o                         
   1   5 -13         22.26         22.06         2.95 o                         
   2   5 -13         14.36         18.85         2.40 o                         
   3   5 -13         50.51         50.18         3.25 o                         
   4   5 -13         33.75         36.90         2.79 o                         
   1   6 -13          7.40          5.90         1.53 o                         
   2   6 -13         46.99         52.04         3.10 o                         
   3   6 -13         19.05         17.88         2.23 o                         
   4   6 -13         41.89         38.63         3.83 o                         
   0   7 -13         88.86         93.85         6.20 o                         
   1   7 -13         15.97         15.14         2.34 o                         
   2   7 -13        113.47        130.21         7.24 o                         
   3   7 -13         32.63         37.58         3.42 o                         
   1   8 -13         18.39         19.40         2.43 o                         
   0   0 -12        111.47        115.05         9.10 o                         
   2   0 -12         98.86        109.25         6.50 o                         
   4   0 -12        275.94        312.68        11.51 o                         
   6   0 -12         12.37         16.63         3.20 o                         
   1   1 -12          5.75          2.11         1.08 o                         
   2   1 -12          4.31          3.36         1.45 o                         
   3   1 -12        116.00        116.31         4.83 o                         
   4   1 -12         78.95         73.66         4.57 o                         
   5   1 -12         67.67         64.82         3.57 o                         
   6   1 -12         64.40         64.97         3.73 o                         
   7   1 -12         22.01         19.97         2.78 o                         
   0   2 -12         47.01         45.30         3.85 o                         
   1   2 -12         73.75         74.13         4.25 o                         
   2   2 -12         26.03         23.41         2.18 o                         
   3   2 -12         99.33         96.70         4.37 o                         
   4   2 -12         73.49         80.99         5.48 o                         
   5   2 -12         33.49         34.68         2.85 o                         
   6   2 -12         23.69         24.94         2.37 o                         
   7   2 -12          4.73          2.93         1.63 o                         
   1   3 -12         65.53         63.79         3.83 o                         
   2   3 -12         44.31         44.12         2.98 o                         
   3   3 -12        113.51        114.02         5.04 o                         
   4   3 -12          6.92          4.26         1.30 o                         
   5   3 -12        132.50        144.18         5.93 o                         
   6   3 -12         33.66         39.01         3.19 o                         
   0   4 -12         57.56         56.26         4.97 o                         
   1   4 -12        188.77        198.14         8.92 o                         
   2   4 -12         32.09         28.75         2.26 o                         
   3   4 -12         39.00         38.38         2.60 o                         
   4   4 -12         10.23         11.58         1.76 o                         
   5   4 -12        101.27        110.13         4.69 o                         
   6   4 -12          8.33         10.14         2.09 o                         
   1   5 -12         24.34         23.55         2.06 o                         
   2   5 -12         13.97         16.65         1.77 o                         
   3   5 -12          1.07          0.54         1.03 o                         
   4   5 -12         42.34         40.59         3.94 o                         
   5   5 -12         47.51         46.41         3.11 o                         
   6   5 -12         14.86         12.68         2.30 o                         
   0   6 -12         94.39         95.62         5.54 o                         
   1   6 -12         32.15         28.34         2.32 o                         
   2   6 -12        167.86        187.86         5.94 o                         
   3   6 -12         12.83         12.68         2.53 o                         
   4   6 -12         10.55         10.76         1.65 o                         
   5   6 -12         19.03         18.75         2.41 o                         
   1   7 -12          9.77         12.03         1.74 o                         
   2   7 -12         63.69         58.62         3.59 o                         
   3   7 -12         41.25         43.19         3.98 o                         
   4   7 -12        120.91        132.92         6.40 o                         
   5   7 -12         26.14         29.43         2.88 o                         
   0   8 -12        190.68        214.90         9.63 o                         
   1   8 -12         20.67         20.30         2.33 o                         
   2   8 -12         84.45         90.76         6.32 o                         
   3   8 -12         34.78         32.86         2.85 o                         
   4   8 -12         14.22         10.04         1.99 o                         
   1   9 -12         18.29         15.80         2.09 o                         
   2   9 -12         15.96         14.32         2.04 o                         
   3   9 -12          0.11          0.06         1.46 o                         
   0  10 -12         40.32         49.39         6.29 o                         
   1  10 -12         45.43         44.85         3.30 o                         
   2  10 -12         22.92         22.69         2.99 o                         
   2   0 -11        174.51        170.09         8.59 o                         
   4   0 -11         26.74         20.94         4.45 o                         
   6   0 -11        110.21        116.09         8.72 o                         
   8   0 -11         78.68         68.73         6.22 o                         
   0   1 -11        262.00        287.22        10.78 o                         
   1   1 -11        161.58        178.98         5.71 o                         
   2   1 -11         61.74         57.18         3.37 o                         
   3   1 -11         23.17         21.98         2.22 o                         
   4   1 -11        178.99        187.74         6.14 o                         
   5   1 -11         13.78         16.44         2.07 o                         
   6   1 -11        105.20        103.60         4.46 o                         
   7   1 -11         21.16         17.98         2.38 o                         
   8   1 -11          7.89          7.70         2.01 o                         
   1   2 -11         64.99         55.72         3.26 o                         
   2   2 -11          9.45          7.01         1.28 o                         
   3   2 -11        121.76        116.92         4.72 o                         
   4   2 -11         99.80         99.52         5.04 o                         
   5   2 -11         34.56         32.50         2.44 o                         
   6   2 -11         21.05         20.72         2.09 o                         
   7   2 -11        134.52        141.76         8.31 o                         
   8   2 -11         51.36         54.13         4.07 o                         
   0   3 -11         18.75         22.06         2.70 o                         
   1   3 -11        313.19        332.28         8.04 o                         
   2   3 -11         44.90         39.34         2.48 o                         
   3   3 -11        157.09        162.06         5.22 o                         
   4   3 -11         27.50         27.57         2.19 o                         
   5   3 -11         12.70         12.67         1.83 o                         
   6   3 -11         16.45         13.32         1.78 o                         
   7   3 -11         65.64         69.24         4.18 o                         
   8   3 -11         28.93         26.12         2.97 o                         
   1   4 -11          9.74          9.25         1.38 o                         
   2   4 -11        112.93        111.45         4.25 o                         
   3   4 -11         56.48         59.64         3.09 o                         
   4   4 -11         13.05         12.63         1.83 o                         
   5   4 -11         20.52         17.62         1.89 o                         
   6   4 -11         18.98         19.33         2.63 o                         
   7   4 -11        106.85        113.04         5.41 o                         
   0   5 -11        228.48        228.46        11.15 o                         
   1   5 -11         92.98         94.77         3.80 o                         
   2   5 -11         25.76         23.83         2.07 o                         
   3   5 -11        121.10        119.03         5.04 o                         
   4   5 -11         13.55          8.65         1.48 o                         
   5   5 -11         32.39         35.59         2.51 o                         
   6   5 -11          8.40          9.41         1.81 o                         
   7   5 -11         16.11         14.59         3.18 o                         
   1   6 -11          1.87          2.61         1.11 o                         
   2   6 -11         87.46         92.22         4.42 o                         
   3   6 -11         62.46         67.28         4.18 o                         
   4   6 -11        160.83        162.74         6.34 o                         
   5   6 -11          7.76          4.07         1.37 o                         
   6   6 -11         22.27         21.08         2.62 o                         
   7   6 -11         11.48         10.83         2.00 o                         
   0   7 -11        249.49        261.79         9.82 o                         
   1   7 -11         18.81         21.12         1.90 o                         
   2   7 -11        135.16        159.28         5.41 o                         
   3   7 -11          6.61          4.46         1.38 o                         
   4   7 -11        159.61        177.92         5.90 o                         
   5   7 -11         19.94         18.12         2.41 o                         
   6   7 -11         22.08         20.26         2.43 o                         
   1   8 -11         34.54         33.69         2.29 o                         
   2   8 -11          3.75          2.63         1.10 o                         
   3   8 -11         11.79         12.07         1.89 o                         
   4   8 -11         75.47         73.50         4.92 o                         
   5   8 -11         17.91         19.85         2.42 o                         
   6   8 -11         67.05         78.12         4.95 o                         
   0   9 -11        188.69        205.30         8.56 o                         
   1   9 -11         28.97         28.91         2.15 o                         
   2   9 -11         32.85         34.59         2.85 o                         
   3   9 -11         61.23         63.12         4.67 o                         
   4   9 -11         40.88         38.94         3.24 o                         
   5   9 -11         16.95         14.21         2.23 o                         
   1  10 -11         54.51         56.49         3.56 o                         
   2  10 -11          6.79          6.00         1.56 o                         
   3  10 -11          9.40          8.40         1.78 o                         
   4  10 -11          2.39          0.45         1.51 o                         
   0  11 -11         56.06         49.19         6.16 o                         
   1  11 -11          2.09          1.84         1.32 o                         
   2  11 -11         28.83         26.61         2.64 o                         
   3  11 -11        118.67        116.61         5.81 o                         
   1  12 -11         13.22          7.66         2.33 o                         
   0   0 -10        134.49        141.25         8.69 o                         
   2   0 -10       1066.40       1204.25        45.21 o                         
   4   0 -10        137.20        118.98         6.16 o                         
   6   0 -10         50.23         52.66         6.23 o                         
   8   0 -10          9.09         10.16         2.88 o                         
   1   1 -10         22.59         23.86         1.86 o                         
   2   1 -10        148.61        146.46         8.14 o                         
   3   1 -10         36.73         34.03         3.70 o                         
   4   1 -10        106.81        107.97         4.36 o                         
   5   1 -10         95.65        100.29         4.43 o                         
   6   1 -10         66.21         62.32         3.34 o                         
   7   1 -10         13.42         14.27         2.35 o                         
   8   1 -10         53.48         49.96         3.83 o                         
   9   1 -10         22.14         21.24         2.72 o                         
   0   2 -10         86.90         84.93         8.79 o                         
   1   2 -10        197.87        204.93         6.27 o                         
   2   2 -10        208.31        210.30         5.82 o                         
   3   2 -10        108.04        111.03         5.17 o                         
   4   2 -10         13.46         12.51         1.50 o                         
   5   2 -10         67.32         65.57         3.25 o                         
   6   2 -10         11.56          9.79         2.37 o                         
   7   2 -10         26.85         27.94         2.49 o                         
   8   2 -10          2.32          2.68         1.91 o                         
   9   2 -10         31.05         39.65         3.66 o                         
   1   3 -10          8.72          7.58         3.27 o                         
   2   3 -10         29.70         27.70         2.59 o                         
   3   3 -10         61.80         63.81         5.71 o                         
   4   3 -10          8.18          6.34         1.25 o                         
   5   3 -10        260.46        262.98         7.75 o                         
   6   3 -10          9.40          3.43         1.24 o                         
   7   3 -10         14.93         16.67         2.07 o                         
   8   3 -10         21.77         21.53         2.51 o                         
   9   3 -10        120.34        121.73         7.28 o                         
   0   4 -10         32.32         31.58         2.88 o                         
   1   4 -10        278.26        289.06        11.58 o                         
   2   4 -10         33.07         27.23         3.22 o                         
   3   4 -10        262.83        277.27        10.55 o                         
   4   4 -10         21.49         18.38         1.98 o                         
   5   4 -10         61.23         53.56         2.95 o                         
   6   4 -10         49.57         43.49         3.08 o                         
   7   4 -10         11.03          8.24         1.77 o                         
   8   4 -10          4.84          1.85         1.58 o                         
   1   5 -10          0.59          0.61         1.34 o                         
   2   5 -10         80.45         77.45         3.80 o                         
   3   5 -10         60.80         60.01         3.06 o                         
   4   5 -10         42.68         45.22         2.62 o                         
   5   5 -10         41.83         44.21         2.61 o                         
   6   5 -10        212.12        232.75         6.96 o                         
   7   5 -10          1.88          0.77         1.68 o                         
   8   5 -10          2.83          3.61         1.65 o                         
   0   6 -10        268.03        274.89        11.68 o                         
   1   6 -10         95.07         96.94         3.98 o                         
   2   6 -10        119.34        128.55         4.89 o                         
   3   6 -10         15.79         11.97         1.46 o                         
   4   6 -10         40.18         34.52         2.27 o                         
   5   6 -10         39.11         34.46         2.61 o                         
   6   6 -10         77.68         83.99         4.10 o                         
   7   6 -10         15.04         12.40         2.13 o                         
   8   6 -10         26.91         25.25         2.58 o                         
   1   7 -10         68.06         65.08         3.06 o                         
   2   7 -10        110.36        106.45         4.99 o                         
   3   7 -10          3.59          3.88         1.09 o                         
   4   7 -10         14.98         13.17         1.73 o                         
   5   7 -10         18.55         16.17         2.00 o                         
   6   7 -10        213.36        229.01        12.04 o                         
   7   7 -10         14.98         17.70         2.36 o                         
   0   8 -10        145.84        165.58         7.09 o                         
   1   8 -10        130.50        131.74         4.48 o                         
   2   8 -10        248.53        258.26         7.37 o                         
   3   8 -10         29.49         30.16         2.08 o                         
   4   8 -10         12.66         10.10         1.71 o                         
   5   8 -10         30.71         29.29         2.47 o                         
   6   8 -10         58.44         63.10         3.83 o                         
   7   8 -10          3.41          2.43         1.47 o                         
   1   9 -10         10.83          8.69         1.66 o                         
   2   9 -10        130.36        143.80         4.88 o                         
   3   9 -10         50.57         51.35         3.72 o                         
   4   9 -10         36.44         38.52         2.83 o                         
   5   9 -10         43.16         44.73         5.63 o                         
   6   9 -10          0.32          0.33         1.35 o                         
   0  10 -10          4.99          2.47         1.33 o                         
   1  10 -10        112.77        105.85         4.44 o                         
   2  10 -10         20.41         22.15         2.50 o                         
   3  10 -10          4.06          2.27         1.55 o                         
   4  10 -10         24.83         22.78         2.89 o                         
   5  10 -10        188.55        185.34         7.51 o                         
   6  10 -10          8.82          8.83         1.81 o                         
   1  11 -10         38.42         44.86         3.54 o                         
   2  11 -10          4.89          3.97         1.54 o                         
   3  11 -10         45.79         38.39         3.71 o                         
   4  11 -10         23.81         22.17         2.44 o                         
   5  11 -10         52.16         49.30         3.38 o                         
   0  12 -10         83.12         87.33         7.20 o                         
   1  12 -10         55.32         62.10         3.89 o                         
   2  12 -10         94.45         95.40         6.05 o                         
   3  12 -10         12.81         10.69         2.14 o                         
   4  12 -10         26.85         30.62         3.51 o                         
   1  13 -10          7.66          8.05         2.16 o                         
   2  13 -10         31.14         36.60         3.74 o                         
   2   0  -9        138.35        134.58        13.59 o                         
   4   0  -9         58.93         50.87         5.11 o                         
   6   0  -9         47.05         43.67         3.69 o                         
   8   0  -9        231.38        245.86        10.95 o                         
  10   0  -9         47.95         57.52         6.36 o                         
   0   1  -9       2368.20       2622.88        63.52 o                         
   1   1  -9        137.70        135.60         6.69 o                         
   2   1  -9        186.22        183.24         8.62 o                         
   3   1  -9         28.46         26.12         2.87 o                         
   4   1  -9        116.33        126.00         6.16 o                         
   5   1  -9         26.94         25.74         2.74 o                         
   6   1  -9         19.39         12.11         1.61 o                         
   7   1  -9         98.18         94.40         4.57 o                         
   8   1  -9          5.76          6.29         1.53 o                         
   9   1  -9          8.36          8.96         2.04 o                         
  10   1  -9          2.87          4.84         4.96 o                         
   1   2  -9        131.52        127.69         4.39 o                         
   2   2  -9          2.85          1.01         2.61 o                         
   3   2  -9        110.91        109.39         6.09 o                         
   4   2  -9         98.50         93.75         6.24 o                         
   5   2  -9         39.89         35.91         3.12 o                         
   6   2  -9         61.25         60.78         3.33 o                         
   7   2  -9        168.06        170.98         6.24 o                         
   8   2  -9         88.17         89.81         5.13 o                         
   9   2  -9         17.71         16.42         2.50 o                         
   0   3  -9        104.36        110.07         8.50 o                         
   1   3  -9        263.12        274.13         6.73 o                         
   2   3  -9        117.59        110.53         6.44 o                         
   3   3  -9        150.35        146.44         6.42 o                         
   4   3  -9         46.00         45.60         2.65 o                         
   5   3  -9         58.00         54.70         2.85 o                         
   6   3  -9         19.16         19.73         2.33 o                         
   7   3  -9        123.37        129.48         5.15 o                         
   8   3  -9         26.63         26.92         2.85 o                         
   9   3  -9         11.36         12.53         2.03 o                         
   1   4  -9        118.92        110.00         9.77 o                         
   2   4  -9         16.88         12.72         2.17 o                         
   3   4  -9         47.39         49.07         3.98 o                         
   4   4  -9          3.13          1.73         2.95 o                         
   5   4  -9         91.90         88.61         3.68 o                         
   6   4  -9          8.59          7.72         1.41 o                         
   7   4  -9        103.74        103.70         4.62 o                         
   8   4  -9         96.79         94.19         4.98 o                         
   9   4  -9         34.42         33.49         2.85 o                         
   0   5  -9        493.80        541.13        21.77 o                         
   1   5  -9        331.72        329.12         9.01 o                         
   2   5  -9        100.81        100.44         3.74 o                         
   3   5  -9        271.04        283.00        11.26 o                         
   4   5  -9        124.09        122.36         5.53 o                         
   5   5  -9         89.14         87.31         4.01 o                         
   6   5  -9         30.02         23.38         2.23 o                         
   7   5  -9          7.14          7.26         1.56 o                         
   8   5  -9         21.80         21.49         2.77 o                         
   9   5  -9         11.32         12.83         1.97 o                         
   1   6  -9         36.05         33.06         2.97 o                         
   2   6  -9          9.51          8.01         2.28 o                         
   3   6  -9          5.28          5.27         2.06 o                         
   4   6  -9        204.77        206.37         6.03 o                         
   5   6  -9         52.00         54.77         3.26 o                         
   6   6  -9         36.36         37.18         2.60 o                         
   7   6  -9        164.83        171.19         7.02 o                         
   8   6  -9        240.55        243.77        10.08 o                         
   9   6  -9          6.31          3.89         1.37 o                         
   0   7  -9        267.62        265.40         9.17 o                         
   1   7  -9         28.87         25.67         4.79 o                         
   2   7  -9         84.82         82.97         4.83 o                         
   3   7  -9         37.17         35.36         2.81 o                         
   4   7  -9        122.01        122.11         4.88 o                         
   5   7  -9         13.00         10.29         1.57 o                         
   6   7  -9         32.82         29.99         2.47 o                         
   7   7  -9         23.64         22.63         2.44 o                         
   8   7  -9         59.88         59.16         3.99 o                         
   1   8  -9         44.08         38.62         2.21 o                         
   2   8  -9          3.74          3.25         0.87 o                         
   3   8  -9          0.53         -0.69         0.89 o                         
   4   8  -9        186.99        190.03         6.30 o                         
   5   8  -9         32.18         33.00         3.02 o                         
   6   8  -9         58.44         62.04         3.83 o                         
   7   8  -9         25.56         26.99         2.71 o                         
   8   8  -9          5.46          6.68         2.60 o                         
   0   9  -9         32.66         29.67         3.96 o                         
   1   9  -9        145.67        153.45         5.31 o                         
   2   9  -9         28.97         31.35         2.39 o                         
   3   9  -9        246.49        252.22         7.13 o                         
   4   9  -9        241.26        279.32         8.21 o                         
   5   9  -9         10.95          9.87         1.86 o                         
   6   9  -9          7.57          5.47         2.69 o                         
   7   9  -9          3.29          3.09         1.43 o                         
   1  10  -9          4.68          3.62         1.01 o                         
   2  10  -9          1.51          0.87         0.99 o                         
   3  10  -9        153.42        148.88         5.70 o                         
   4  10  -9         14.16         16.82         1.91 o                         
   5  10  -9        104.91         98.30         4.97 o                         
   6  10  -9         12.26         11.73         2.09 o                         
   7  10  -9         60.80         54.38         4.18 o                         
   0  11  -9         26.97         23.18         2.53 o                         
   1  11  -9        123.50        123.16         4.97 o                         
   2  11  -9          5.90          5.96         1.39 o                         
   3  11  -9        142.65        154.82         6.35 o                         
   4  11  -9         21.22         23.98         2.39 o                         
   5  11  -9         67.81         73.97         5.38 o                         
   6  11  -9         40.74         38.91         2.98 o                         
   1  12  -9          5.83          6.68         1.35 o                         
   2  12  -9         18.55         19.67         2.08 o                         
   3  12  -9         11.12          9.60         2.00 o                         
   4  12  -9         42.81         46.23         3.33 o                         
   5  12  -9         44.05         43.49         4.38 o                         
   0  13  -9         64.63         63.51         6.76 o                         
   1  13  -9          7.10          4.20         1.78 o                         
   2  13  -9         36.08         36.17         2.96 o                         
   3  13  -9          8.79          5.68         1.77 o                         
   4  13  -9         74.64         76.55         4.93 o                         
   1  14  -9          6.13          6.84         1.95 o                         
   2  14  -9          6.97          6.22         1.95 o                         
   0   0  -8       1700.25       1814.75        56.62 o                         
   2   0  -8       1100.23       1172.75        30.83 o                         
   4   0  -8        294.96        281.13         9.13 o                         
   6   0  -8          3.15          3.53         1.43 o                         
   8   0  -8         36.28         40.00         4.07 o                         
  10   0  -8         10.02         13.51         2.66 o                         
   1   1  -8        287.99        284.90        10.16 o                         
   2   1  -8        328.70        316.50        10.77 o                         
   3   1  -8         20.69         16.84         3.32 o                         
   4   1  -8        147.10        146.52         7.18 o                         
   5   1  -8         58.57         54.87         3.39 o                         
   6   1  -8        414.75        464.11        10.46 o                         
   7   1  -8         57.59         59.30         3.41 o                         
   8   1  -8         40.14         38.54         2.89 o                         
   9   1  -8         37.25         35.30         2.36 o                         
  10   1  -8         20.65         22.63         2.24 o                         
   0   2  -8        283.72        298.01        13.71 o                         
   1   2  -8         79.41         76.35         4.57 o                         
   2   2  -8         47.26         40.84         4.76 o                         
   3   2  -8        169.33        168.39         6.75 o                         
   4   2  -8         75.88         64.31         4.71 o                         
   5   2  -8        160.62        159.64         8.42 o                         
   6   2  -8          6.15          4.34         1.55 o                         
   7   2  -8         42.22         40.81         2.92 o                         
   8   2  -8          0.87         -0.24         0.97 o                         
   9   2  -8         42.87         45.18         2.86 o                         
  10   2  -8         83.27         75.88         3.90 o                         
   1   3  -8         90.04         84.84         4.99 o                         
   2   3  -8        209.97        204.55         7.04 o                         
   3   3  -8        113.37        112.45         7.59 o                         
   4   3  -8         14.92         14.88         5.39 o                         
   5   3  -8         77.17         72.53         3.59 o                         
   6   3  -8         19.73         21.38         3.67 o                         
   7   3  -8         91.23         93.39         4.51 o                         
   8   3  -8          9.00         10.47         1.77 o                         
   9   3  -8         70.76         71.22         4.75 o                         
  10   3  -8          3.41          1.99         1.29 o                         
   0   4  -8        361.54        355.79        12.59 o                         
   1   4  -8        849.69        870.76        15.24 o                         
   2   4  -8        195.96        192.68         8.39 o                         
   3   4  -8        254.82        254.39         8.68 o                         
   4   4  -8        193.10        183.36         5.86 o                         
   5   4  -8        257.90        244.43        10.01 o                         
   6   4  -8         21.72         17.63         1.89 o                         
   7   4  -8         20.05         22.19         2.24 o                         
   8   4  -8          0.22         -0.07         1.00 o                         
   9   4  -8          8.26          8.65         1.61 o                         
  10   4  -8         74.16         80.62         5.01 o                         
   1   5  -8         11.26         10.94         2.40 o                         
   2   5  -8          0.54         -0.39         3.47 o                         
   3   5  -8        125.82        127.21        10.77 o                         
   4   5  -8        142.32        146.02         6.96 o                         
   5   5  -8         44.87         43.82         2.79 o                         
   6   5  -8        230.17        236.72         6.87 o                         
   7   5  -8        190.79        203.69         7.11 o                         
   8   5  -8         64.09         67.51         4.14 o                         
   9   5  -8         33.05         34.46         2.96 o                         
  10   5  -8         24.40         25.25         2.44 o                         
   0   6  -8         30.85         19.37         8.30 o                         
   1   6  -8         62.53         61.90         4.70 o                         
   2   6  -8        319.89        323.52        12.74 o                         
   3   6  -8         18.97         16.00         2.96 o                         
   4   6  -8        130.23        123.03         8.12 o                         
   5   6  -8        197.76        202.85         6.28 o                         
   6   6  -8         86.44         95.15         4.48 o                         
   7   6  -8          7.31          4.27         1.34 o                         
   8   6  -8         67.33         63.83         4.63 o                         
   9   6  -8         59.98         55.13         3.21 o                         
   1   7  -8         31.60         29.44         2.36 o                         
   2   7  -8        110.12        108.59         4.46 o                         
   3   7  -8         35.26         31.12         3.10 o                         
   4   7  -8         17.94         14.81         2.52 o                         
   5   7  -8         20.37         14.12         1.78 o                         
   6   7  -8        105.39        104.49         6.11 o                         
   7   7  -8         53.04         52.20         3.38 o                         
   8   7  -8         91.32         89.68         4.21 o                         
   9   7  -8         10.69          9.85         1.20 o                         
   0   8  -8        258.32        256.94         8.70 o                         
   1   8  -8        244.43        233.82         6.24 o                         
   2   8  -8        180.15        176.92         5.33 o                         
   3   8  -8        143.84        145.40         5.73 o                         
   4   8  -8         54.42         50.33         3.25 o                         
   5   8  -8         18.79         21.98         2.40 o                         
   6   8  -8         66.05         57.06         4.03 o                         
   7   8  -8         24.33         25.27         3.28 o                         
   8   8  -8         34.98         31.26         4.26 o                         
   9   8  -8          0.75          2.83         2.95 o                         
   1   9  -8          0.58          0.10         1.02 o                         
   2   9  -8         55.84         53.35         3.08 o                         
   3   9  -8        221.81        232.91         7.01 o                         
   4   9  -8         39.21         39.24         2.94 o                         
   5   9  -8        128.01        128.41         5.32 o                         
   6   9  -8         35.16         33.54         3.15 o                         
   7   9  -8         26.46         28.99         2.59 o                         
   8   9  -8         56.38         57.26        13.47 o                         
   0  10  -8         31.62         34.03         2.74 o                         
   1  10  -8        293.31        309.22         7.37 o                         
   2  10  -8          8.48          6.79         1.34 o                         
   3  10  -8         72.36         69.87         3.67 o                         
   4  10  -8         73.00         70.10         3.98 o                         
   5  10  -8         10.38         10.71         1.92 o                         
   6  10  -8         12.91         12.37         2.16 o                         
   7  10  -8          8.88          4.48         3.63 o                         
   8  10  -8          2.76         -0.52         2.15 o                         
   1  11  -8          3.69          3.38         1.14 o                         
   2  11  -8          1.42          0.42         0.95 o                         
   3  11  -8        392.56        432.88        10.60 o                         
   4  11  -8         13.78         14.72         2.03 o                         
   5  11  -8         70.70         68.30         6.07 o                         
   6  11  -8         18.90         19.87         4.07 o                         
   7  11  -8          5.63          0.97         2.54 o                         
   0  12  -8         43.21         41.87         5.12 o                         
   1  12  -8         56.33         56.24         2.81 o                         
   2  12  -8        117.56        115.96         4.59 o                         
   3  12  -8         28.75         28.07         2.39 o                         
   4  12  -8         33.39         34.93         3.03 o                         
   5  12  -8          2.52          1.66         1.32 o                         
   6  12  -8         33.41         37.92         4.57 o                         
   1  13  -8         15.52         15.93         1.55 o                         
   2  13  -8         19.01         15.67         1.86 o                         
   3  13  -8          1.47          0.00         1.12 o                         
   4  13  -8          5.13          7.58         1.68 o                         
   5  13  -8          6.48          5.79         1.99 o                         
   0  14  -8        106.24         95.56         7.60 o                         
   1  14  -8          5.98          2.60         1.56 o                         
   2  14  -8        145.29        151.04         5.27 o                         
   3  14  -8         19.73         20.55         2.19 o                         
   4  14  -8         25.05         27.99         3.31 o                         
   1  15  -8          7.82          4.45         2.06 o                         
   2  15  -8         25.60         23.19         2.79 o                         
   2   0  -7        823.70        855.40        26.15 o                         
   4   0  -7        534.20        523.70        17.81 o                         
   6   0  -7         25.44         25.55         3.62 o                         
   8   0  -7        338.86        382.08        13.62 o                         
  10   0  -7          2.07          1.86         2.27 o                         
   0   1  -7       1050.22       1106.29        29.73 o                         
   1   1  -7         72.37         64.55         4.78 o                         
   2   1  -7       1034.86       1057.76        21.48 o                         
   3   1  -7          9.80         10.81         1.42 o                         
   4   1  -7         66.22         62.10         2.66 o                         
   5   1  -7         54.28         57.05         4.94 o                         
   6   1  -7         88.31         83.51         4.05 o                         
   7   1  -7         16.15         12.66         2.65 o                         
   8   1  -7        100.07        112.47         5.01 o                         
   9   1  -7         34.53         31.01         2.19 o                         
  10   1  -7         34.18         34.35         2.95 o                         
  11   1  -7          7.30          5.98         1.61 o                         
   1   2  -7        520.65        548.52        17.11 o                         
   2   2  -7        331.68        326.40         7.30 o                         
   3   2  -7         40.43         38.10         2.87 o                         
   4   2  -7        285.40        269.00         8.04 o                         
   5   2  -7        175.33        173.81        11.48 o                         
   6   2  -7         24.27         24.41         3.19 o                         
   7   2  -7        124.82        131.60         6.79 o                         
   8   2  -7         34.22         34.64         3.01 o                         
   9   2  -7         98.89        102.10         4.27 o                         
  10   2  -7         27.52         27.61         2.70 o                         
  11   2  -7         41.96         44.31         3.39 o                         
   0   3  -7         22.55         18.11         4.04 o                         
   1   3  -7        383.07        372.34        13.62 o                         
   2   3  -7          1.37          1.31         2.03 o                         
   3   3  -7        520.30        509.56        12.55 o                         
   4   3  -7        156.97        147.41         9.10 o                         
   5   3  -7         98.28        105.50         7.51 o                         
   6   3  -7         13.73         11.34         1.88 o                         
   7   3  -7         89.61         89.15         4.71 o                         
   8   3  -7         27.71         24.44         2.63 o                         
   9   3  -7         14.59         14.58         1.77 o                         
  10   3  -7        143.12        153.93         5.91 o                         
   1   4  -7        177.54        177.14         5.28 o                         
   2   4  -7         73.43         60.96         6.18 o                         
   3   4  -7         42.08         32.77         4.97 o                         
   4   4  -7         49.36         45.62         2.80 o                         
   5   4  -7        212.18        195.16         9.61 o                         
   6   4  -7         12.04         13.35         2.12 o                         
   7   4  -7        119.61        126.82         6.29 o                         
   8   4  -7         94.86        103.82         5.01 o                         
   9   4  -7        116.28        117.15         5.34 o                         
  10   4  -7          0.68          1.40         1.26 o                         
   0   5  -7        693.05        717.45        18.15 o                         
   1   5  -7        361.13        333.30        10.40 o                         
   2   5  -7         17.12         24.58         4.44 o                         
   3   5  -7        668.64        685.09        15.50 o                         
   4   5  -7         78.03         68.52         3.78 o                         
   5   5  -7         18.55         14.71         2.43 o                         
   6   5  -7        121.78        127.56         5.97 o                         
   7   5  -7         50.25         48.27         4.06 o                         
   8   5  -7         19.24         19.43         2.07 o                         
   9   5  -7         31.67         31.06         3.33 o                         
  10   5  -7         79.61         77.56         3.97 o                         
   1   6  -7         56.92         46.91         3.02 o                         
   2   6  -7        152.67        130.01         6.54 o                         
   3   6  -7         68.99         63.79         4.23 o                         
   4   6  -7        127.00        132.72         8.47 o                         
   5   6  -7        190.52        189.40        10.05 o                         
   6   6  -7        250.31        259.89         7.94 o                         
   7   6  -7         54.63         55.73         3.92 o                         
   8   6  -7        129.64        140.63         4.98 o                         
   9   6  -7         36.39         32.95         2.87 o                         
  10   6  -7         61.85         59.95         4.15 o                         
   0   7  -7        184.50        200.74        13.18 o                         
   1   7  -7        119.89        125.93         5.97 o                         
   2   7  -7        114.75        124.86         4.93 o                         
   3   7  -7         50.51         52.44         4.75 o                         
   4   7  -7        217.42        223.13         7.96 o                         
   5   7  -7         29.87         30.00         4.41 o                         
   6   7  -7        165.17        170.50         6.10 o                         
   7   7  -7         97.89        104.57         5.01 o                         
   8   7  -7         12.10         14.48         1.72 o                         
   9   7  -7          7.08          3.42         2.72 o                         
  10   7  -7         10.10         11.16         3.48 o                         
   1   8  -7         16.47         16.55         5.69 o                         
   2   8  -7        112.47        105.25         4.00 o                         
   3   8  -7        145.77        148.46         5.92 o                         
   4   8  -7        223.70        223.17        10.67 o                         
   5   8  -7         23.88         25.07         2.29 o                         
   6   8  -7         17.56         12.69         1.93 o                         
   7   8  -7          7.39          7.57         1.23 o                         
   8   8  -7         77.11         78.33         5.90 o                         
   9   8  -7          0.20          0.41         1.95 o                         
   0   9  -7        169.10        164.47         8.30 o                         
   1   9  -7        423.44        442.88         9.15 o                         
   2   9  -7        321.20        331.84         8.73 o                         
   3   9  -7        183.84        194.16         6.31 o                         
   4   9  -7          5.73          3.01         1.20 o                         
   5   9  -7         56.36         53.31         3.32 o                         
   6   9  -7         54.35         47.26         3.81 o                         
   7   9  -7          5.23          6.88         2.20 o                         
   8   9  -7         12.10          8.32         2.70 o                         
   9   9  -7         10.52          9.53         4.30 o                         
   1  10  -7        155.98        150.15         4.62 o                         
   2  10  -7         19.38         14.78         3.64 o                         
   3  10  -7         85.88         73.47         4.04 o                         
   4  10  -7         52.75         50.45         3.33 o                         
   5  10  -7        356.82        397.30        15.86 o                         
   6  10  -7         33.20         33.97         2.74 o                         
   7  10  -7        126.78        136.06         8.67 o                         
   8  10  -7          0.53         -0.08         2.02 o                         
   0  11  -7        184.35        208.61        11.04 o                         
   1  11  -7        151.99        158.79         5.29 o                         
   2  11  -7         26.52         19.75         1.98 o                         
   3  11  -7        111.38        119.99         5.21 o                         
   4  11  -7         35.30         28.86         5.42 o                         
   5  11  -7        141.70        144.21         8.52 o                         
   6  11  -7          6.62          3.28         1.81 o                         
   7  11  -7          6.49          6.36         3.03 o                         
   8  11  -7         14.79         15.23         3.46 o                         
   1  12  -7         48.07         53.27         2.76 o                         
   2  12  -7          5.99          3.94         1.19 o                         
   3  12  -7          4.32          0.55         1.15 o                         
   4  12  -7         53.82         52.22         3.57 o                         
   5  12  -7         64.00         66.28         5.44 o                         
   6  12  -7         15.27         10.52         2.74 o                         
   7  12  -7          4.46          0.81         2.93 o                         
   0  13  -7        283.58        310.65         9.18 o                         
   1  13  -7         64.01         64.49         2.95 o                         
   2  13  -7         97.59         92.75         4.58 o                         
   3  13  -7          3.14          1.30         1.23 o                         
   4  13  -7        102.19        100.74         5.50 o                         
   5  13  -7         14.85         13.03         2.47 o                         
   6  13  -7          4.36          6.04         2.38 o                         
   1  14  -7          4.60          5.38         1.13 o                         
   2  14  -7         12.96         13.06         1.79 o                         
   3  14  -7         18.82         21.85         2.77 o                         
   4  14  -7         79.51         82.50         5.50 o                         
   5  14  -7          7.87          5.12         2.06 o                         
   0  15  -7         91.32         83.22         7.08 o                         
   1  15  -7         19.81         22.90         2.82 o                         
   2  15  -7         18.88         21.14         2.46 o                         
   3  15  -7         62.99         58.87         7.51 o                         
   4  15  -7         47.80         52.02         4.54 o                         
   1  16  -7          4.97          8.18         2.70 o                         
   0   0  -6       2574.24       2766.38       109.32 o                         
   2   0  -6       1891.65       2008.08        52.95 o                         
   4   0  -6        737.79        744.20        21.65 o                         
   6   0  -6         24.56         21.82         8.64 o                         
   8   0  -6          8.77          9.30         2.12 o                         
  10   0  -6        114.17        119.97         9.86 o                         
   1   1  -6         42.65         43.94         2.83 o                         
   2   1  -6         13.10          6.83         1.78 o                         
   3   1  -6        766.19        774.82        14.74 o                         
   4   1  -6        459.20        463.45        14.31 o                         
   5   1  -6        138.82        125.52         3.94 o                         
   6   1  -6        250.85        275.38        17.89 o                         
   7   1  -6         96.81        100.34         5.48 o                         
   8   1  -6        138.59        147.74         6.34 o                         
   9   1  -6         29.20         30.29         2.48 o                         
  10   1  -6         91.80         97.76         5.82 o                         
  11   1  -6         12.26         14.30         2.12 o                         
   0   2  -6        566.80        619.07        16.55 o                         
   1   2  -6         87.69         84.11         4.17 o                         
   2   2  -6        418.58        417.31         8.66 o                         
   3   2  -6        196.72        198.05         7.48 o                         
   4   2  -6        246.37        250.94         5.75 o                         
   5   2  -6         77.58         73.54         4.12 o                         
   6   2  -6          3.48          2.25         4.29 o                         
   7   2  -6        162.76        186.86         6.85 o                         
   8   2  -6        114.48        112.32         4.37 o                         
   9   2  -6         31.12         28.85         2.42 o                         
  10   2  -6         31.86         31.23         2.54 o                         
  11   2  -6          1.44          1.71         1.42 o                         
   1   3  -6        304.61        316.40        10.40 o                         
   2   3  -6         34.31         26.10         2.80 o                         
   3   3  -6        445.47        470.81        12.24 o                         
   4   3  -6        624.07        598.11        18.25 o                         
   5   3  -6        321.33        299.70        12.65 o                         
   6   3  -6         33.81         25.79         5.16 o                         
   7   3  -6        230.20        232.27         7.61 o                         
   8   3  -6         72.07         70.40         3.84 o                         
   9   3  -6         71.49         77.96         4.95 o                         
  10   3  -6          1.74         -0.49         1.03 o                         
  11   3  -6         16.39         14.11         2.12 o                         
   0   4  -6        748.76        785.89        29.26 o                         
   1   4  -6        943.47        972.21        16.01 o                         
   2   4  -6        167.03        169.54         6.22 o                         
   3   4  -6        549.44        564.71        11.46 o                         
   4   4  -6        189.30        177.46        10.42 o                         
   5   4  -6        408.35        386.13        11.77 o                         
   6   4  -6         77.47         77.38        11.24 o                         
   7   4  -6          4.28          3.13         1.78 o                         
   8   4  -6         31.20         32.71         2.28 o                         
   9   4  -6         16.67         16.00         1.76 o                         
  10   4  -6         18.42         15.34         2.40 o                         
  11   4  -6         35.88         33.01         2.99 o                         
   1   5  -6         40.16         32.27         3.12 o                         
   2   5  -6        146.29        135.27         7.57 o                         
   3   5  -6         77.57         70.30         3.83 o                         
   4   5  -6         39.31         31.79         3.55 o                         
   5   5  -6         88.93         76.88         6.71 o                         
   6   5  -6        138.06        139.36         7.92 o                         
   7   5  -6         61.30         60.81         7.85 o                         
   8   5  -6        112.78        119.53         4.35 o                         
   9   5  -6         99.84        105.72         4.33 o                         
  10   5  -6         49.12         46.19         3.32 o                         
  11   5  -6         77.60         76.76         3.90 o                         
   0   6  -6        245.79        212.48        13.53 o                         
   1   6  -6        372.28        367.55         9.77 o                         
   2   6  -6        372.28        399.61        17.00 o                         
   3   6  -6         59.59         51.16         6.57 o                         
   4   6  -6        193.44        197.90         9.85 o                         
   5   6  -6         30.20         27.96         6.63 o                         
   6   6  -6         33.48         32.64         2.87 o                         
   7   6  -6         10.60          7.88         1.54 o                         
   8   6  -6         26.56         23.91         1.82 o                         
   9   6  -6         48.20         47.29         2.86 o                         
  10   6  -6          0.47          0.97         2.12 o                         
   1   7  -6        171.47        158.58         7.26 o                         
   2   7  -6        117.50        106.19         6.22 o                         
   3   7  -6         76.79         63.85         5.68 o                         
   4   7  -6        335.39        337.80        17.26 o                         
   5   7  -6          6.47          5.60         1.85 o                         
   6   7  -6        336.60        328.12        13.89 o                         
   7   7  -6          5.54          4.67         0.92 o                         
   8   7  -6        166.61        161.82         9.16 o                         
   9   7  -6         25.69         22.10         3.90 o                         
  10   7  -6         12.11         17.29         3.69 o                         
   0   8  -6        593.91        599.98        36.67 o                         
   1   8  -6        363.06        383.35        11.11 o                         
   2   8  -6        130.30        127.06         9.43 o                         
   3   8  -6         18.28         12.27         5.16 o                         
   4   8  -6        427.59        450.79        20.37 o                         
   5   8  -6        133.16        140.48        16.18 o                         
   6   8  -6         67.28         65.25         4.17 o                         
   7   8  -6         41.23         42.20         4.16 o                         
   8   8  -6          4.26          3.84         1.87 o                         
   9   8  -6         20.65         18.54         4.03 o                         
  10   8  -6         13.65         10.92         3.27 o                         
   1   9  -6         98.95         94.27         8.09 o                         
   2   9  -6        230.61        228.59        17.65 o                         
   3   9  -6        222.65        226.45         8.45 o                         
   4   9  -6          8.80          6.90         4.30 o                         
   5   9  -6         57.31         64.18         4.08 o                         
   6   9  -6         29.44         24.34         2.74 o                         
   7   9  -6         71.45         73.79         4.78 o                         
   8   9  -6         65.04         67.16         7.93 o                         
   9   9  -6         39.74         41.55         5.43 o                         
   0  10  -6         93.30         82.97         3.73 o                         
   1  10  -6        400.03        408.43         9.40 o                         
   2  10  -6         49.25         47.94         4.32 o                         
   3  10  -6        105.31        100.71         5.21 o                         
   4  10  -6         17.99         14.54         1.80 o                         
   5  10  -6         72.22         75.45         4.33 o                         
   6  10  -6         11.32          8.61         1.83 o                         
   7  10  -6         66.58         69.49         5.61 o                         
   8  10  -6          8.63          7.18         2.73 o                         
   9  10  -6         10.13          9.40         3.29 o                         
   1  11  -6         46.47         46.95         3.60 o                         
   2  11  -6          9.74          6.66         3.27 o                         
   3  11  -6         52.94         57.37         3.39 o                         
   4  11  -6          4.40          2.81         1.91 o                         
   5  11  -6         41.89         40.35         3.71 o                         
   6  11  -6         11.96          6.18         1.84 o                         
   7  11  -6        190.95        200.84        10.73 o                         
   8  11  -6         13.26         10.31         3.29 o                         
   0  12  -6        261.52        275.27         9.07 o                         
   1  12  -6        174.44        175.82         5.62 o                         
   2  12  -6        147.00        142.26         5.29 o                         
   3  12  -6         26.75         24.69         2.49 o                         
   4  12  -6         93.27         77.74         4.20 o                         
   5  12  -6         44.32         43.47         3.94 o                         
   6  12  -6         38.90         36.79         3.85 o                         
   7  12  -6          9.00          7.90         2.85 o                         
   8  12  -6         37.90         42.88         5.89 o                         
   1  13  -6         74.60         73.62         3.45 o                         
   2  13  -6         79.20         76.76         3.88 o                         
   3  13  -6         19.13         20.11         2.35 o                         
   4  13  -6         32.24         26.75         3.04 o                         
   5  13  -6          8.00          5.39         2.03 o                         
   6  13  -6         92.07         92.31         6.36 o                         
   7  13  -6         25.90         23.86         4.25 o                         
   0  14  -6         50.59         51.23         3.94 o                         
   1  14  -6          2.80          2.28         1.08 o                         
   2  14  -6         86.28         87.14         4.53 o                         
   3  14  -6         22.80         16.59         2.47 o                         
   4  14  -6         35.47         44.46         4.77 o                         
   5  14  -6         20.63         19.52         2.88 o                         
   6  14  -6         41.19         53.89         5.35 o                         
   1  15  -6         16.37         14.93         1.83 o                         
   2  15  -6          5.70          5.78         1.97 o                         
   3  15  -6          2.58         -0.41         1.50 o                         
   4  15  -6         28.74         27.50         3.15 o                         
   5  15  -6         20.15         17.62         3.16 o                         
   0  16  -6         56.18         48.15         6.20 o                         
   1  16  -6        150.70        152.29         7.58 o                         
   2  16  -6         15.30         13.19         2.88 o                         
   3  16  -6         53.61         59.20         4.87 o                         
   2   0  -5        957.65       1073.44        63.90 o                         
   4   0  -5        275.86        266.96         9.88 o                         
   6   0  -5         27.20         13.06        14.90 o                         
   8   0  -5        202.48        215.56        12.37 o                         
  10   0  -5         65.54         64.46         5.96 o                         
   0   1  -5        632.69        661.10        31.52 o                         
   1   1  -5        257.27        248.03        17.73 o                         
   2   1  -5        781.26        799.38        27.28 o                         
   3   1  -5        118.86        100.10         8.54 o                         
   4   1  -5        795.64        789.67        16.34 o                         
   5   1  -5        234.50        233.64        14.22 o                         
   6   1  -5        143.38        151.95        12.43 o                         
   7   1  -5         41.77         38.91         4.47 o                         
   8   1  -5          6.28          4.36         2.40 o                         
   9   1  -5         13.19         10.59         1.86 o                         
  10   1  -5          4.56          7.52         1.79 o                         
  11   1  -5          0.24         -0.81         1.52 o                         
   1   2  -5         65.24         72.58         5.69 o                         
   2   2  -5        206.70        220.95        12.49 o                         
   3   2  -5        341.14        355.28         9.39 o                         
   4   2  -5        232.12        205.96        10.48 o                         
   5   2  -5       1133.31       1217.21        26.36 o                         
   6   2  -5        621.25        641.30        15.31 o                         
   7   2  -5        408.81        417.95        20.96 o                         
   8   2  -5        222.22        233.52         6.66 o                         
   9   2  -5        116.39        123.78         5.46 o                         
  10   2  -5         18.29         18.12         2.64 o                         
  11   2  -5         27.78         26.78         2.66 o                         
   0   3  -5        172.05        180.29        24.21 o                         
   1   3  -5       1701.46       1744.22        38.92 o                         
   2   3  -5        356.12        382.42        19.04 o                         
   3   3  -5        728.68        750.62        14.91 o                         
   4   3  -5         58.54         49.21         3.33 o                         
   5   3  -5         76.69         72.42         4.81 o                         
   6   3  -5        388.15        368.78        18.80 o                         
   7   3  -5         31.10         30.29         3.19 o                         
   8   3  -5         50.26         43.80         2.52 o                         
   9   3  -5         46.37         45.99         2.75 o                         
  10   3  -5          5.80          5.63         1.44 o                         
  11   3  -5          7.26          5.50         1.82 o                         
   1   4  -5         63.53         61.63         4.69 o                         
   2   4  -5        223.72        230.91         7.24 o                         
   3   4  -5         98.82         97.26         8.64 o                         
   4   4  -5         34.13         34.73         3.28 o                         
   5   4  -5         44.42         44.68         4.60 o                         
   6   4  -5         86.41         93.24         9.90 o                         
   7   4  -5        287.00        284.73         7.80 o                         
   8   4  -5         19.24         16.10         1.53 o                         
   9   4  -5         63.40         65.72         3.04 o                         
  10   4  -5          9.74          7.98         1.32 o                         
  11   4  -5         54.81         53.99         3.07 o                         
   0   5  -5        819.15        907.44        23.54 o                         
   1   5  -5        597.02        615.51        14.05 o                         
   2   5  -5        168.63        151.15         6.97 o                         
   3   5  -5        465.05        459.05        18.62 o                         
   4   5  -5        138.06        120.40         5.00 o                         
   5   5  -5        102.79        106.21         6.32 o                         
   6   5  -5        227.46        230.97        15.12 o                         
   7   5  -5         18.34         17.32         1.91 o                         
   8   5  -5         18.83         16.63         1.41 o                         
   9   5  -5          2.38          1.90         1.05 o                         
  10   5  -5         29.73         26.39         2.15 o                         
  11   5  -5         24.59         21.46         2.64 o                         
   1   6  -5        114.44        108.05         5.69 o                         
   2   6  -5        325.98        300.09        16.44 o                         
   3   6  -5        238.91        236.09         9.69 o                         
   4   6  -5        647.99        653.37        14.43 o                         
   5   6  -5         38.09         33.52         3.41 o                         
   6   6  -5        363.20        400.72        12.90 o                         
   7   6  -5         23.08         20.69         3.42 o                         
   8   6  -5        102.16        102.56         3.76 o                         
   9   6  -5          7.13          5.72         2.02 o                         
  10   6  -5         57.01         69.35         6.17 o                         
  11   6  -5          8.63          5.54         4.12 o                         
   0   7  -5       1478.11       1533.92        36.26 o                         
   1   7  -5        206.71        192.55         7.01 o                         
   2   7  -5        541.46        518.48        14.51 o                         
   3   7  -5        369.96        402.54        13.76 o                         
   4   7  -5        119.11        126.84         6.57 o                         
   5   7  -5          6.11          4.23         3.93 o                         
   6   7  -5         38.49         34.56         6.04 o                         
   7   7  -5          3.42          3.21         1.82 o                         
   8   7  -5         16.87         14.87         2.73 o                         
   9   7  -5         11.11         11.30         2.29 o                         
  10   7  -5         11.23         13.30         3.31 o                         
   1   8  -5        469.82        483.02        13.19 o                         
   2   8  -5        337.48        331.99        10.41 o                         
   3   8  -5         22.00         18.46         3.60 o                         
   4   8  -5        147.77        146.46        15.13 o                         
   5   8  -5         26.70         24.48         2.80 o                         
   6   8  -5        125.39        129.68         6.12 o                         
   7   8  -5         27.77         25.55         2.79 o                         
   8   8  -5         52.50         52.37         4.29 o                         
   9   8  -5         40.07         43.55         4.13 o                         
  10   8  -5         35.22         31.50         4.80 o                         
   0   9  -5        741.86        795.69        22.81 o                         
   1   9  -5        179.42        178.11         9.65 o                         
   2   9  -5        357.47        351.73        18.05 o                         
   3   9  -5        142.74        136.73        10.03 o                         
   4   9  -5         68.78         68.93         7.43 o                         
   5   9  -5        156.14        143.07         5.11 o                         
   6   9  -5         37.78         34.32         3.19 o                         
   7   9  -5         57.54         64.45         7.68 o                         
   8   9  -5          9.68          7.50         2.42 o                         
   9   9  -5          3.55          0.51         1.91 o                         
  10   9  -5         20.03         20.54         3.65 o                         
   1  10  -5         15.16         16.39         2.17 o                         
   2  10  -5         34.24         30.48         5.37 o                         
   3  10  -5         98.36         89.59         7.75 o                         
   4  10  -5         12.30         11.17         1.94 o                         
   5  10  -5        224.73        242.06         7.87 o                         
   6  10  -5         30.31         24.58         2.71 o                         
   7  10  -5        116.22        118.33         8.70 o                         
   8  10  -5         12.56         11.96         4.05 o                         
   9  10  -5        131.35        127.67         7.92 o                         
   0  11  -5        147.66        154.65         6.95 o                         
   1  11  -5        120.67        111.15         5.49 o                         
   2  11  -5        128.91        122.09         4.54 o                         
   3  11  -5        103.52        100.30         6.40 o                         
   4  11  -5         58.68         57.04         3.78 o                         
   5  11  -5         66.75         63.56         3.93 o                         
   6  11  -5          2.27          1.83         1.31 o                         
   7  11  -5         57.57         69.24         5.16 o                         
   8  11  -5         12.10         10.20         2.54 o                         
   9  11  -5          6.41         10.75         3.03 o                         
   1  12  -5          5.83          3.51         2.76 o                         
   2  12  -5          2.82          3.76         1.22 o                         
   3  12  -5         36.27         33.76         2.85 o                         
   4  12  -5          5.48          3.67         1.29 o                         
   5  12  -5         75.68         76.78         4.10 o                         
   6  12  -5         27.54         25.05         2.69 o                         
   7  12  -5         42.95         36.31         3.51 o                         
   8  12  -5         64.19         66.91         7.50 o                         
   0  13  -5        231.75        244.00         8.88 o                         
   1  13  -5         86.79         91.40         4.39 o                         
   2  13  -5        181.12        189.04         6.06 o                         
   3  13  -5        161.09        165.61         5.85 o                         
   4  13  -5         87.10         81.42         4.19 o                         
   5  13  -5         14.27          9.56         1.98 o                         
   6  13  -5         22.21         25.54         5.00 o                         
   7  13  -5          1.28          0.62         2.18 o                         
   1  14  -5         42.02         40.72         2.97 o                         
   2  14  -5         45.78         47.07         3.29 o                         
   3  14  -5         21.61         19.21         2.11 o                         
   4  14  -5         43.13         41.97         3.54 o                         
   5  14  -5         14.47         11.65         2.65 o                         
   6  14  -5         25.00         26.78         4.45 o                         
   7  14  -5          5.87          2.70         2.52 o                         
   0  15  -5         22.10         22.22         2.48 o                         
   1  15  -5         93.72         90.61         6.00 o                         
   2  15  -5         22.31         20.60         2.42 o                         
   3  15  -5         80.09         82.07         5.05 o                         
   4  15  -5         29.71         27.24         3.01 o                         
   5  15  -5         24.67         25.41         3.50 o                         
   6  15  -5          1.54         -0.87         2.35 o                         
   1  16  -5         40.69         41.83         3.26 o                         
   2  16  -5         38.69         37.18         3.86 o                         
   3  16  -5         31.86         31.39         4.38 o                         
   4  16  -5          8.92          8.58         2.78 o                         
   0  17  -5         20.67         21.80         4.70 o                         
   1  17  -5        140.93        125.99        10.35 o                         
   2  17  -5         25.88         23.69         4.50 o                         
   0   0  -4       3984.48       4128.92       193.94 o                         
   2   0  -4       1941.21       2170.02       157.97 o                         
   4   0  -4        237.08        280.90        15.26 o                         
   6   0  -4       1039.32       1090.60        42.15 o                         
   8   0  -4          4.12          0.40         4.42 o                         
  10   0  -4          4.85          4.40         2.20 o                         
  12   0  -4         40.15         35.58         8.48 o                         
   1   1  -4        591.87        597.64        38.72 o                         
   2   1  -4        215.16        219.08        11.02 o                         
   3   1  -4         58.05         58.96         5.29 o                         
   4   1  -4         23.96         28.44         2.76 o                         
   5   1  -4        544.41        627.25        36.62 o                         
   6   1  -4        365.92        332.38        25.85 o                         
   7   1  -4        372.46        378.17        26.62 o                         
   8   1  -4        149.04        151.55        10.73 o                         
   9   1  -4         59.41         59.13         5.03 o                         
  10   1  -4         41.12         36.36         3.39 o                         
  11   1  -4          1.42         -1.10         1.42 o                         
  12   1  -4         59.86         63.04         5.83 o                         
   0   2  -4        328.64        308.47        20.77 o                         
   1   2  -4       1661.77       1773.00        43.10 o                         
   2   2  -4         76.25         85.95         9.00 o                         
   3   2  -4        137.13        102.08         5.25 o                         
   4   2  -4        249.03        256.39        12.49 o                         
   5   2  -4        378.48        381.76        14.02 o                         
   6   2  -4        560.03        577.03        30.83 o                         
   7   2  -4         95.43         98.73        10.30 o                         
   8   2  -4         78.59         72.10         4.17 o                         
   9   2  -4         18.94         16.22         2.42 o                         
  10   2  -4         10.07          4.84         2.05 o                         
  11   2  -4         10.64         10.52         2.35 o                         
  12   2  -4         19.69         21.77         4.18 o                         
   1   3  -4       1019.75       1084.74        28.05 o                         
   2   3  -4         38.60         44.10         7.50 o                         
   3   3  -4        308.58        298.78        12.21 o                         
   4   3  -4         69.99         79.62         4.69 o                         
   5   3  -4        601.82        654.49        16.90 o                         
   6   3  -4        888.41        962.28        21.09 o                         
   7   3  -4        233.31        249.81        12.41 o                         
   8   3  -4         49.23         43.41         4.05 o                         
   9   3  -4        145.16        153.02         5.36 o                         
  10   3  -4         11.63         11.11         1.76 o                         
  11   3  -4         41.15         45.32         3.45 o                         
  12   3  -4          1.69          0.77         1.48 o                         
   0   4  -4        750.72        849.59        25.83 o                         
   1   4  -4       2882.16       2924.23        83.13 o                         
   2   4  -4        271.71        268.04        16.63 o                         
   3   4  -4        692.53        644.38        13.05 o                         
   4   4  -4        107.21        104.83         7.44 o                         
   5   4  -4         50.98         40.04         5.65 o                         
   6   4  -4        177.80        181.54         8.08 o                         
   7   4  -4         37.21         33.82         5.01 o                         
   8   4  -4         55.65         53.55         2.49 o                         
   9   4  -4          0.84         -0.25         0.64 o                         
  10   4  -4          9.54          8.33         1.31 o                         
  11   4  -4          2.75          2.23         1.07 o                         
   1   5  -4         26.86         25.10         6.95 o                         
   2   5  -4        351.59        351.78        10.35 o                         
   3   5  -4         16.63         17.75         3.24 o                         
   4   5  -4        264.65        258.30        15.85 o                         
   5   5  -4        105.71         93.53         9.01 o                         
   6   5  -4        114.25        104.83         8.45 o                         
   7   5  -4          1.04          0.03         0.77 o                         
   8   5  -4        145.24        151.95         7.21 o                         
   9   5  -4         70.35         69.33         2.56 o                         
  10   5  -4         21.42         21.98         1.50 o                         
  11   5  -4         41.58         40.89         2.78 o                         
   0   6  -4        451.53        386.58        19.27 o                         
   1   6  -4        146.60        147.53         8.37 o                         
   2   6  -4        531.66        542.83        12.30 o                         
   3   6  -4         95.97         94.46         8.38 o                         
   4   6  -4        189.87        199.58        22.53 o                         
   5   6  -4         90.88         78.61         7.45 o                         
   6   6  -4         54.90         49.04         3.82 o                         
   7   6  -4          0.69         -0.77         1.54 o                         
   8   6  -4         10.80          9.90         2.76 o                         
   9   6  -4         33.62         33.78         3.30 o                         
  10   6  -4         26.36         25.02         3.37 o                         
  11   6  -4          6.33          4.61         2.79 o                         
   1   7  -4        221.01        208.09        12.77 o                         
   2   7  -4        839.03        849.05        21.02 o                         
   3   7  -4        171.95        170.49        10.79 o                         
   4   7  -4        709.81        683.93        15.06 o                         
   5   7  -4        141.81        132.86         6.74 o                         
   6   7  -4        152.32        152.73         8.42 o                         
   7   7  -4          7.19          5.56         3.59 o                         
   8   7  -4        137.19        149.99         7.06 o                         
   9   7  -4         33.47         35.26         3.63 o                         
  10   7  -4         82.58         96.29         6.41 o                         
  11   7  -4          6.40          6.25         2.73 o                         
   0   8  -4        607.27        625.63        38.24 o                         
   1   8  -4         91.03         86.64         7.15 o                         
   2   8  -4       1624.34       1683.48        47.12 o                         
   3   8  -4        584.60        594.83        14.13 o                         
   4   8  -4        129.54        117.59         8.24 o                         
   5   8  -4         40.60         40.22         6.34 o                         
   6   8  -4         33.23         31.95         2.79 o                         
   7   8  -4         43.24         45.13         3.95 o                         
   8   8  -4         15.89         13.69         2.57 o                         
   9   8  -4         21.96         21.16         2.94 o                         
  10   8  -4          9.24          7.09         2.27 o                         
   1   9  -4         54.78         54.84         5.81 o                         
   2   9  -4        163.91        157.03         6.54 o                         
   3   9  -4         11.71         10.33         2.25 o                         
   4   9  -4         36.13         33.37         8.13 o                         
   5   9  -4         69.50         74.22         6.65 o                         
   6   9  -4          0.84          0.75         2.71 o                         
   7   9  -4        115.08        121.83         8.54 o                         
   8   9  -4         87.57         88.26         5.39 o                         
   9   9  -4        122.02        124.00         7.43 o                         
  10   9  -4         13.43         10.35         2.69 o                         
   0  10  -4        186.57        159.50        17.32 o                         
   1  10  -4        114.95        114.91         8.80 o                         
   2  10  -4         90.19         82.38         6.68 o                         
   3  10  -4        327.59        332.80        16.97 o                         
   4  10  -4          1.77          1.75         1.86 o                         
   5  10  -4         89.36         86.28         8.88 o                         
   6  10  -4         18.16         15.72         2.19 o                         
   7  10  -4         89.83         79.12         5.26 o                         
   8  10  -4         19.22         19.18         2.55 o                         
   9  10  -4         36.39         40.58         3.63 o                         
  10  10  -4          6.70          4.02         3.21 o                         
   1  11  -4         53.97         45.83         4.09 o                         
   2  11  -4         17.07         12.37         2.98 o                         
   3  11  -4        102.62         97.57         7.97 o                         
   4  11  -4         56.51         53.60         5.06 o                         
   5  11  -4        247.67        244.06         9.99 o                         
   6  11  -4         31.74         29.24         2.93 o                         
   7  11  -4         58.84         52.84         3.75 o                         
   8  11  -4          8.31         10.35         2.42 o                         
   9  11  -4        135.48        141.50         7.98 o                         
   0  12  -4        300.71        305.35        11.36 o                         
   1  12  -4         62.99         60.22         3.37 o                         
   2  12  -4        293.54        289.49        17.44 o                         
   3  12  -4        309.49        326.74         8.58 o                         
   4  12  -4        187.51        194.62         7.71 o                         
   5  12  -4         21.77         23.77         2.61 o                         
   6  12  -4         21.42         15.96         2.88 o                         
   7  12  -4         10.35          8.53         2.00 o                         
   8  12  -4         16.02         10.52         2.27 o                         
   9  12  -4          6.35          7.30         2.51 o                         
   1  13  -4         18.44         14.59         1.41 o                         
   2  13  -4         41.02         38.30         2.89 o                         
   3  13  -4         14.04         11.98         1.84 o                         
   4  13  -4         87.04         78.57         4.57 o                         
   5  13  -4         18.94         16.84         2.18 o                         
   6  13  -4         49.18         48.07         3.79 o                         
   7  13  -4         10.98          7.38         2.19 o                         
   8  13  -4         32.66         37.55         3.68 o                         
   0  14  -4        188.77        188.68         9.29 o                         
   1  14  -4         30.01         28.41         1.72 o                         
   2  14  -4         49.21         47.75         4.37 o                         
   3  14  -4         87.67         97.32         4.73 o                         
   4  14  -4         18.77         16.68         2.25 o                         
   5  14  -4          6.53          3.04         1.81 o                         
   6  14  -4         10.75          7.87         2.15 o                         
   7  14  -4          1.68          0.94         1.53 o                         
   1  15  -4         21.44         21.35         1.56 o                         
   2  15  -4         23.16         22.12         2.30 o                         
   3  15  -4         26.88         23.44         2.92 o                         
   4  15  -4         45.05         41.33         4.11 o                         
   5  15  -4         36.50         36.00         3.97 o                         
   6  15  -4         28.12         33.35         3.34 o                         
   0  16  -4          1.29          0.38         1.38 o                         
   1  16  -4        193.49        209.53         7.51 o                         
   2  16  -4         13.02         12.98         2.17 o                         
   3  16  -4         93.52        102.71         5.85 o                         
   4  16  -4          0.25         -0.91         1.45 o                         
   5  16  -4         18.26         23.45         3.23 o                         
   1  17  -4         27.52         33.53         3.99 o                         
   2  17  -4         37.01         43.10         4.02 o                         
   3  17  -4         68.36         81.38         6.96 o                         
   2   0  -3       1326.00       1436.06        57.57 o                         
   4   0  -3        526.60        629.07        46.60 o                         
   6   0  -3        411.61        445.89        32.20 o                         
   8   0  -3        243.95        225.02        22.97 o                         
  10   0  -3        181.94        186.34        13.41 o                         
  12   0  -3         15.35         20.44         5.13 o                         
   0   1  -3       1029.67        998.53        84.97 o                         
   1   1  -3        120.72        104.21         6.10 o                         
   2   1  -3       2077.49       2073.80        57.56 o                         
   3   1  -3        268.23        262.50        10.45 o                         
   4   1  -3       2286.70       2443.28        63.87 o                         
   5   1  -3         31.13         26.31         3.44 o                         
   6   1  -3        152.11        145.18        15.01 o                         
   7   1  -3         42.33         39.39         3.36 o                         
   8   1  -3         79.58         75.45         4.23 o                         
   9   1  -3         69.19         65.01         4.82 o                         
  10   1  -3         45.09         41.60         3.46 o                         
  11   1  -3          6.27          7.80         2.29 o                         
  12   1  -3         17.08         21.85         6.41 o                         
   1   2  -3       1263.83       1345.77        56.96 o                         
   2   2  -3        505.81        494.21        17.40 o                         
   3   2  -3       3366.46       3599.73       103.89 o                         
   4   2  -3        440.28        419.95        19.53 o                         
   5   2  -3       1136.83       1196.10        33.42 o                         
   6   2  -3        204.20        204.40        10.78 o                         
   7   2  -3        340.53        340.20        10.33 o                         
   8   2  -3        434.02        432.46        10.91 o                         
   9   2  -3         59.66         53.85         4.42 o                         
  10   2  -3         38.89         38.91         3.26 o                         
  11   2  -3         19.66         18.83         2.89 o                         
  12   2  -3          8.63          5.43         2.16 o                         
   0   3  -3       1218.56       1331.03       108.89 o                         
   1   3  -3       1501.32       1552.15        64.13 o                         
   2   3  -3         25.98         21.95         1.88 o                         
   3   3  -3       1391.63       1477.87        35.49 o                         
   4   3  -3        432.91        447.56        25.28 o                         
   5   3  -3        490.62        495.34        19.29 o                         
   6   3  -3         11.73          7.52         1.90 o                         
   7   3  -3          7.22          3.64         4.27 o                         
   8   3  -3        185.65        193.85         6.29 o                         
   9   3  -3          9.38          9.73         1.65 o                         
  10   3  -3         30.92         28.76         2.69 o                         
  11   3  -3         12.17         11.92         2.34 o                         
  12   3  -3         26.86         25.77         3.36 o                         
   1   4  -3        722.75        790.33        15.11 o                         
   2   4  -3        409.75        452.00        18.34 o                         
   3   4  -3        195.55        195.01        11.94 o                         
   4   4  -3          6.44          6.61         2.02 o                         
   5   4  -3         30.89         25.53         3.45 o                         
   6   4  -3         89.92         83.27         5.30 o                         
   7   4  -3        182.69        180.20         5.26 o                         
   8   4  -3         88.77         86.92         3.39 o                         
   9   4  -3         20.83         23.44         2.08 o                         
  10   4  -3         50.50         49.93         3.28 o                         
  11   4  -3         77.32         85.55         4.28 o                         
  12   4  -3         62.75         69.53         4.80 o                         
   0   5  -3        746.09        755.45        39.90 o                         
   1   5  -3       1902.82       1987.96        48.78 o                         
   2   5  -3        616.42        577.68        23.43 o                         
   3   5  -3        150.99        141.01         7.85 o                         
   4   5  -3         13.79         14.31         2.52 o                         
   5   5  -3        167.79        168.68         5.80 o                         
   6   5  -3         25.15         23.51         3.75 o                         
   7   5  -3         10.77          9.79         2.95 o                         
   8   5  -3         43.32         42.41         2.65 o                         
   9   5  -3         11.41          9.83         1.06 o                         
  10   5  -3         21.25         21.46         2.29 o                         
  11   5  -3          9.22          6.47         1.39 o                         
   1   6  -3          6.12          4.38         3.18 o                         
   2   6  -3        120.26        130.99         7.20 o                         
   3   6  -3        271.93        274.34        12.14 o                         
   4   6  -3       1148.45       1195.48        27.96 o                         
   5   6  -3        152.77        145.83         5.29 o                         
   6   6  -3        498.92        500.24        13.52 o                         
   7   6  -3         69.45         61.08        10.63 o                         
   8   6  -3        124.19        118.20         6.56 o                         
   9   6  -3         46.67         40.52         4.69 o                         
  10   6  -3         48.73         46.59         4.40 o                         
  11   6  -3         23.85         17.29         2.97 o                         
   0   7  -3       1874.94       1886.21        57.46 o                         
   1   7  -3         30.67         24.20         3.26 o                         
   2   7  -3        608.13        611.77        22.47 o                         
   3   7  -3         73.63         71.74         6.39 o                         
   4   7  -3        217.89        191.18         6.87 o                         
   5   7  -3        221.80        215.74        12.48 o                         
   6   7  -3        113.51        118.89         8.22 o                         
   7   7  -3         69.75         78.47        10.12 o                         
   8   7  -3         35.16         29.52         3.51 o                         
   9   7  -3         12.28          8.76         1.73 o                         
  10   7  -3         88.30         89.75         5.95 o                         
  11   7  -3         32.76         32.90         3.91 o                         
   1   8  -3         70.56         52.03         4.34 o                         
   2   8  -3        322.78        311.08        17.10 o                         
   3   8  -3         94.60         82.68         4.20 o                         
   4   8  -3        525.52        536.04        23.04 o                         
   5   8  -3         57.75         48.10         6.67 o                         
   6   8  -3        273.93        269.53         9.08 o                         
   7   8  -3         11.65          8.27         3.52 o                         
   8   8  -3         11.82         13.56         2.17 o                         
   9   8  -3         17.12         18.48         2.34 o                         
  10   8  -3          7.22          5.75         1.91 o                         
  11   8  -3         21.83         24.71         8.80 o                         
   0   9  -3       1643.73       1670.25        61.41 o                         
   1   9  -3        496.04        484.99        17.22 o                         
   2   9  -3         30.92         29.96         3.92 o                         
   3   9  -3        112.15        105.20         9.55 o                         
   4   9  -3        102.83         95.57         6.22 o                         
   5   9  -3        165.84        156.31        14.80 o                         
   6   9  -3         27.11         30.43         6.88 o                         
   7   9  -3         76.67         73.46         4.13 o                         
   8   9  -3         13.43         12.20         2.12 o                         
   9   9  -3          5.85          3.62         1.61 o                         
  10   9  -3         59.34         67.17         5.89 o                         
   1  10  -3         70.07         60.55         4.79 o                         
   2  10  -3         85.09         73.12         7.85 o                         
   3  10  -3        100.70         88.41         5.42 o                         
   4  10  -3          5.07          2.60         1.71 o                         
   5  10  -3         89.42         87.86         4.62 o                         
   6  10  -3          8.96         11.39         1.61 o                         
   7  10  -3        268.66        313.59         9.64 o                         
   8  10  -3         22.27         20.89         2.72 o                         
   9  10  -3        185.50        185.97         8.70 o                         
  10  10  -3          1.13          2.63         2.56 o                         
   0  11  -3         67.49         52.34         6.38 o                         
   1  11  -3        250.46        261.67        15.41 o                         
   2  11  -3        201.98        186.05        13.06 o                         
   3  11  -3        121.99        124.93         6.98 o                         
   4  11  -3         78.43         75.34         4.11 o                         
   5  11  -3        141.59        147.99         6.62 o                         
   6  11  -3         37.70         35.29         2.72 o                         
   7  11  -3         53.67         48.81         3.21 o                         
   8  11  -3         24.78         23.78         2.20 o                         
   9  11  -3         22.88         21.56         4.38 o                         
   1  12  -3         34.06         30.53         2.76 o                         
   2  12  -3        257.22        237.04         7.01 o                         
   3  12  -3         20.26         12.15         2.47 o                         
   4  12  -3         48.75         46.75         2.96 o                         
   5  12  -3         77.71         84.19         4.46 o                         
   6  12  -3         56.43         61.39         3.69 o                         
   7  12  -3        105.60        103.04         5.47 o                         
   8  12  -3         26.62         25.03         5.57 o                         
   9  12  -3         19.07         17.82         3.55 o                         
   0  13  -3        153.61        137.67         8.36 o                         
   1  13  -3        114.78        114.53         6.83 o                         
   2  13  -3        194.44        194.82         7.64 o                         
   3  13  -3         41.21         38.95         2.93 o                         
   4  13  -3        104.98        110.66         4.66 o                         
   5  13  -3         48.72         44.98         3.15 o                         
   6  13  -3         62.53         73.51         3.85 o                         
   7  13  -3         11.95          6.64         1.64 o                         
   8  13  -3          3.21          1.63         3.06 o                         
   1  14  -3         32.39         32.17         2.52 o                         
   2  14  -3         68.58         65.82         3.80 o                         
   3  14  -3          3.98          2.04         1.05 o                         
   4  14  -3         52.20         58.67         3.28 o                         
   5  14  -3         10.25         10.59         1.79 o                         
   6  14  -3         88.28         91.33         4.58 o                         
   7  14  -3          2.59          1.61         1.05 o                         
   0  15  -3          5.13          6.98         2.22 o                         
   1  15  -3        185.09        193.25         6.65 o                         
   2  15  -3         63.21         68.98         4.94 o                         
   3  15  -3         31.04         33.18         3.31 o                         
   4  15  -3         22.60         25.71         3.50 o                         
   5  15  -3          1.32          1.10         1.41 o                         
   6  15  -3          2.87          0.03         1.44 o                         
   7  15  -3         14.09         17.36         2.64 o                         
   1  16  -3         71.94         71.35         3.81 o                         
   2  16  -3          1.14          0.53         1.23 o                         
   3  16  -3          8.11          5.09         1.93 o                         
   4  16  -3          5.88          2.31         1.63 o                         
   5  16  -3         16.96         17.99         3.33 o                         
   0  17  -3         61.66         58.22         6.84 o                         
   1  17  -3        165.63        160.04         9.60 o                         
   2  17  -3          8.42          8.27         2.70 o                         
   3  17  -3         69.80         75.08         5.40 o                         
   4  17  -3          8.28          9.41         3.09 o                         
   1  18  -3         47.43         59.31        16.65 o                         
   0   0  -2       9051.95       8988.21       541.37 o                         
   2   0  -2       5945.32       6053.25       226.38 o                         
   4   0  -2       1028.85       1131.61        34.68 o                         
   6   0  -2        925.22        988.43        28.95 o                         
   8   0  -2        128.28        108.66        14.05 o                         
  10   0  -2        273.37        283.27        13.72 o                         
  12   0  -2          5.77          1.67         3.04 o                         
   1   1  -2       2652.13       2725.62        77.22 o                         
   2   1  -2        498.59        514.49        17.79 o                         
   3   1  -2        977.92       1026.49        24.29 o                         
   4   1  -2       1056.99       1136.55        24.02 o                         
   5   1  -2        126.42        118.69         7.81 o                         
   6   1  -2        144.61        130.90         9.08 o                         
   7   1  -2        150.58        142.56         9.23 o                         
   8   1  -2        251.74        232.84        14.96 o                         
   9   1  -2         79.83         89.02         4.44 o                         
  10   1  -2         43.67         41.98         3.27 o                         
  11   1  -2         24.18         24.17         3.15 o                         
  12   1  -2          4.72          1.63         2.08 o                         
   0   2  -2       1898.81       1795.30        59.43 o                         
   1   2  -2       3213.59       3481.21       177.77 o                         
   2   2  -2        450.21        435.10         8.95 o                         
   3   2  -2        413.78        417.52        10.56 o                         
   4   2  -2         73.54         89.34         8.92 o                         
   5   2  -2        134.63        145.45         6.00 o                         
   6   2  -2        118.25        117.29         4.37 o                         
   7   2  -2        312.66        296.50        13.34 o                         
   8   2  -2         82.93         75.25         8.26 o                         
   9   2  -2         15.00         14.18         1.89 o                         
  10   2  -2        128.83        139.58         5.73 o                         
  11   2  -2          1.14          0.95         1.45 o                         
  12   2  -2          6.62          9.81         2.67 o                         
   1   3  -2        886.49        935.76        24.01 o                         
   2   3  -2        530.25        586.66        12.78 o                         
   3   3  -2        171.12        195.17         8.23 o                         
   4   3  -2       1018.03       1138.27        27.58 o                         
   5   3  -2        267.77        267.75        13.97 o                         
   6   3  -2        110.73        104.44         3.81 o                         
   7   3  -2        518.41        525.68        18.27 o                         
   8   3  -2        103.60        109.56         5.15 o                         
   9   3  -2        189.67        186.49         6.60 o                         
  10   3  -2         57.06         47.97         3.38 o                         
  11   3  -2         22.27         29.19         2.91 o                         
  12   3  -2          8.55          6.27         2.38 o                         
   0   4  -2       1855.31       2050.73       116.08 o                         
   1   4  -2       2754.53       2714.33        90.42 o                         
   2   4  -2         53.74         54.44         4.05 o                         
   3   4  -2       2658.03       2836.74        81.08 o                         
   4   4  -2         56.16         53.82         3.30 o                         
   5   4  -2        133.58        131.52         5.76 o                         
   6   4  -2         64.51         57.04         5.71 o                         
   7   4  -2        151.68        143.91         4.67 o                         
   8   4  -2         32.92         27.87         2.32 o                         
   9   4  -2        100.83         98.53         4.21 o                         
  10   4  -2        107.41        111.78         5.77 o                         
  11   4  -2         42.66         40.30         3.70 o                         
  12   4  -2         11.47          7.85         2.77 o                         
   1   5  -2         37.95         44.84         2.96 o                         
   2   5  -2       2551.38       2994.59        89.38 o                         
   3   5  -2        186.66        189.88        13.23 o                         
   4   5  -2        112.19         85.03         5.41 o                         
   5   5  -2        301.93        276.81        14.44 o                         
   6   5  -2         82.10         81.44         8.18 o                         
   7   5  -2          0.62          0.92         3.13 o                         
   8   5  -2        289.72        310.84         6.79 o                         
   9   5  -2         78.08         75.34         4.04 o                         
  10   5  -2         28.17         27.30         1.68 o                         
  11   5  -2         44.70         42.40         3.93 o                         
  12   5  -2          8.53          9.28         3.24 o                         
   0   6  -2        617.99        678.14        18.65 o                         
   1   6  -2         43.25         46.80         2.88 o                         
   2   6  -2        270.21        265.18         6.53 o                         
   3   6  -2        490.58        485.64        10.74 o                         
   4   6  -2        461.92        420.44        20.35 o                         
   5   6  -2         29.00         27.76         5.12 o                         
   6   6  -2        179.87        174.25        10.79 o                         
   7   6  -2         70.01         56.83         6.92 o                         
   8   6  -2         10.91          8.33         6.48 o                         
   9   6  -2         29.88         32.10         3.57 o                         
  10   6  -2         86.08         86.70         6.77 o                         
  11   6  -2         11.54         13.82         3.90 o                         
   1   7  -2         55.78         41.62         2.53 o                         
   2   7  -2        230.42        239.78         7.30 o                         
   3   7  -2        308.27        319.79         9.49 o                         
   4   7  -2        256.54        257.06        10.36 o                         
   5   7  -2        332.52        309.69        15.49 o                         
   6   7  -2        376.09        399.54        17.54 o                         
   7   7  -2         41.81         37.47         2.76 o                         
   8   7  -2        308.36        310.29        11.04 o                         
   9   7  -2         18.06         14.42         2.19 o                         
  10   7  -2         45.11         53.47         6.30 o                         
  11   7  -2          0.17         -0.03         2.06 o                         
   0   8  -2        829.37        811.70        27.82 o                         
   1   8  -2        743.92        721.17        18.85 o                         
   2   8  -2        834.12        847.14        16.53 o                         
   3   8  -2        170.16        160.05         8.25 o                         
   4   8  -2        649.47        659.11        21.38 o                         
   5   8  -2         81.43         72.32         3.29 o                         
   6   8  -2        107.46         87.80         7.57 o                         
   7   8  -2         17.70         14.45         7.77 o                         
   8   8  -2         44.54         44.96         4.20 o                         
   9   8  -2          8.98          5.84         1.81 o                         
  10   8  -2         36.94         37.70         4.94 o                         
  11   8  -2          0.15          2.95         2.74 o                         
   1   9  -2        266.70        264.59        11.67 o                         
   2   9  -2        132.02        125.14         6.24 o                         
   3   9  -2        119.84        104.85         7.34 o                         
   4   9  -2         65.10         61.94        10.01 o                         
   5   9  -2        137.96        137.10        10.03 o                         
   6   9  -2         11.73         13.30         2.64 o                         
   7   9  -2        167.24        173.33         7.64 o                         
   8   9  -2         15.26         14.45         2.24 o                         
   9   9  -2         20.58         14.62         4.20 o                         
  10   9  -2         27.70         35.18         4.67 o                         
   0  10  -2         97.56        102.40         9.45 o                         
   1  10  -2        129.81        112.53         7.15 o                         
   2  10  -2        135.68        133.08         8.54 o                         
   3  10  -2        413.13        411.41        19.74 o                         
   4  10  -2          9.02          6.11         4.01 o                         
   5  10  -2        236.13        242.31         7.23 o                         
   6  10  -2         67.09         68.49         5.01 o                         
   7  10  -2         35.35         36.24         2.20 o                         
   8  10  -2         21.23         18.30         4.77 o                         
   9  10  -2         17.84         20.88         4.89 o                         
  10  10  -2         16.52         16.40         3.55 o                         
   1  11  -2        160.10        138.64         9.98 o                         
   2  11  -2         46.07         43.33         4.98 o                         
   3  11  -2         39.64         40.33         5.39 o                         
   4  11  -2         43.43         46.47         3.15 o                         
   5  11  -2        341.90        363.65        14.55 o                         
   6  11  -2         57.97         57.74         3.32 o                         
   7  11  -2        297.56        319.37        21.22 o                         
   8  11  -2          0.07          0.51         1.68 o                         
   9  11  -2         11.17         12.63         5.19 o                         
  10  11  -2          4.66          9.15         4.09 o                         
   0  12  -2        787.06        800.27        43.85 o                         
   1  12  -2         92.05         87.06         4.73 o                         
   2  12  -2        262.94        254.98         7.09 o                         
   3  12  -2        148.69        150.42         4.88 o                         
   4  12  -2         71.22         70.47         3.65 o                         
   5  12  -2        109.32        111.27         4.06 o                         
   6  12  -2          1.99          2.00         0.83 o                         
   7  12  -2          2.12          3.19         1.83 o                         
   8  12  -2         14.72         13.35         2.77 o                         
   9  12  -2          9.85         10.25         3.03 o                         
   1  13  -2         75.21         67.56         6.02 o                         
   2  13  -2         17.97         15.18         2.11 o                         
   3  13  -2          3.57          2.67         1.03 o                         
   4  13  -2        175.38        187.22         6.32 o                         
   5  13  -2         23.52         23.81         1.96 o                         
   6  13  -2         61.39         61.65         4.38 o                         
   7  13  -2         59.86         67.38         7.12 o                         
   8  13  -2         19.15         21.14         3.82 o                         
   0  14  -2        216.04        207.27         8.90 o                         
   1  14  -2         14.86         11.30         1.99 o                         
   2  14  -2         34.63         38.98         2.93 o                         
   3  14  -2         33.78         32.39         2.47 o                         
   4  14  -2        121.62        133.04         5.87 o                         
   5  14  -2          7.03          6.08         2.20 o                         
   6  14  -2         34.43         34.45         2.24 o                         
   7  14  -2         30.80         29.36         5.58 o                         
   8  14  -2          8.78         10.46         4.02 o                         
   1  15  -2         36.98         39.89         2.56 o                         
   2  15  -2         16.59         16.72         1.83 o                         
   3  15  -2         55.59         48.67         3.01 o                         
   4  15  -2         51.95         47.87         3.53 o                         
   5  15  -2         63.06         67.55         4.11 o                         
   6  15  -2        130.76        147.93         6.79 o                         
   7  15  -2         22.71         31.10         4.47 o                         
   0  16  -2        121.24        122.29         6.86 o                         
   1  16  -2        180.53        201.37         8.11 o                         
   2  16  -2          1.53          1.76         1.14 o                         
   3  16  -2        150.76        147.45         7.29 o                         
   4  16  -2          0.36         -1.05         1.18 o                         
   5  16  -2          2.00          2.11         1.36 o                         
   6  16  -2         28.17         24.71         4.24 o                         
   1  17  -2         12.40         13.68         2.30 o                         
   2  17  -2         28.81         30.65         3.79 o                         
   3  17  -2         12.19         15.73         3.45 o                         
   4  17  -2         16.13         14.74         2.61 o                         
   0  18  -2         54.00         55.41        14.06 o                         
   1  18  -2         49.46         44.37         4.74 o                         
   2  18  -2         11.18         11.85         2.99 o                         
   2   0  -1       5584.22       5672.91       251.95 o                         
   4   0  -1        666.91        686.49        19.88 o                         
   6   0  -1        376.65        392.16        20.66 o                         
   8   0  -1        336.56        341.96        15.22 o                         
  10   0  -1         56.59         41.30         9.34 o                         
  12   0  -1         64.46         57.28         8.08 o                         
   0   1  -1       2990.37       2976.42       137.36 o                         
   1   1  -1        588.64        613.82        16.31 o                         
   2   1  -1      10166.55      10332.42       250.67 o                         
   3   1  -1        160.41        154.80         6.69 o                         
   4   1  -1       1076.66       1114.24        22.26 o                         
   5   1  -1        169.91        157.33        11.27 o                         
   6   1  -1         58.34         74.67         4.50 o                         
   7   1  -1         10.99          8.37         2.51 o                         
   8   1  -1          2.45          1.76         1.97 o                         
   9   1  -1         87.04         90.60         8.25 o                         
  10   1  -1          9.42         11.55         2.62 o                         
  11   1  -1         16.99         15.88         3.11 o                         
  12   1  -1         39.27         34.94         4.39 o                         
   1   2  -1       2423.32       2560.22        71.83 o                         
   2   2  -1       2758.23       2723.73        68.84 o                         
   3   2  -1        277.95        267.72        11.43 o                         
   4   2  -1        165.50        146.60         7.49 o                         
   5   2  -1       1334.64       1439.92        27.31 o                         
   6   2  -1        325.64        328.73        16.87 o                         
   7   2  -1        134.22        131.13         5.58 o                         
   8   2  -1        117.31        122.32         7.67 o                         
   9   2  -1        210.24        209.74         7.79 o                         
  10   2  -1         50.86         51.22         5.30 o                         
  11   2  -1         57.77         62.26         5.43 o                         
  12   2  -1         16.25         13.48         3.88 o                         
   0   3  -1        449.40        424.01        13.05 o                         
   1   3  -1       2026.63       2008.62        62.90 o                         
   2   3  -1        274.10        287.77        20.53 o                         
   3   3  -1       1695.69       1702.06        42.45 o                         
   4   3  -1         63.87         65.91         4.47 o                         
   5   3  -1        460.26        451.52        10.68 o                         
   6   3  -1          0.11         -0.49         1.69 o                         
   7   3  -1         34.44         27.61         4.19 o                         
   8   3  -1          1.84          1.71         4.26 o                         
   9   3  -1         50.43         43.27         3.10 o                         
  10   3  -1        108.07        118.80         6.53 o                         
  11   3  -1          8.66          8.02         2.35 o                         
  12   3  -1         34.14         36.20         6.48 o                         
   1   4  -1        111.07        111.32         4.18 o                         
   2   4  -1        895.34       1022.29        23.79 o                         
   3   4  -1        130.16        106.05         8.21 o                         
   4   4  -1        549.99        610.45        24.77 o                         
   5   4  -1        234.93        254.36         9.55 o                         
   6   4  -1        260.09        259.91         7.89 o                         
   7   4  -1         76.36         65.98         5.67 o                         
   8   4  -1         31.09         22.58         4.79 o                         
   9   4  -1        324.69        364.90        10.25 o                         
  10   4  -1          5.60          3.80         1.56 o                         
  11   4  -1         40.30         33.79         3.50 o                         
  12   4  -1         42.50         44.32         3.90 o                         
   0   5  -1       2342.38       2588.80        87.99 o                         
   1   5  -1       2187.14       2313.10        58.27 o                         
   2   5  -1        403.79        401.33        15.57 o                         
   3   5  -1        706.36        736.86        27.03 o                         
   4   5  -1        484.01        504.65        16.05 o                         
   5   5  -1        651.83        668.23        22.01 o                         
   6   5  -1         95.81         94.27        11.17 o                         
   7   5  -1         27.76         27.07         3.46 o                         
   8   5  -1         28.54         29.24         2.40 o                         
   9   5  -1         71.59         75.76         5.62 o                         
  10   5  -1         86.60         87.55         4.29 o                         
  11   5  -1         35.75         38.56         5.06 o                         
  12   5  -1          4.60          3.20         1.24 o                         
   1   6  -1        623.72        643.37        12.96 o                         
   2   6  -1        107.84        118.57         8.38 o                         
   3   6  -1        140.75        127.21         5.53 o                         
   4   6  -1        364.59        373.68        15.89 o                         
   5   6  -1         46.35         39.54         4.64 o                         
   6   6  -1       1202.77       1279.32        28.17 o                         
   7   6  -1        306.16        309.88        11.90 o                         
   8   6  -1         72.45         74.01         5.40 o                         
   9   6  -1        139.56        158.28        11.35 o                         
  10   6  -1         93.95         93.23        11.06 o                         
  11   6  -1         36.86         41.66         6.56 o                         
  12   6  -1         46.01         54.57         6.93 o                         
   0   7  -1        709.41        721.05        29.75 o                         
   1   7  -1        274.44        297.23         9.20 o                         
   2   7  -1        491.84        461.96        13.57 o                         
   3   7  -1        221.66        214.06        11.95 o                         
   4   7  -1         32.16         31.02         2.20 o                         
   5   7  -1         83.35         79.12         8.01 o                         
   6   7  -1        403.38        417.92        12.96 o                         
   7   7  -1         38.65         36.21         6.31 o                         
   8   7  -1        132.91        130.28         7.61 o                         
   9   7  -1         25.95         23.17         3.54 o                         
  10   7  -1         33.45         34.26         6.51 o                         
  11   7  -1          1.71         -1.12         2.08 o                         
   1   8  -1        171.92        178.57         8.18 o                         
   2   8  -1         11.65          8.65         2.92 o                         
   3   8  -1         82.35         80.08         5.02 o                         
   4   8  -1        141.68        122.48         5.53 o                         
   5   8  -1         87.33         82.19         8.79 o                         
   6   8  -1        115.14        113.25         6.95 o                         
   7   8  -1          7.20          7.14         7.35 o                         
   8   8  -1         85.12         76.30         6.06 o                         
   9   8  -1         18.44         22.08         3.35 o                         
  10   8  -1         38.70         42.35         5.48 o                         
  11   8  -1         20.00         18.69         8.38 o                         
   0   9  -1        781.14        866.00        27.05 o                         
   1   9  -1       1087.89       1116.76        21.43 o                         
   2   9  -1        507.41        491.45        11.44 o                         
   3   9  -1         93.40         87.75         6.12 o                         
   4   9  -1         62.14         60.85         6.77 o                         
   5   9  -1        150.71        160.31         6.10 o                         
   6   9  -1        164.11        167.08         9.98 o                         
   7   9  -1          2.48          4.37         6.45 o                         
   8   9  -1          3.99          1.83         1.98 o                         
   9   9  -1          9.13          5.67         2.39 o                         
  10   9  -1         94.41        103.03         7.86 o                         
  11   9  -1          5.30          5.73         3.30 o                         
   1  10  -1        125.75        103.61         6.50 o                         
   2  10  -1         51.65         52.98         5.18 o                         
   3  10  -1        935.34        966.69        23.04 o                         
   4  10  -1         18.82         13.66         2.96 o                         
   5  10  -1        384.52        398.75        13.71 o                         
   6  10  -1         20.34         21.80         4.57 o                         
   7  10  -1        200.76        221.17        10.54 o                         
   8  10  -1         20.13         17.97         3.16 o                         
   9  10  -1         99.44        112.07         8.22 o                         
  10  10  -1          0.13          1.23         2.30 o                         
   0  11  -1         43.96         35.82         7.28 o                         
   1  11  -1        513.74        516.09        16.03 o                         
   2  11  -1         87.13         75.24         9.20 o                         
   3  11  -1          3.52          3.75         1.93 o                         
   4  11  -1         77.48         73.28         3.35 o                         
   5  11  -1        234.99        245.17         6.91 o                         
   6  11  -1         11.69         10.54         3.20 o                         
   7  11  -1         68.68         70.48         5.51 o                         
   8  11  -1         16.67         16.66         4.19 o                         
   9  11  -1          6.61          7.05         2.69 o                         
  10  11  -1         11.31         14.26         5.33 o                         
   1  12  -1         25.54         18.29         3.52 o                         
   2  12  -1         78.70         78.88         3.94 o                         
   3  12  -1        110.87         99.96         3.73 o                         
   4  12  -1        138.23        130.86         4.39 o                         
   5  12  -1         76.41         71.91         5.77 o                         
   6  12  -1         17.06         11.31         2.39 o                         
   7  12  -1         16.25         13.71         3.95 o                         
   8  12  -1         75.18         85.87         6.56 o                         
   9  12  -1         17.38         19.30         4.67 o                         
   0  13  -1        271.72        300.38        20.78 o                         
   1  13  -1         94.69         92.49         4.70 o                         
   2  13  -1        351.33        359.90         9.55 o                         
   3  13  -1         18.58         15.93         1.61 o                         
   4  13  -1         72.10         79.48         6.07 o                         
   5  13  -1          3.91          4.00         1.38 o                         
   6  13  -1          5.72          5.38         2.61 o                         
   7  13  -1          5.35          4.18         2.24 o                         
   8  13  -1          3.58          4.18         2.14 o                         
   9  13  -1          5.00          7.29         3.06 o                         
   1  14  -1         43.56         43.00         2.74 o                         
   2  14  -1        182.19        188.93         9.53 o                         
   3  14  -1         39.76         35.77         2.50 o                         
   4  14  -1         29.76         27.22         2.07 o                         
   5  14  -1         10.32         13.73         1.52 o                         
   6  14  -1        149.10        167.29        11.28 o                         
   7  14  -1         64.38         75.42         8.57 o                         
   8  14  -1         90.87         97.46         6.68 o                         
   0  15  -1         25.25         24.92         2.99 o                         
   1  15  -1         50.49         43.75         3.40 o                         
   2  15  -1        107.29        106.79         5.03 o                         
   3  15  -1         27.50         27.13         2.19 o                         
   4  15  -1         61.08         67.03         3.41 o                         
   5  15  -1        172.97        186.89         7.38 o                         
   6  15  -1          3.50          2.76         2.84 o                         
   7  15  -1          5.28          6.39         4.30 o                         
   1  16  -1         14.22         12.86         2.42 o                         
   2  16  -1         17.58         15.76         2.55 o                         
   3  16  -1         85.79         96.93         5.33 o                         
   4  16  -1         38.82         42.35         5.83 o                         
   5  16  -1         10.86         13.63         2.04 o                         
   6  16  -1         27.05         18.37         5.06 o                         
   0  17  -1         62.43         54.19         6.35 o                         
   1  17  -1         51.00         55.31         4.31 o                         
   2  17  -1         20.20         26.22         3.80 o                         
   3  17  -1         93.03        105.57         5.93 o                         
   4  17  -1         37.72         42.49         3.38 o                         
   5  17  -1         59.73         69.10         7.68 o                         
   1  18  -1          1.81         -1.04         2.97 o                         
   2  18  -1         32.14         41.38         8.21 o                         
   2   0   0        976.61        887.48        37.19 o                         
   4   0   0        219.54        166.27         8.88 o                         
   6   0   0         24.56         14.71         2.75 o                         
   8   0   0         62.87         55.87        13.26 o                         
  10   0   0         23.57         20.29         6.66 o                         
  12   0   0         15.63         13.24         5.09 o                         
   1   1   0          8.50          8.61         0.93 o                         
   2   1   0        739.79        849.45        22.15 o                         
   3   1   0        642.72        671.28        12.60 o                         
   4   1   0        175.01        176.62         8.04 o                         
   5   1   0         47.52         31.68         4.75 o                         
   6   1   0        354.52        387.72        14.52 o                         
   7   1   0        466.69        464.31        11.24 o                         
   8   1   0         76.59         62.87         8.40 o                         
   9   1   0         24.51         13.25         3.17 o                         
  10   1   0         68.57         81.75         5.89 o                         
  11   1   0          0.58          2.02         2.36 o                         
  12   1   0         74.71         69.78         9.85 o                         
   0   2   0       6925.06       6919.95       261.97 o                         
   1   2   0        294.41        278.40         6.37 o                         
   2   2   0        137.91        137.89         5.44 o                         
   3   2   0         21.22         12.80         2.38 o                         
   4   2   0        108.13         94.78         3.72 o                         
   5   2   0        319.11        314.37        12.33 o                         
   6   2   0        150.53        147.74         7.84 o                         
   7   2   0        846.44        937.13        25.33 o                         
   8   2   0          1.24          1.59         2.20 o                         
   9   2   0         14.20         10.25         4.27 o                         
  10   2   0          2.23          1.11         1.47 o                         
  11   2   0          0.19          1.14         1.70 o                         
  12   2   0         10.58          8.51         2.90 o                         
   1   3   0       2002.88       2104.23        53.43 o                         
   2   3   0         83.98         85.92         3.92 o                         
   3   3   0        585.31        653.04        15.48 o                         
   4   3   0       1235.81       1297.31        23.39 o                         
   5   3   0          4.95          0.89         1.38 o                         
   6   3   0        176.56        158.18         5.83 o                         
   7   3   0        534.47        584.50        16.35 o                         
   8   3   0         33.79         28.03         5.20 o                         
   9   3   0          6.14          8.18         3.11 o                         
  10   3   0          3.60          3.39         1.79 o                         
  11   3   0        133.72        133.28         7.11 o                         
  12   3   0         68.39         63.30         5.04 o                         
   0   4   0        862.17        905.91        31.12 o                         
   1   4   0       5789.02       6150.26       178.42 o                         
   2   4   0        729.39        776.90        19.19 o                         
   3   4   0        877.47        871.54        19.40 o                         
   4   4   0        243.79        250.55         8.24 o                         
   5   4   0        360.55        356.58        13.34 o                         
   6   4   0         10.93          6.67         2.61 o                         
   7   4   0         18.34         12.55         3.90 o                         
   8   4   0         95.90         83.58         6.15 o                         
   9   4   0          9.18          5.88         2.13 o                         
  10   4   0         46.50         46.33         4.09 o                         
  11   4   0         60.86         60.12         6.87 o                         
  12   4   0          3.50          3.24         1.70 o                         
   1   5   0         33.72         37.73         2.77 o                         
   2   5   0         43.56         29.51         2.51 o                         
   3   5   0         49.35         41.26         3.36 o                         
   4   5   0        179.78        181.68         7.21 o                         
   5   5   0        151.45        140.95         8.54 o                         
   6   5   0         84.41         97.92         7.97 o                         
   7   5   0        521.61        577.20        14.59 o                         
   8   5   0       1208.60       1397.97        31.70 o                         
   9   5   0          7.62          6.66         1.39 o                         
  10   5   0         29.76         28.45         2.54 o                         
  11   5   0        190.05        204.68         9.98 o                         
  12   5   0         53.69         59.14         7.12 o                         
   0   6   0          3.82          0.56         1.59 o                         
   1   6   0        142.34        130.88         3.59 o                         
   2   6   0        314.84        287.41         8.88 o                         
   3   6   0        549.18        619.19        18.98 o                         
   4   6   0        536.71        565.22        26.96 o                         
   5   6   0         75.05         73.15         4.84 o                         
   6   6   0         47.95         42.19        13.48 o                         
   7   6   0         91.62         90.18         9.76 o                         
   8   6   0         46.69         45.44         5.08 o                         
   9   6   0         42.70         36.07         4.08 o                         
  10   6   0          0.00          1.99         1.13 o                         
  11   6   0          6.39          5.72         2.12 o                         
  12   6   0          0.11          0.14         0.81 o                         
   1   7   0        826.14        887.94        16.63 o                         
   2   7   0         61.37         48.35         6.43 o                         
   3   7   0          0.01          0.26         0.95 o                         
   4   7   0        661.84        724.21        18.35 o                         
   5   7   0         61.86         62.26        10.03 o                         
   6   7   0          0.49          0.56         3.92 o                         
   7   7   0        124.10        127.20        11.71 o                         
   8   7   0        307.70        308.03        12.59 o                         
   9   7   0          1.62          1.79         1.87 o                         
  10   7   0         92.11         85.66         7.18 o                         
  11   7   0         14.84         12.37         3.79 o                         
   0   8   0        149.56        148.46        13.03 o                         
   1   8   0        446.72        433.02        10.49 o                         
   2   8   0        216.77        246.31         9.82 o                         
   3   8   0        561.00        595.35        20.78 o                         
   4   8   0       1317.06       1414.91        36.45 o                         
   5   8   0         16.01         16.03         3.67 o                         
   6   8   0          0.18         -1.86        10.27 o                         
   7   8   0          0.03         -0.75         1.85 o                         
   8   8   0         32.64         32.25         5.02 o                         
   9   8   0          5.73          5.70         2.00 o                         
  10   8   0          9.42          7.98         3.43 o                         
  11   8   0         16.78         14.45         3.91 o                         
   1   9   0         33.34         31.29         2.65 o                         
   2   9   0         13.30         13.40         2.71 o                         
   3   9   0        181.86        143.69         9.00 o                         
   4   9   0          5.88          7.06         2.02 o                         
   5   9   0        384.75        418.07        22.50 o                         
   6   9   0         41.02         35.45         7.35 o                         
   7   9   0        137.41        143.90        10.50 o                         
   8   9   0          3.41          1.97         1.68 o                         
   9   9   0         87.56         96.13         9.09 o                         
  10   9   0          7.08          3.27         2.17 o                         
  11   9   0          9.85          9.57         8.66 o                         
   0  10   0         14.43         14.61         2.92 o                         
   1  10   0        352.37        312.89        15.86 o                         
   2  10   0          0.52          3.33         3.59 o                         
   3  10   0       1148.75       1236.19        25.33 o                         
   4  10   0        348.96        381.95        13.79 o                         
   5  10   0        195.76        198.04        16.30 o                         
   6  10   0         40.95         40.56        11.22 o                         
   7  10   0          9.15         13.17         2.37 o                         
   8  10   0          6.85          3.12         1.96 o                         
   9  10   0          9.51         13.00         4.49 o                         
  10  10   0         17.48         14.31         3.71 o                         
   1  11   0          0.05         -0.11         3.60 o                         
   2  11   0         62.05         44.19         4.79 o                         
   3  11   0        486.29        475.17        15.16 o                         
   4  11   0          3.45          2.50         0.75 o                         
   5  11   0        143.35        155.10        10.96 o                         
   6  11   0          1.01          0.70         1.31 o                         
   7  11   0         39.75         36.04         3.82 o                         
   8  11   0         26.06         26.03         3.54 o                         
   9  11   0         61.34         51.46        10.63 o                         
  10  11   0          4.88          6.95         3.37 o                         
   0  12   0        133.14        130.62         6.59 o                         
   1  12   0        104.87         86.45         4.83 o                         
   2  12   0         79.44         79.43         3.69 o                         
   3  12   0        321.17        317.84         9.65 o                         
   4  12   0        228.57        224.45        10.52 o                         
   5  12   0         20.74         16.27         3.34 o                         
   6  12   0        104.88        105.45        11.00 o                         
   7  12   0          0.14         -0.90         1.37 o                         
   8  12   0         10.04          4.57         2.23 o                         
   9  12   0         14.69         11.97         4.24 o                         
   1  13   0          3.02          0.64         0.89 o                         
   2  13   0          9.04          7.81         2.27 o                         
   3  13   0          0.81          1.06         2.68 o                         
   4  13   0        299.32        319.65         9.13 o                         
   5  13   0         51.77         52.99         2.60 o                         
   6  13   0         83.64         80.93         7.41 o                         
   7  13   0          0.48          1.33         1.50 o                         
   8  13   0          3.32          1.44         1.71 o                         
   9  13   0          2.93         25.50         9.45 o                         
   0  14   0        231.41        219.08        11.10 o                         
   1  14   0          4.54          4.32         1.16 o                         
   2  14   0        153.32        169.88         5.88 o                         
   3  14   0          9.71          7.14         1.50 o                         
   4  14   0         26.80         25.52         1.87 o                         
   5  14   0          0.02         -0.68         0.84 o                         
   6  14   0         18.68         19.26         3.36 o                         
   7  14   0          4.57          2.42         2.49 o                         
   8  14   0          3.01          2.76         2.33 o                         
   1  15   0          0.28         -0.04         1.08 o                         
   2  15   0         11.66         11.12         1.63 o                         
   3  15   0        153.40        161.81         5.74 o                         
   4  15   0        310.97        335.66        10.07 o                         
   5  15   0         93.59        111.72        13.25 o                         
   6  15   0         29.14         25.07         3.44 o                         
   7  15   0         29.57         31.28         3.67 o                         
   0  16   0         65.59         70.89         6.93 o                         
   1  16   0         62.06         59.87         5.26 o                         
   2  16   0         19.71         17.66         2.48 o                         
   3  16   0         69.08         71.49         5.69 o                         
   4  16   0          4.30          5.41         1.48 o                         
   5  16   0         98.63        111.56         7.40 o                         
   6  16   0          5.66          3.83         3.36 o                         
   1  17   0         32.45         42.58         3.63 o                         
   2  17   0         29.42         27.77         3.06 o                         
   3  17   0         41.38         49.93         4.63 o                         
   4  17   0         32.95         34.59         3.16 o                         
   5  17   0         22.85         30.78         6.73 o                         
   0  18   0          0.01         -1.78         2.41 o                         
   1  18   0         39.43         43.42         4.86 o                         
   2  18   0         24.53         30.04         5.70 o                         
   3  18   0          0.49          1.38         2.81 o                         
   2   0   1       5551.66       5734.93       193.83 o                         
   4   0   1        661.81        677.21        22.89 o                         
   6   0   1        366.34        359.21        20.64 o                         
   8   0   1        349.60        341.31        17.21 o                         
  10   0   1         56.85         51.62        10.13 o                         
  12   0   1         62.77         79.87         8.73 o                         
   0   1   1       2917.34       3142.07       276.42 o                         
   1   1   1        601.84        619.57        25.13 o                         
   2   1   1      10198.84      10707.24       271.84 o                         
   3   1   1        155.50        156.56         5.87 o                         
   4   1   1       1068.95       1071.38        23.22 o                         
   5   1   1        169.17        150.41        10.54 o                         
   6   1   1         60.77         69.99         6.23 o                         
   7   1   1         10.91          7.30         2.56 o                         
   8   1   1          2.33          0.21         1.75 o                         
   9   1   1         87.22         84.32         7.80 o                         
  10   1   1          9.65         11.50         2.37 o                         
  11   1   1         17.22         16.78         2.56 o                         
  12   1   1         39.04         35.99         4.92 o                         
   1   2   1       2432.65       2553.33        67.98 o                         
   2   2   1       2757.86       2789.71        70.84 o                         
   3   2   1        286.42        278.78         7.94 o                         
   4   2   1        168.76        142.31         9.92 o                         
   5   2   1       1341.02       1414.08        29.60 o                         
   6   2   1        321.68        335.24        18.31 o                         
   7   2   1        131.51        129.23         8.24 o                         
   8   2   1        118.81        116.57         8.24 o                         
   9   2   1        209.43        208.35        15.60 o                         
  10   2   1         52.20         53.05         4.27 o                         
  11   2   1         57.24         53.30         5.18 o                         
  12   2   1         15.65         11.12         2.44 o                         
   0   3   1        445.58        466.15        16.78 o                         
   1   3   1       2003.79       1922.36        54.56 o                         
   2   3   1        276.05        289.00        29.11 o                         
   3   3   1       1707.95       1662.16        60.44 o                         
   4   3   1         64.86         70.52         8.40 o                         
   5   3   1        461.00        463.67        13.09 o                         
   6   3   1          0.14         -0.59         3.85 o                         
   7   3   1         35.51         25.21         3.86 o                         
   8   3   1          1.85          1.38         2.40 o                         
   9   3   1         50.66         55.35         8.59 o                         
  10   3   1        108.12        104.00         6.24 o                         
  11   3   1          9.17          8.55         2.23 o                         
  12   3   1         34.33         36.73         7.38 o                         
   1   4   1        109.85        111.41         4.03 o                         
   2   4   1        895.98        988.17        19.44 o                         
   3   4   1        128.39        104.07         5.06 o                         
   4   4   1        547.81        593.79        14.42 o                         
   5   4   1        239.36        248.61        10.37 o                         
   6   4   1        258.50        241.73        12.70 o                         
   7   4   1         73.15         67.64         6.46 o                         
   8   4   1         30.86         29.07         3.77 o                         
   9   4   1        327.33        359.23        15.44 o                         
  10   4   1          5.71          3.16         1.82 o                         
  11   4   1         37.87         32.65         4.15 o                         
  12   4   1         43.10         44.28         4.66 o                         
   0   5   1       2386.28       2584.77        85.77 o                         
   1   5   1       2182.15       2271.61        52.27 o                         
   2   5   1        396.95        397.29         8.41 o                         
   3   5   1        711.95        705.77        37.62 o                         
   4   5   1        475.43        483.70        33.24 o                         
   5   5   1        643.33        687.22        16.42 o                         
   6   5   1         95.04         91.49         6.23 o                         
   7   5   1         28.63         28.72         4.75 o                         
   8   5   1         28.44         23.76         4.07 o                         
   9   5   1         71.32         72.64         4.50 o                         
  10   5   1         86.11         74.36         4.60 o                         
  11   5   1         35.28         38.42         3.57 o                         
  12   5   1          4.67          6.66         2.20 o                         
   1   6   1        623.99        656.27        17.33 o                         
   2   6   1        111.26        123.68         8.95 o                         
   3   6   1        139.09        125.13        10.41 o                         
   4   6   1        361.82        363.68        19.80 o                         
   5   6   1         46.18         40.23         3.91 o                         
   6   6   1       1206.75       1286.49        33.36 o                         
   7   6   1        301.81        315.84        12.29 o                         
   8   6   1         69.46         61.89         3.52 o                         
   9   6   1        140.90        138.51         5.68 o                         
  10   6   1         94.17         98.24         5.21 o                         
  11   6   1         37.07         44.75         5.08 o                         
  12   6   1         46.56         43.61         4.61 o                         
   0   7   1        718.43        725.03        22.46 o                         
   1   7   1        273.62        290.09        12.88 o                         
   2   7   1        493.43        492.98        19.14 o                         
   3   7   1        221.73        215.14         5.61 o                         
   4   7   1         35.55         30.94         4.66 o                         
   5   7   1         83.99         83.53        11.15 o                         
   6   7   1        405.60        424.07        23.49 o                         
   7   7   1         38.84         29.10         5.18 o                         
   8   7   1        132.14        134.44         6.27 o                         
   9   7   1         25.80         32.49         5.71 o                         
  10   7   1         33.10         23.80         5.04 o                         
  11   7   1          1.71          2.85         3.39 o                         
   1   8   1        172.16        175.32         9.01 o                         
   2   8   1         12.63          8.48         2.22 o                         
   3   8   1         83.21         81.43         7.69 o                         
   4   8   1        148.61        137.36         9.27 o                         
   5   8   1         84.82         84.54         7.60 o                         
   6   8   1        117.57        122.37         7.57 o                         
   7   8   1          8.13          5.47         6.46 o                         
   8   8   1         84.19         80.61         8.31 o                         
   9   8   1         17.58         14.69         5.07 o                         
  10   8   1         37.45         46.96         7.35 o                         
  11   8   1         20.60         18.45         5.38 o                         
   0   9   1        776.72        855.72        27.23 o                         
   1   9   1       1086.57       1111.68        22.55 o                         
   2   9   1        510.53        519.75        21.24 o                         
   3   9   1         88.36         82.58         5.23 o                         
   4   9   1         59.48         55.52         8.27 o                         
   5   9   1        151.79        148.39        10.08 o                         
   6   9   1        164.96        169.56        20.94 o                         
   7   9   1          2.58         -0.41         5.71 o                         
   8   9   1          3.98          4.01         2.00 o                         
   9   9   1          9.07          7.93         4.26 o                         
  10   9   1         93.98        101.53         8.88 o                         
  11   9   1          5.12          0.30         4.03 o                         
   1  10   1        126.21        105.44         7.18 o                         
   2  10   1         51.90         49.59         2.60 o                         
   3  10   1        924.86        932.91        21.10 o                         
   4  10   1         19.07         13.40         3.73 o                         
   5  10   1        383.34        393.94        13.69 o                         
   6  10   1         20.00         21.55         3.89 o                         
   7  10   1        204.73        217.95        16.97 o                         
   8  10   1         19.88         21.13         8.42 o                         
   9  10   1         98.00         98.85        14.95 o                         
  10  10   1          0.13          0.89         1.87 o                         
   0  11   1         45.10         41.58         6.30 o                         
   1  11   1        511.99        510.57        20.11 o                         
   2  11   1         87.26         72.61         4.36 o                         
   3  11   1          2.98          1.73         3.23 o                         
   4  11   1         78.49         76.89         5.42 o                         
   5  11   1        239.22        242.33        13.13 o                         
   6  11   1         11.15          7.79         3.08 o                         
   7  11   1         67.63         63.49         4.59 o                         
   8  11   1         16.77         16.22         2.70 o                         
   9  11   1          6.74          5.72         4.21 o                         
  10  11   1         11.32         12.65         5.73 o                         
   1  12   1         26.06         19.33         4.07 o                         
   2  12   1         80.12         72.94         4.66 o                         
   3  12   1        108.21         96.55         3.88 o                         
   4  12   1        141.66        131.72         5.49 o                         
   5  12   1         77.71         73.61         5.21 o                         
   6  12   1         15.45         11.16         7.02 o                         
   7  12   1         17.87         18.41         2.52 o                         
   8  12   1         75.38         88.67         8.37 o                         
   9  12   1         17.53         15.47         2.74 o                         
   0  13   1        270.27        286.92        14.02 o                         
   1  13   1         95.49         91.03         5.37 o                         
   2  13   1        349.08        350.95        10.33 o                         
   3  13   1         18.22         17.08         1.96 o                         
   4  13   1         73.60         76.03         2.74 o                         
   5  13   1          3.99          4.26         1.36 o                         
   6  13   1          5.85          9.92         4.58 o                         
   7  13   1          5.35          2.49         3.02 o                         
   8  13   1          3.67          5.11         2.13 o                         
   9  13   1          5.10          6.51         2.32 o                         
   1  14   1         43.39         38.13         2.98 o                         
   2  14   1        181.55        182.90         7.61 o                         
   3  14   1         39.79         38.15         3.02 o                         
   4  14   1         28.38         29.47         1.91 o                         
   5  14   1         10.14          8.96         2.50 o                         
   6  14   1        149.99        150.70         8.47 o                         
   7  14   1         64.41         68.85         4.79 o                         
   8  14   1         90.42         87.56        17.02 o                         
   0  15   1         25.89         31.68         3.90 o                         
   1  15   1         52.34         47.10         3.80 o                         
   2  15   1        104.57        107.53         5.14 o                         
   3  15   1         28.45         25.57         2.51 o                         
   4  15   1         62.01         64.43         4.70 o                         
   5  15   1        170.82        184.63        11.55 o                         
   6  15   1          3.81         -1.87         2.46 o                         
   7  15   1          5.19          6.43         2.01 o                         
   1  16   1         13.96         15.98         2.42 o                         
   2  16   1         17.86         16.93         2.32 o                         
   3  16   1         87.95        100.85         5.61 o                         
   4  16   1         37.96         37.72         3.59 o                         
   5  16   1         10.50         12.15         3.77 o                         
   6  16   1         26.87         11.15         7.74 o                         
   0  17   1         62.51         66.44         6.50 o                         
   1  17   1         51.53         48.55         6.41 o                         
   2  17   1         20.20         19.76         3.18 o                         
   3  17   1         95.09        108.72         5.69 o                         
   4  17   1         37.71         42.21         3.72 o                         
   1  18   1          1.80          2.28         2.04 o                         
   2  18   1         31.99         36.89         5.88 o                         
   0   0   2       8970.68       8464.55       539.72 o                         
   2   0   2       5874.98       6026.34       494.66 o                         
   4   0   2       1051.39       1158.58        36.82 o                         
   6   0   2        927.95       1005.87        30.25 o                         
   8   0   2        129.22        133.78        19.89 o                         
  10   0   2        273.63        285.17        14.10 o                         
  12   0   2          5.58          5.76         2.76 o                         
   1   1   2       2647.30       2688.03        92.04 o                         
   2   1   2        490.01        517.19        14.77 o                         
   3   1   2        982.37       1001.05        20.43 o                         
   4   1   2       1050.66       1117.56        29.67 o                         
   5   1   2        126.05        111.42         4.95 o                         
   6   1   2        153.24        141.32         8.27 o                         
   7   1   2        150.61        141.29         6.83 o                         
   8   1   2        247.52        242.72         8.59 o                         
   9   1   2         80.67         78.31         5.21 o                         
  10   1   2         43.87         39.36         3.37 o                         
  11   1   2         24.20         24.63         3.63 o                         
  12   1   2          4.97          5.00         2.21 o                         
   0   2   2       1893.54       1745.28        80.98 o                         
   1   2   2       3249.64       3411.21       117.99 o                         
   2   2   2        450.13        442.21        18.81 o                         
   3   2   2        431.33        435.39        10.58 o                         
   4   2   2         76.39         98.20         8.56 o                         
   5   2   2        128.28        138.07         5.92 o                         
   6   2   2        118.51        119.62         7.78 o                         
   7   2   2        310.65        300.50        12.36 o                         
   8   2   2         83.45         80.98         8.97 o                         
   9   2   2         15.09         14.82         3.58 o                         
  10   2   2        129.69        129.23         8.75 o                         
  11   2   2          1.11          0.22         1.63 o                         
  12   2   2          6.33          4.20         2.24 o                         
   1   3   2        879.06        934.71        20.61 o                         
   2   3   2        528.86        567.57        16.19 o                         
   3   3   2        179.97        203.17        15.97 o                         
   4   3   2       1017.88       1119.37        23.68 o                         
   5   3   2        269.83        281.21        10.18 o                         
   6   3   2        110.57         98.64         6.83 o                         
   7   3   2        520.84        535.04        17.86 o                         
   8   3   2        105.01        110.79         6.75 o                         
   9   3   2        189.26        187.67         8.13 o                         
  10   3   2         57.00         46.52         3.61 o                         
  11   3   2         23.27         22.77         3.33 o                         
  12   3   2          8.45          9.94         2.57 o                         
   0   4   2       1843.86       2025.20        96.89 o                         
   1   4   2       2759.18       2796.57        72.73 o                         
   2   4   2         51.99         51.38         3.35 o                         
   3   4   2       2645.16       2780.75        87.77 o                         
   4   4   2         56.21         54.64         7.02 o                         
   5   4   2        138.12        138.96         4.89 o                         
   6   4   2         64.25         56.27         5.74 o                         
   7   4   2        150.25        143.47         6.12 o                         
   8   4   2         33.05         33.17         5.51 o                         
   9   4   2        100.23         93.00         6.29 o                         
  10   4   2        107.09        119.11         6.47 o                         
  11   4   2         42.19         44.95         3.90 o                         
  12   4   2         11.49          8.99         2.20 o                         
   1   5   2         38.00         45.76         6.75 o                         
   2   5   2       2554.15       2899.61        83.41 o                         
   3   5   2        191.83        191.24        13.76 o                         
   4   5   2        114.46         88.25         7.55 o                         
   5   5   2        295.99        284.97        14.07 o                         
   6   5   2         78.85         79.13         5.26 o                         
   7   5   2          0.71         -0.44         2.36 o                         
   8   5   2        285.91        283.87        10.28 o                         
   9   5   2         75.17         62.14         4.62 o                         
  10   5   2         27.68         33.39         5.25 o                         
  11   5   2         45.84         46.01         4.07 o                         
  12   5   2          9.03         10.05         2.33 o                         
   0   6   2        610.45        676.71        41.31 o                         
   1   6   2         42.97         43.16         4.66 o                         
   2   6   2        286.02        272.45        11.13 o                         
   3   6   2        485.54        509.61        12.70 o                         
   4   6   2        461.07        449.93        30.21 o                         
   5   6   2         29.21         27.03         5.45 o                         
   6   6   2        176.16        170.06        14.26 o                         
   7   6   2         70.37         66.07         6.97 o                         
   8   6   2         11.09         10.67         3.62 o                         
   9   6   2         29.91         28.99         2.83 o                         
  10   6   2         86.65         88.17         5.29 o                         
  11   6   2         11.37          9.22         2.36 o                         
   1   7   2         55.94         43.01         5.60 o                         
   2   7   2        235.74        259.06        10.26 o                         
   3   7   2        307.87        320.27        13.73 o                         
   4   7   2        257.08        247.94        15.30 o                         
   5   7   2        332.61        329.13        28.37 o                         
   6   7   2        377.90        390.79        16.02 o                         
   7   7   2         42.01         41.41         6.97 o                         
   8   7   2        309.85        330.34        12.52 o                         
   9   7   2         18.30         14.89         2.28 o                         
  10   7   2         44.58         50.27         5.01 o                         
  11   7   2          0.17         -1.99         1.99 o                         
   0   8   2        851.19        833.13        30.08 o                         
   1   8   2        740.40        733.22        22.61 o                         
   2   8   2        833.90        857.88        25.51 o                         
   3   8   2        168.09        161.10         5.79 o                         
   4   8   2        650.51        702.57        23.68 o                         
   5   8   2         84.28         69.96         7.65 o                         
   6   8   2        104.38         98.18        10.43 o                         
   7   8   2         17.17         15.06         7.68 o                         
   8   8   2         44.28         42.24         3.67 o                         
   9   8   2          8.98          6.39         2.03 o                         
  10   8   2         37.47         41.08         4.91 o                         
  11   8   2          0.16          0.31         2.02 o                         
   1   9   2        265.93        261.06         9.62 o                         
   2   9   2        134.28        127.32        15.81 o                         
   3   9   2        117.48        104.86         8.00 o                         
   4   9   2         62.36         57.06        13.07 o                         
   5   9   2        134.48        127.18        16.62 o                         
   6   9   2         12.92         14.65         4.99 o                         
   7   9   2        166.23        183.16         8.40 o                         
   8   9   2         15.42         12.69         1.82 o                         
   9   9   2         22.13         24.51         5.13 o                         
  10   9   2         28.16         28.94         3.90 o                         
   0  10   2         98.30         95.72        15.73 o                         
   1  10   2        120.50        105.07         8.70 o                         
   2  10   2        134.72        134.73         8.45 o                         
   3  10   2        411.42        425.18        10.42 o                         
   4  10   2          9.19          7.67         6.98 o                         
   5  10   2        239.95        259.56        22.70 o                         
   6  10   2         67.25         62.54         7.30 o                         
   7  10   2         36.53         34.72         3.56 o                         
   8  10   2         21.05         26.99         5.98 o                         
   9  10   2         17.98         17.55         2.90 o                         
  10  10   2         16.50         12.70         3.14 o                         
   1  11   2        158.83        133.77         9.20 o                         
   2  11   2         46.32         43.60         5.55 o                         
   3  11   2         41.57         43.07         3.78 o                         
   4  11   2         43.43         39.98         1.80 o                         
   5  11   2        338.81        347.33        19.08 o                         
   6  11   2         59.51         62.77         6.33 o                         
   7  11   2        299.34        308.55        13.16 o                         
   8  11   2          0.08         -2.08         2.29 o                         
   9  11   2         12.32          7.62         1.91 o                         
  10  11   2          4.76          4.86         1.83 o                         
   0  12   2        792.84        848.64        40.19 o                         
   1  12   2         91.19         92.60         4.64 o                         
   2  12   2        265.14        271.82         9.93 o                         
   3  12   2        148.86        147.34         5.62 o                         
   4  12   2         68.86         74.79         3.36 o                         
   5  12   2        111.05        121.73        10.49 o                         
   6  12   2          2.28          0.95         1.64 o                         
   7  12   2          2.07         -0.17         1.51 o                         
   8  12   2         14.47         16.88         5.01 o                         
   9  12   2          9.99          7.39         4.29 o                         
   1  13   2         75.12         62.40         7.34 o                         
   2  13   2         18.47         13.61         1.96 o                         
   3  13   2          3.75          1.23         0.95 o                         
   4  13   2        172.28        167.88         6.14 o                         
   5  13   2         23.82         21.23         4.00 o                         
   6  13   2         62.83         61.80         6.60 o                         
   7  13   2         60.98         75.33        13.33 o                         
   8  13   2         19.00         18.65         4.81 o                         
   0  14   2        213.36        216.87        12.29 o                         
   1  14   2         14.71         13.33         2.05 o                         
   2  14   2         36.07         36.65         2.96 o                         
   3  14   2         33.49         33.77         5.20 o                         
   4  14   2        119.71        119.21         5.10 o                         
   5  14   2          6.78          6.39         2.69 o                         
   6  14   2         34.66         36.94         4.97 o                         
   7  14   2         31.07         31.56         5.94 o                         
   8  14   2          8.83          5.47        10.56 o                         
   1  15   2         37.29         35.61         3.22 o                         
   2  15   2         15.89         13.44         1.99 o                         
   3  15   2         56.34         47.17         3.31 o                         
   4  15   2         51.51         49.22         3.21 o                         
   5  15   2         63.99         63.28         7.39 o                         
   6  15   2        129.34        154.63        12.26 o                         
   7  15   2         21.59         18.20         7.57 o                         
   0  16   2        120.37        115.70         8.26 o                         
   1  16   2        183.88        186.97         7.66 o                         
   2  16   2          1.23          0.54         1.84 o                         
   3  16   2        148.60        158.81         6.52 o                         
   4  16   2          0.42         -0.56         1.85 o                         
   5  16   2          2.33          4.79         3.88 o                         
   6  16   2         28.12         36.95         7.32 o                         
   1  17   2         12.73         14.10         2.92 o                         
   2  17   2         28.85         29.82         3.19 o                         
   3  17   2         12.81          9.04         2.04 o                         
   4  17   2         16.21         21.09         3.24 o                         
   0  18   2         52.44         55.76         7.43 o                         
   1  18   2         51.10         49.86         4.82 o                         
   2  18   2         11.85         11.67         4.91 o                         
   2   0   3       1342.49       1374.91       229.09 o                         
   4   0   3        518.93        618.50        39.17 o                         
   6   0   3        402.06        417.69        29.64 o                         
   8   0   3        249.54        235.41        15.88 o                         
  10   0   3        181.82        200.36        13.40 o                         
  12   0   3         15.12         23.63         4.30 o                         
   0   1   3       1035.76       1076.93        81.38 o                         
   1   1   3        126.49        113.50        11.00 o                         
   2   1   3       2048.72       2016.48        62.06 o                         
   3   1   3        268.68        276.11        25.15 o                         
   4   1   3       2289.32       2479.95        67.03 o                         
   5   1   3         32.85         24.79         3.11 o                         
   6   1   3        156.36        164.63        10.77 o                         
   7   1   3         42.32         34.92         3.55 o                         
   8   1   3         79.18         65.49         4.71 o                         
   9   1   3         69.21         69.80         4.47 o                         
  10   1   3         44.27         39.78         3.37 o                         
  11   1   3          6.43          3.90         2.28 o                         
  12   1   3         17.75         11.51         3.05 o                         
   1   2   3       1270.76       1359.19        60.12 o                         
   2   2   3        503.83        504.04        19.58 o                         
   3   2   3       3359.55       3721.41        95.29 o                         
   4   2   3        432.16        397.02        17.20 o                         
   5   2   3       1135.88       1195.50        23.46 o                         
   6   2   3        207.28        210.33         6.52 o                         
   7   2   3        346.09        343.67        16.50 o                         
   8   2   3        436.96        418.70        12.29 o                         
   9   2   3         58.92         50.36         3.64 o                         
  10   2   3         38.19         37.61         3.26 o                         
  11   2   3         19.08         15.93         2.58 o                         
  12   2   3          8.14          6.68         2.16 o                         
   0   3   3       1218.09       1292.07        44.79 o                         
   1   3   3       1526.93       1537.71        70.69 o                         
   2   3   3         26.60         23.54         2.45 o                         
   3   3   3       1382.75       1445.28        34.49 o                         
   4   3   3        435.53        477.57        13.52 o                         
   5   3   3        485.20        490.06        16.99 o                         
   6   3   3         11.74          6.35         3.24 o                         
   7   3   3          7.93          8.06         2.74 o                         
   8   3   3        185.62        181.59         9.60 o                         
   9   3   3          9.56          9.95         1.87 o                         
  10   3   3         30.84         29.51         3.13 o                         
  11   3   3         12.13          6.85         2.16 o                         
  12   3   3         27.05         31.27         6.20 o                         
   1   4   3        729.02        807.08        31.01 o                         
   2   4   3        409.70        441.51        16.77 o                         
   3   4   3        196.56        193.20         6.49 o                         
   4   4   3          6.94          8.45         2.44 o                         
   5   4   3         30.79         24.62         2.01 o                         
   6   4   3         87.94         78.27         5.33 o                         
   7   4   3        181.80        179.18         8.84 o                         
   8   4   3         89.15         83.82         6.61 o                         
   9   4   3         19.45         19.13         2.32 o                         
  10   4   3         50.41         51.07         4.43 o                         
  11   4   3         78.59         82.78         5.58 o                         
  12   4   3         62.80         66.37         4.90 o                         
   0   5   3        757.74        775.81        53.06 o                         
   1   5   3       1889.41       1960.70        39.84 o                         
   2   5   3        610.62        584.97        15.65 o                         
   3   5   3        153.61        143.80         5.72 o                         
   4   5   3         11.70         12.89         2.79 o                         
   5   5   3        166.98        169.72         8.36 o                         
   6   5   3         26.73         25.82         3.97 o                         
   7   5   3         10.55         10.30         5.37 o                         
   8   5   3         43.51         42.47         3.72 o                         
   9   5   3         11.32         11.35         2.43 o                         
  10   5   3         21.54         16.47         2.40 o                         
  11   5   3          8.77          8.82         2.09 o                         
   1   6   3          6.23          4.95         1.94 o                         
   2   6   3        118.36        123.43         6.42 o                         
   3   6   3        268.67        273.03        11.49 o                         
   4   6   3       1154.94       1243.31        23.45 o                         
   5   6   3        154.80        142.72         7.51 o                         
   6   6   3        493.81        503.94        22.62 o                         
   7   6   3         69.15         57.46         6.49 o                         
   8   6   3        123.59        129.47         9.58 o                         
   9   6   3         45.64         48.56         3.27 o                         
  10   6   3         48.83         46.43         4.67 o                         
  11   6   3         24.04         19.70         3.06 o                         
   0   7   3       1895.50       1947.77        50.17 o                         
   1   7   3         30.95         20.50         2.31 o                         
   2   7   3        614.57        619.92        13.46 o                         
   3   7   3         73.70         76.43         5.30 o                         
   4   7   3        212.29        198.64        23.65 o                         
   5   7   3        221.63        229.02        13.42 o                         
   6   7   3        112.18        117.50        13.47 o                         
   7   7   3         70.07         64.31         7.46 o                         
   8   7   3         35.34         30.58         2.40 o                         
   9   7   3         12.19         12.97         2.33 o                         
  10   7   3         87.63         88.98         5.78 o                         
  11   7   3         32.76         27.70         3.28 o                         
   1   8   3         69.80         50.82         3.70 o                         
   2   8   3        320.42        315.86        11.80 o                         
   3   8   3         93.31         80.04         6.97 o                         
   4   8   3        535.53        557.49        29.48 o                         
   5   8   3         58.14         53.15         7.62 o                         
   6   8   3        272.81        274.22        10.36 o                         
   7   8   3         12.82         11.47         5.45 o                         
   8   8   3         10.60         11.12         2.62 o                         
   9   8   3         17.74         22.33         3.19 o                         
  10   8   3          7.62          5.53         2.40 o                         
  11   8   3         21.39         20.95         3.36 o                         
   0   9   3       1637.68       1777.92        66.18 o                         
   1   9   3        484.24        482.23        13.80 o                         
   2   9   3         32.96         25.88         3.70 o                         
   3   9   3        118.81        112.29         8.32 o                         
   4   9   3        102.73         97.24        10.10 o                         
   5   9   3        164.75        142.47        20.08 o                         
   6   9   3         27.18         24.74         4.74 o                         
   7   9   3         78.23         69.56         5.57 o                         
   8   9   3         13.50         13.40         1.73 o                         
   9   9   3          5.85          4.11         1.45 o                         
  10   9   3         59.13         47.66         6.58 o                         
   1  10   3         68.89         58.20         5.42 o                         
   2  10   3         84.69         74.31         6.08 o                         
   3  10   3         97.51         93.23         7.29 o                         
   4  10   3          5.19          3.46         5.30 o                         
   5  10   3         90.04         87.87        14.94 o                         
   6  10   3          9.18          4.79         2.41 o                         
   7  10   3        265.57        288.97         9.83 o                         
   8  10   3         22.28         24.39         2.33 o                         
   9  10   3        185.14        193.59        11.35 o                         
  10  10   3          1.10         -0.71         1.27 o                         
   0  11   3         67.69         58.48        11.17 o                         
   1  11   3        248.78        267.04        14.23 o                         
   2  11   3        202.07        195.14         7.52 o                         
   3  11   3        127.16        124.24         5.16 o                         
   4  11   3         80.06         78.24         7.23 o                         
   5  11   3        138.36        146.65        10.00 o                         
   6  11   3         37.27         37.07         4.97 o                         
   7  11   3         54.46         55.78         6.08 o                         
   8  11   3         24.59         19.23         4.83 o                         
   9  11   3         22.68         23.99        10.49 o                         
   1  12   3         33.60         33.06         3.82 o                         
   2  12   3        255.84        245.40         7.76 o                         
   3  12   3         19.93         15.06         1.73 o                         
   4  12   3         51.14         50.95         4.81 o                         
   5  12   3         80.09         67.52         6.89 o                         
   6  12   3         56.98         53.66         8.68 o                         
   7  12   3        105.29        104.87         9.90 o                         
   8  12   3         28.05         36.65        14.34 o                         
   9  12   3         19.58         15.10         5.94 o                         
   0  13   3        150.91        154.27         9.72 o                         
   1  13   3        113.49        108.01         8.35 o                         
   2  13   3        193.88        191.96         7.02 o                         
   3  13   3         42.14         37.91         2.77 o                         
   4  13   3        107.43        109.73         6.17 o                         
   5  13   3         48.70         54.28         5.92 o                         
   6  13   3         61.91         74.59         7.23 o                         
   7  13   3         11.96         15.50         3.81 o                         
   8  13   3          3.14          0.74         2.99 o                         
   1  14   3         32.60         30.30         3.22 o                         
   2  14   3         68.25         62.45         4.09 o                         
   3  14   3          3.98          2.00         1.55 o                         
   4  14   3         53.19         51.67         3.21 o                         
   5  14   3         10.04          7.88         3.13 o                         
   6  14   3         85.09        109.92        11.08 o                         
   7  14   3          2.44          1.36         3.15 o                         
   0  15   3          6.29          6.85         2.50 o                         
   1  15   3        184.41        187.33         8.66 o                         
   2  15   3         62.85         61.89         3.92 o                         
   3  15   3         32.18         29.84         2.66 o                         
   4  15   3         22.11         20.58         3.37 o                         
   5  15   3          1.27          3.48         2.94 o                         
   6  15   3          2.67          1.97         2.84 o                         
   7  15   3         13.63         23.75        11.22 o                         
   1  16   3         72.25         77.74         5.44 o                         
   2  16   3          1.09          0.59         1.83 o                         
   3  16   3          8.21          6.89         1.93 o                         
   4  16   3          5.71          6.21         1.88 o                         
   5  16   3         17.58         26.86         5.70 o                         
   0  17   3         61.29         73.32        11.34 o                         
   1  17   3        166.71        167.90         7.37 o                         
   2  17   3          8.41         12.21         2.97 o                         
   3  17   3         70.49         71.00         4.59 o                         
   4  17   3          8.22          7.50         2.49 o                         
   1  18   3         47.93         51.50         5.15 o                         
   0   0   4       3961.59       4112.02       284.34 o                         
   2   0   4       1972.74       2092.60       139.18 o                         
   4   0   4        224.84        259.25        18.78 o                         
   6   0   4       1037.92       1134.78        38.75 o                         
   8   0   4          4.23          2.68         5.47 o                         
  10   0   4          4.72          4.87         3.66 o                         
  12   0   4         39.47         28.73         5.34 o                         
   1   1   4        590.67        611.42        38.27 o                         
   2   1   4        209.32        214.03        11.76 o                         
   3   1   4         56.07         50.01         4.17 o                         
   4   1   4         27.08         31.18         3.79 o                         
   5   1   4        546.80        599.74        13.89 o                         
   6   1   4        372.62        346.96        12.35 o                         
   7   1   4        370.68        378.26        10.22 o                         
   8   1   4        144.62        141.86         9.10 o                         
   9   1   4         58.59         57.32         4.34 o                         
  10   1   4         42.11         45.64         3.65 o                         
  11   1   4          1.42          1.17         1.48 o                         
  12   1   4         61.14         55.81         4.57 o                         
   0   2   4        332.82        300.74        16.17 o                         
   1   2   4       1651.49       1740.77       102.73 o                         
   2   2   4         82.76         92.42         9.86 o                         
   3   2   4        140.67        119.14        11.56 o                         
   4   2   4        245.93        249.06        13.37 o                         
   5   2   4        385.23        385.97        14.51 o                         
   6   2   4        561.73        591.76        14.18 o                         
   7   2   4         93.08         83.68         9.31 o                         
   8   2   4         77.96         69.06         6.15 o                         
   9   2   4         18.70         13.69         2.04 o                         
  10   2   4         10.23          7.39         1.67 o                         
  11   2   4         10.85         10.29         3.16 o                         
  12   2   4         19.56         18.50         3.15 o                         
   1   3   4       1017.38       1079.41        38.05 o                         
   2   3   4         39.09         39.25         4.42 o                         
   3   3   4        312.10        305.11        23.67 o                         
   4   3   4         68.82         74.18         6.77 o                         
   5   3   4        610.85        686.23        21.47 o                         
   6   3   4        888.84        969.25        27.94 o                         
   7   3   4        225.78        239.59         9.55 o                         
   8   3   4         48.37         41.17         3.45 o                         
   9   3   4        145.83        150.54         7.22 o                         
  10   3   4         11.47         11.48         2.39 o                         
  11   3   4         40.42         42.97         3.82 o                         
  12   3   4          1.75          3.04         2.24 o                         
   0   4   4        740.14        850.93        69.24 o                         
   1   4   4       2877.59       3020.91        73.68 o                         
   2   4   4        276.28        278.48         7.50 o                         
   3   4   4        685.54        646.87        17.01 o                         
   4   4   4        109.29        107.50         4.42 o                         
   5   4   4         52.12         44.49         3.84 o                         
   6   4   4        175.93        184.91         9.16 o                         
   7   4   4         37.50         34.19         3.27 o                         
   8   4   4         55.79         47.24         5.16 o                         
   9   4   4          0.76         -0.99         0.99 o                         
  10   4   4          9.46         10.45         2.19 o                         
  11   4   4          2.57          4.20         2.51 o                         
   1   5   4         26.23         21.91         3.12 o                         
   2   5   4        349.20        358.68        17.62 o                         
   3   5   4         17.53         17.95         1.62 o                         
   4   5   4        259.53        256.33        11.84 o                         
   5   5   4        105.77         91.94         4.37 o                         
   6   5   4        116.96        100.28         9.03 o                         
   7   5   4          1.68         -0.27         2.31 o                         
   8   5   4        145.04        148.48         5.79 o                         
   9   5   4         73.30         78.44         5.75 o                         
  10   5   4         22.29         25.05         4.30 o                         
  11   5   4         40.26         45.84         4.72 o                         
   0   6   4        442.17        394.20        16.86 o                         
   1   6   4        151.70        145.61         6.78 o                         
   2   6   4        541.05        572.56        16.05 o                         
   3   6   4         92.72         91.21         5.15 o                         
   4   6   4        193.89        207.81        11.10 o                         
   5   6   4         91.25         83.50         8.82 o                         
   6   6   4         52.32         47.25         6.87 o                         
   7   6   4          0.69         -0.13         1.45 o                         
   8   6   4         10.72         10.38         2.19 o                         
   9   6   4         33.88         38.71         3.07 o                         
  10   6   4         26.74         26.81         2.81 o                         
  11   6   4          6.40          3.67         1.77 o                         
   1   7   4        220.65        213.26        10.01 o                         
   2   7   4        844.28        871.36        17.24 o                         
   3   7   4        172.26        169.97         5.25 o                         
   4   7   4        702.26        691.10        28.91 o                         
   5   7   4        141.90        134.00         9.36 o                         
   6   7   4        153.02        143.05        10.69 o                         
   7   7   4          7.14          5.36         3.69 o                         
   8   7   4        136.99        140.79         5.69 o                         
   9   7   4         33.47         33.49         2.72 o                         
  10   7   4         82.72         92.60         4.94 o                         
  11   7   4          6.38          2.59         1.78 o                         
   0   8   4        595.30        639.41        25.79 o                         
   1   8   4         86.46         82.08         4.30 o                         
   2   8   4       1626.87       1717.86        32.10 o                         
   3   8   4        586.40        586.55        21.10 o                         
   4   8   4        126.52        119.03         7.04 o                         
   5   8   4         41.20         38.89        10.01 o                         
   6   8   4         34.79         30.73         2.74 o                         
   7   8   4         43.25         42.66         2.58 o                         
   8   8   4         15.74         16.52         2.02 o                         
   9   8   4         21.83         23.61         3.27 o                         
  10   8   4          9.58          8.61         2.61 o                         
   1   9   4         54.45         57.02        11.10 o                         
   2   9   4        166.50        167.97         7.83 o                         
   3   9   4         13.06         12.88         4.23 o                         
   4   9   4         36.24         34.68         4.41 o                         
   5   9   4         67.38         68.21        12.30 o                         
   6   9   4          0.87          1.14         2.30 o                         
   7   9   4        115.34        121.07         9.31 o                         
   8   9   4         88.99         83.68         7.79 o                         
   9   9   4        123.54        126.63         7.15 o                         
  10   9   4         12.75          9.51         1.91 o                         
   0  10   4        186.59        181.98        14.10 o                         
   1  10   4        124.96        130.65         6.77 o                         
   2  10   4         89.94         93.00         5.47 o                         
   3  10   4        321.75        319.55        15.86 o                         
   4  10   4          1.81         -0.05         2.32 o                         
   5  10   4         90.79         92.99        13.95 o                         
   6  10   4         18.11         15.46         3.26 o                         
   7  10   4         88.90         83.54         7.69 o                         
   8  10   4         19.28         12.46         3.61 o                         
   9  10   4         36.88         39.16         4.73 o                         
  10  10   4          6.70          3.84         1.75 o                         
   1  11   4         54.46         46.26         4.84 o                         
   2  11   4         17.10         11.13         3.25 o                         
   3  11   4        102.01         98.99         4.57 o                         
   4  11   4         56.81         48.40         2.96 o                         
   5  11   4        243.77        234.79        25.97 o                         
   6  11   4         32.23         31.61         4.62 o                         
   7  11   4         57.96         51.40         8.47 o                         
   8  11   4          8.14          7.58         4.29 o                         
   9  11   4        137.64        141.52        12.00 o                         
   0  12   4        297.28        297.51        22.20 o                         
   1  12   4         64.44         62.88         6.34 o                         
   2  12   4        293.16        300.63        10.17 o                         
   3  12   4        308.39        331.11         9.29 o                         
   4  12   4        186.57        207.07         7.71 o                         
   5  12   4         21.55         21.82         6.07 o                         
   6  12   4         22.50         17.55         5.61 o                         
   7  12   4         10.21          5.38         3.94 o                         
   8  12   4         16.23         11.00         3.59 o                         
   9  12   4          6.25         13.86         6.52 o                         
   1  13   4         18.51         20.92         2.27 o                         
   2  13   4         42.57         40.49         3.03 o                         
   3  13   4         14.48         10.85         1.68 o                         
   4  13   4         86.72         84.43         4.03 o                         
   5  13   4         19.13         15.48         3.78 o                         
   6  13   4         50.52         57.47         7.00 o                         
   7  13   4         10.79          3.55         2.91 o                         
   8  13   4         32.18         41.07         7.56 o                         
   0  14   4        190.62        186.69        10.44 o                         
   1  14   4         30.73         23.86         2.50 o                         
   2  14   4         49.60         43.14         3.31 o                         
   3  14   4         86.45         95.57         4.87 o                         
   4  14   4         17.57         20.42         1.86 o                         
   5  14   4          6.72          9.05         5.66 o                         
   6  14   4         11.12         10.16         3.75 o                         
   7  14   4          1.60          9.54         4.96 o                         
   1  15   4         21.18         19.41         2.42 o                         
   2  15   4         23.16         25.96         2.71 o                         
   3  15   4         26.84         33.43         3.27 o                         
   4  15   4         44.14         40.63         4.24 o                         
   5  15   4         35.81         29.39        12.81 o                         
   6  15   4         28.92         20.63         7.28 o                         
   0  16   4          1.35          1.34         2.19 o                         
   1  16   4        194.09        221.04         8.57 o                         
   2  16   4         13.48         10.25         2.19 o                         
   3  16   4         91.90         88.97         5.45 o                         
   4  16   4          0.27         -0.24         2.08 o                         
   5  16   4         18.76         23.29        17.48 o                         
   1  17   4         27.02         32.85         3.50 o                         
   2  17   4         36.95         35.57         4.53 o                         
   3  17   4         68.96         74.45         5.71 o                         
   2   0   5        969.73       1029.70        33.45 o                         
   4   0   5        287.22        296.47        19.02 o                         
   6   0   5         26.88         16.78         9.54 o                         
   8   0   5        208.28        194.53        10.37 o                         
  10   0   5         63.84         60.24         6.04 o                         
   0   1   5        649.33        632.67        51.19 o                         
   1   1   5        265.49        250.09        13.61 o                         
   2   1   5        767.24        799.26        33.83 o                         
   3   1   5        119.01        104.77         8.60 o                         
   4   1   5        801.10        796.21        20.57 o                         
   5   1   5        230.45        233.40         8.43 o                         
   6   1   5        140.81        148.47         8.18 o                         
   7   1   5         42.55         35.15         3.65 o                         
   8   1   5          6.59          3.42         3.31 o                         
   9   1   5         13.16         10.67         2.12 o                         
  10   1   5          4.75          2.57         1.51 o                         
  11   1   5          0.22          0.50         1.60 o                         
   1   2   5         64.56         76.46        11.47 o                         
   2   2   5        209.17        219.59        12.15 o                         
   3   2   5        339.05        356.57        10.33 o                         
   4   2   5        237.34        217.98        14.49 o                         
   5   2   5       1116.66       1194.16        25.41 o                         
   6   2   5        610.70        642.79        20.76 o                         
   7   2   5        410.16        420.02        13.56 o                         
   8   2   5        223.03        231.33        13.18 o                         
   9   2   5        117.45        122.18         5.94 o                         
  10   2   5         18.47         18.63         3.49 o                         
  11   2   5         28.35         30.43         3.44 o                         
   0   3   5        170.46        177.09        25.07 o                         
   1   3   5       1693.18       1719.00        40.68 o                         
   2   3   5        359.86        372.36        13.39 o                         
   3   3   5        732.31        777.27        18.82 o                         
   4   3   5         58.46         42.90         3.75 o                         
   5   3   5         74.01         71.87        10.23 o                         
   6   3   5        386.78        391.72        20.14 o                         
   7   3   5         32.57         32.10         4.19 o                         
   8   3   5         50.28         38.79         6.04 o                         
   9   3   5         46.55         44.71         3.41 o                         
  10   3   5          5.77          5.71         1.86 o                         
  11   3   5          7.43          5.64         1.99 o                         
   1   4   5         63.69         53.27         8.99 o                         
   2   4   5        225.21        221.72         7.91 o                         
   3   4   5         99.26         97.06         6.30 o                         
   4   4   5         34.09         31.95         2.85 o                         
   5   4   5         44.83         44.93         7.08 o                         
   6   4   5         88.32         96.23         5.59 o                         
   7   4   5        296.75        301.89         8.74 o                         
   8   4   5         19.42         19.15         2.10 o                         
   9   4   5         61.41         62.66         4.78 o                         
  10   4   5          9.37          7.78         2.13 o                         
  11   4   5         55.81         65.89         4.55 o                         
   0   5   5        840.09        900.74        30.04 o                         
   1   5   5        589.15        607.25        13.42 o                         
   2   5   5        161.60        156.94         6.21 o                         
   3   5   5        472.16        466.01        10.29 o                         
   4   5   5        134.26        116.43         8.00 o                         
   5   5   5        102.48        104.34         6.46 o                         
   6   5   5        231.35        223.89        12.90 o                         
   7   5   5         18.37         14.07         2.62 o                         
   8   5   5         18.89         19.66         2.19 o                         
   9   5   5          2.28          1.56         1.15 o                         
  10   5   5         29.97         22.98         2.70 o                         
  11   5   5         25.16         22.25         3.24 o                         
   1   6   5        113.59         99.32         8.62 o                         
   2   6   5        320.31        296.55        12.18 o                         
   3   6   5        241.74        227.81        12.11 o                         
   4   6   5        648.45        653.52        19.67 o                         
   5   6   5         39.43         37.76         6.12 o                         
   6   6   5        358.77        383.24        15.18 o                         
   7   6   5         23.03         19.08         1.92 o                         
   8   6   5        103.86        103.73         5.59 o                         
   9   6   5          6.61          6.22         1.65 o                         
  10   6   5         56.11         58.37         4.12 o                         
  11   6   5          8.90         10.56         2.45 o                         
   0   7   5       1479.28       1548.33        45.38 o                         
   1   7   5        208.34        190.70         7.74 o                         
   2   7   5        529.48        494.37        13.40 o                         
   3   7   5        368.68        396.17        12.57 o                         
   4   7   5        124.06        146.43         9.38 o                         
   5   7   5          6.31          4.52         6.10 o                         
   6   7   5         39.62         34.00         4.30 o                         
   7   7   5          3.35          0.66         2.03 o                         
   8   7   5         16.78         14.73         1.83 o                         
   9   7   5         11.06         10.96         2.19 o                         
  10   7   5         11.27         10.93         2.70 o                         
   1   8   5        471.78        491.71        23.49 o                         
   2   8   5        331.79        343.14        10.41 o                         
   3   8   5         21.91         18.18         4.35 o                         
   4   8   5        146.77        142.43         5.81 o                         
   5   8   5         28.14         27.37         4.53 o                         
   6   8   5        128.23        148.74        14.26 o                         
   7   8   5         27.68         28.84         4.00 o                         
   8   8   5         51.34         49.73         4.52 o                         
   9   8   5         38.80         37.19         4.54 o                         
  10   8   5         36.17         27.90         4.86 o                         
   0   9   5        748.55        793.49        24.27 o                         
   1   9   5        186.72        177.03         8.71 o                         
   2   9   5        350.85        359.74         9.93 o                         
   3   9   5        143.12        138.65         8.46 o                         
   4   9   5         70.56         72.49         4.22 o                         
   5   9   5        153.98        131.57        14.74 o                         
   6   9   5         36.90         40.78         9.29 o                         
   7   9   5         57.77         60.92         6.09 o                         
   8   9   5          9.60         10.10         4.07 o                         
   9   9   5          3.45          2.37         3.11 o                         
  10   9   5         19.75         14.19         4.43 o                         
   1  10   5         15.27         12.73         3.62 o                         
   2  10   5         34.34         29.27         5.36 o                         
   3  10   5         99.50         97.76         6.91 o                         
   4  10   5         12.60         12.15         2.70 o                         
   5  10   5        228.30        235.29        18.78 o                         
   6  10   5         30.62         31.92         5.05 o                         
   7  10   5        116.55        111.90         8.72 o                         
   8  10   5         12.43         10.52         3.51 o                         
   9  10   5        127.28        139.48        16.69 o                         
   0  11   5        146.19        148.60         8.71 o                         
   1  11   5        118.99        111.08         7.68 o                         
   2  11   5        128.86        128.51         6.95 o                         
   3  11   5        106.92        100.14         6.41 o                         
   4  11   5         58.38         55.23         4.06 o                         
   5  11   5         66.18         62.49        10.69 o                         
   6  11   5          2.18          0.88         2.04 o                         
   7  11   5         58.11         50.34         6.78 o                         
   8  11   5         11.91         14.63         4.10 o                         
   9  11   5          6.47          3.32         3.73 o                         
   1  12   5          6.08          1.91         2.75 o                         
   2  12   5          3.07          1.46         1.06 o                         
   3  12   5         36.54         39.99         3.26 o                         
   4  12   5          5.43          4.76         1.13 o                         
   5  12   5         75.44         87.16         8.93 o                         
   6  12   5         26.62         23.56         5.15 o                         
   7  12   5         43.27         50.96         8.05 o                         
   8  12   5         63.58         67.80         9.56 o                         
   0  13   5        233.20        255.52        11.93 o                         
   1  13   5         87.67         97.64         5.01 o                         
   2  13   5        181.05        189.27         7.80 o                         
   3  13   5        158.96        170.41         6.37 o                         
   4  13   5         88.56         86.53         4.24 o                         
   5  13   5         14.23         12.19         4.99 o                         
   6  13   5         21.22         18.77         5.72 o                         
   7  13   5          1.27          0.83         2.76 o                         
   1  14   5         42.06         38.99         3.24 o                         
   2  14   5         44.61         42.76         3.49 o                         
   3  14   5         21.60         17.66         2.32 o                         
   4  14   5         43.80         40.35         3.39 o                         
   5  14   5         14.75         16.37         4.21 o                         
   6  14   5         24.66         34.03        10.51 o                         
   7  14   5          5.68          5.95         5.75 o                         
   0  15   5         22.71         19.05         3.71 o                         
   1  15   5         91.01         96.20         5.70 o                         
   2  15   5         23.13         20.95         2.79 o                         
   3  15   5         82.22         90.57         4.96 o                         
   4  15   5         30.90         32.63         3.06 o                         
   5  15   5         24.16         17.96         5.56 o                         
   6  15   5          1.60          3.00         4.79 o                         
   1  16   5         41.17         45.80         4.77 o                         
   2  16   5         39.21         43.46         3.86 o                         
   3  16   5         30.89         33.96         3.19 o                         
   4  16   5          8.79         11.03         2.31 o                         
   0  17   5         20.78         15.76         7.67 o                         
   1  17   5        138.01        169.04        16.26 o                         
   2  17   5         25.77         24.75         4.61 o                         
   0   0   6       2552.70       2633.28       140.79 o                         
   2   0   6       1913.42       1992.13        57.79 o                         
   4   0   6        731.78        740.04        25.53 o                         
   6   0   6         22.44         18.59         5.51 o                         
   8   0   6          8.86         12.30         2.87 o                         
  10   0   6        113.70        121.41        10.73 o                         
   1   1   6         41.99         39.67         3.54 o                         
   2   1   6         12.66          7.81         1.97 o                         
   3   1   6        763.25        782.08        26.93 o                         
   4   1   6        469.21        490.02        14.84 o                         
   5   1   6        137.87        132.92        10.66 o                         
   6   1   6        256.60        278.48        12.83 o                         
   7   1   6         93.80         98.19         7.15 o                         
   8   1   6        133.09        147.57         6.22 o                         
   9   1   6         29.17         25.40         5.43 o                         
  10   1   6         91.57         95.50         6.23 o                         
  11   1   6         12.77          8.62         2.28 o                         
   0   2   6        577.95        603.63        18.12 o                         
   1   2   6         83.27         76.84         3.89 o                         
   2   2   6        424.77        404.01        10.43 o                         
   3   2   6        197.29        202.04        11.02 o                         
   4   2   6        239.03        238.97         9.97 o                         
   5   2   6         79.46         69.39         6.63 o                         
   6   2   6          3.21          1.87         3.57 o                         
   7   2   6        162.49        185.36        10.62 o                         
   8   2   6        115.32        115.69         5.44 o                         
   9   2   6         31.29         31.83         4.14 o                         
  10   2   6         31.46         23.94         4.72 o                         
  11   2   6          1.31          0.29         1.64 o                         
   1   3   6        301.73        301.66         9.39 o                         
   2   3   6         34.35         26.53         2.38 o                         
   3   3   6        439.49        458.38        16.46 o                         
   4   3   6        622.55        614.36        18.23 o                         
   5   3   6        326.34        321.79        12.07 o                         
   6   3   6         32.90         24.72         5.15 o                         
   7   3   6        226.23        233.18        11.04 o                         
   8   3   6         70.94         70.53         4.23 o                         
   9   3   6         73.67         71.90         4.48 o                         
  10   3   6          1.78          1.01         1.41 o                         
  11   3   6         15.55         16.35         2.59 o                         
   0   4   6        743.73        780.82        26.54 o                         
   1   4   6        936.11        966.31        24.22 o                         
   2   4   6        169.72        172.65         8.48 o                         
   3   4   6        548.78        557.39        13.79 o                         
   4   4   6        192.22        183.17         9.42 o                         
   5   4   6        411.92        425.02        22.17 o                         
   6   4   6         76.35         80.43         6.09 o                         
   7   4   6          3.86          2.98         2.77 o                         
   8   4   6         30.96         32.89         2.86 o                         
   9   4   6         16.60         12.21         1.94 o                         
  10   4   6         18.43         17.89         2.63 o                         
  11   4   6         35.56         30.73         3.32 o                         
   1   5   6         40.82         37.38         3.50 o                         
   2   5   6        146.84        136.42         6.68 o                         
   3   5   6         79.67         70.64         4.79 o                         
   4   5   6         37.06         27.94         6.27 o                         
   5   5   6         93.31         85.84         7.35 o                         
   6   5   6        139.61        145.18        10.53 o                         
   7   5   6         61.99         68.10         6.63 o                         
   8   5   6        112.50        123.10         5.53 o                         
   9   5   6        102.70        109.31         6.04 o                         
  10   5   6         49.76         51.85         4.10 o                         
  11   5   6         76.06         82.10         6.26 o                         
   0   6   6        232.14        203.54        17.85 o                         
   1   6   6        375.88        367.25        11.08 o                         
   2   6   6        376.65        387.31        16.63 o                         
   3   6   6         57.80         52.98         6.63 o                         
   4   6   6        198.14        200.17         6.04 o                         
   5   6   6         30.80         30.93         6.08 o                         
   6   6   6         33.08         35.49         5.36 o                         
   7   6   6         10.81         11.22         2.47 o                         
   8   6   6         26.62         23.09         3.16 o                         
   9   6   6         48.43         49.44         3.42 o                         
  10   6   6          0.48          2.71         1.55 o                         
   1   7   6        171.66        158.69         9.00 o                         
   2   7   6        117.73         97.49         6.66 o                         
   3   7   6         76.82         68.68         4.78 o                         
   4   7   6        324.87        332.15        12.74 o                         
   5   7   6          6.53          5.52         4.18 o                         
   6   7   6        336.83        361.16        16.26 o                         
   7   7   6          5.42          3.39         1.63 o                         
   8   7   6        168.44        175.96         6.63 o                         
   9   7   6         25.46         21.55         2.73 o                         
  10   7   6         11.86         10.54         2.78 o                         
   0   8   6        578.62        570.52        19.72 o                         
   1   8   6        365.32        396.44        13.22 o                         
   2   8   6        130.19        130.13         5.47 o                         
   3   8   6         17.87          9.72         3.55 o                         
   4   8   6        425.99        455.93        12.11 o                         
   5   8   6        132.30        125.17         7.44 o                         
   6   8   6         69.01         70.97         5.44 o                         
   7   8   6         40.40         34.97         8.18 o                         
   8   8   6          4.43          2.87         1.54 o                         
   9   8   6         20.79         21.56         2.23 o                         
  10   8   6         13.34          9.75         1.97 o                         
   1   9   6         99.66        101.48         6.25 o                         
   2   9   6        231.34        229.84        10.29 o                         
   3   9   6        227.06        216.96         7.01 o                         
   4   9   6          8.08          7.17         3.38 o                         
   5   9   6         56.91         47.90         4.93 o                         
   6   9   6         28.65         18.67         4.82 o                         
   7   9   6         70.85         72.82         6.93 o                         
   8   9   6         67.35         72.39         9.76 o                         
   9   9   6         40.20         51.66         7.14 o                         
   0  10   6         92.37         97.08         7.29 o                         
   1  10   6        409.86        440.63        12.18 o                         
   2  10   6         49.95         46.05         3.70 o                         
   3  10   6        102.49         95.69         5.54 o                         
   4  10   6         17.74         14.12         1.69 o                         
   5  10   6         73.91         78.45        10.19 o                         
   6  10   6         11.39          7.09         3.62 o                         
   7  10   6         65.02         62.72         8.03 o                         
   8  10   6          8.70          7.91         4.00 o                         
   9  10   6         10.14          6.64         4.00 o                         
   1  11   6         47.52         50.96         6.36 o                         
   2  11   6          9.65          5.30         2.65 o                         
   3  11   6         53.34         61.41         4.04 o                         
   4  11   6          4.12          4.63         1.45 o                         
   5  11   6         40.38         40.92         4.04 o                         
   6  11   6         11.89         11.12         3.41 o                         
   7  11   6        189.75        239.32        19.69 o                         
   8  11   6         12.77         12.09         3.65 o                         
   0  12   6        262.11        269.46        13.08 o                         
   1  12   6        174.15        176.94         6.60 o                         
   2  12   6        145.20        154.01         7.15 o                         
   3  12   6         25.29         22.83         2.51 o                         
   4  12   6         90.21         93.16         4.09 o                         
   5  12   6         44.16         43.96         5.32 o                         
   6  12   6         39.53         38.29         6.10 o                         
   7  12   6          8.77         12.50         4.13 o                         
   8  12   6         38.29         54.73         9.50 o                         
   1  13   6         74.62         81.01         4.56 o                         
   2  13   6         79.69         87.30         4.77 o                         
   3  13   6         19.34         20.99         2.34 o                         
   4  13   6         31.41         26.83         2.44 o                         
   5  13   6          8.26          4.60         2.87 o                         
   6  13   6         92.95         91.06         9.22 o                         
   7  13   6         25.21         19.98        12.66 o                         
   0  14   6         53.77         51.81         5.28 o                         
   1  14   6          2.98          1.61         1.37 o                         
   2  14   6         87.76         86.81         5.15 o                         
   3  14   6         22.70         22.56         3.88 o                         
   4  14   6         35.30         33.67         2.74 o                         
   5  14   6         20.92         17.18         5.23 o                         
   6  14   6         41.54         53.37        22.42 o                         
   1  15   6         16.13         17.41         4.34 o                         
   2  15   6          5.48          3.55         1.68 o                         
   3  15   6          2.84          1.90         1.54 o                         
   4  15   6         28.39         24.45         3.81 o                         
   5  15   6         19.58          8.63         5.87 o                         
   0  16   6         56.02         59.98         8.15 o                         
   1  16   6        149.53        175.30        10.73 o                         
   2  16   6         15.79         15.29         2.62 o                         
   3  16   6         51.48         58.08         4.73 o                         
   2   0   7        833.33        845.37        23.67 o                         
   4   0   7        532.35        549.70        39.23 o                         
   6   0   7         24.45         25.93         5.74 o                         
   8   0   7        344.56        400.03        16.81 o                         
  10   0   7          1.87          3.99         2.36 o                         
   0   1   7       1066.03       1097.48        48.33 o                         
   1   1   7         71.21         65.41         3.07 o                         
   2   1   7       1032.18       1044.46        23.02 o                         
   3   1   7          8.71          8.44         3.06 o                         
   4   1   7         64.76         61.47         5.47 o                         
   5   1   7         56.15         53.26         6.03 o                         
   6   1   7         87.78         90.49         8.55 o                         
   7   1   7         16.55         13.03         3.08 o                         
   8   1   7         98.91        113.26         6.42 o                         
   9   1   7         34.88         34.90         3.87 o                         
  10   1   7         33.84         36.92         3.59 o                         
  11   1   7          7.48          5.59         2.14 o                         
   1   2   7        522.27        531.84        19.27 o                         
   2   2   7        332.49        327.43        13.15 o                         
   3   2   7         37.59         42.08         3.53 o                         
   4   2   7        280.68        273.55        15.25 o                         
   5   2   7        170.70        178.92         6.28 o                         
   6   2   7         24.38         26.48         6.26 o                         
   7   2   7        125.27        125.26        10.50 o                         
   8   2   7         35.05         35.69         3.24 o                         
   9   2   7         97.29        106.39         5.57 o                         
  10   2   7         27.26         29.22         3.69 o                         
  11   2   7         41.81         50.33         4.33 o                         
   0   3   7         21.68         13.61         5.08 o                         
   1   3   7        379.92        357.03        12.39 o                         
   2   3   7          1.32         -0.56         2.58 o                         
   3   3   7        514.80        503.20        19.78 o                         
   4   3   7        158.66        160.61         9.84 o                         
   5   3   7         98.64        101.74         5.42 o                         
   6   3   7         13.49         15.97         3.07 o                         
   7   3   7         91.57         97.20         5.35 o                         
   8   3   7         27.68         26.53         2.73 o                         
   9   3   7         14.19         16.45         2.39 o                         
  10   3   7        143.24        148.91         7.15 o                         
   1   4   7        179.53        171.57         9.96 o                         
   2   4   7         72.54         59.63         4.48 o                         
   3   4   7         45.47         31.91         3.21 o                         
   4   4   7         49.97         43.61         3.96 o                         
   5   4   7        212.79        212.72        10.83 o                         
   6   4   7         12.40          9.51         4.89 o                         
   7   4   7        121.87        125.91         5.61 o                         
   8   4   7         96.07        106.28         6.22 o                         
   9   4   7        115.58        126.38         6.11 o                         
  10   4   7          0.66          0.40         1.62 o                         
   0   5   7        703.55        749.31        23.91 o                         
   1   5   7        358.08        332.21        16.88 o                         
   2   5   7         17.30         22.43         5.54 o                         
   3   5   7        671.65        665.43        14.10 o                         
   4   5   7         77.12         70.08         5.85 o                         
   5   5   7         17.95         15.41         2.76 o                         
   6   5   7        123.15        119.02         7.37 o                         
   7   5   7         50.11         54.03         5.27 o                         
   8   5   7         18.92         16.19         3.78 o                         
   9   5   7         31.34         34.92         3.09 o                         
  10   5   7         80.11         96.02         5.36 o                         
   1   6   7         56.71         42.49         5.15 o                         
   2   6   7        148.62        126.26        11.25 o                         
   3   6   7         67.37         66.11         8.36 o                         
   4   6   7        127.13        132.19         9.37 o                         
   5   6   7        190.84        195.83         8.11 o                         
   6   6   7        247.78        278.25         9.32 o                         
   7   6   7         56.15         58.50         6.16 o                         
   8   6   7        128.73        150.49         6.46 o                         
   9   6   7         36.29         31.35         5.70 o                         
  10   6   7         62.64         66.24         5.59 o                         
   0   7   7        186.73        189.14         9.66 o                         
   1   7   7        120.03        120.94         6.41 o                         
   2   7   7        112.08        117.46         5.41 o                         
   3   7   7         50.29         42.79        11.18 o                         
   4   7   7        215.79        232.47        11.66 o                         
   5   7   7         29.45         25.67         3.64 o                         
   6   7   7        166.62        177.34         7.88 o                         
   7   7   7         98.30        117.05         5.25 o                         
   8   7   7         11.85         13.30         2.37 o                         
   9   7   7          7.05          4.80         1.55 o                         
  10   7   7         10.55          9.20         3.11 o                         
   1   8   7         16.16         18.52         4.19 o                         
   2   8   7        110.95        105.83         6.06 o                         
   3   8   7        146.88        141.83         8.82 o                         
   4   8   7        229.12        226.29        11.11 o                         
   5   8   7         25.33         19.36         3.24 o                         
   6   8   7         17.29         18.99         3.02 o                         
   7   8   7          7.63          4.32         2.18 o                         
   8   8   7         75.01         75.45         5.51 o                         
   9   8   7          0.13          0.26         1.61 o                         
   0   9   7        162.97        148.43        10.60 o                         
   1   9   7        425.01        438.18        15.42 o                         
   2   9   7        319.35        324.32         9.52 o                         
   3   9   7        188.28        199.47        10.04 o                         
   4   9   7          6.08          2.80         1.09 o                         
   5   9   7         53.50         42.62         8.51 o                         
   6   9   7         55.17         55.83         9.17 o                         
   7   9   7          5.36          1.69         2.63 o                         
   8   9   7         11.99          9.64         3.35 o                         
   9   9   7         10.53          7.42         4.22 o                         
   1  10   7        155.36        148.71         7.81 o                         
   2  10   7         19.28         12.50         4.21 o                         
   3  10   7         85.12         81.67         6.08 o                         
   4  10   7         52.90         52.17         3.77 o                         
   5  10   7        358.08        391.24        15.53 o                         
   6  10   7         33.54         36.62         4.29 o                         
   7  10   7        124.46        132.85        10.38 o                         
   8  10   7          0.49         -0.44         2.75 o                         
   0  11   7        182.06        202.71        10.37 o                         
   1  11   7        156.42        161.02         9.57 o                         
   2  11   7         25.51         25.76         3.46 o                         
   3  11   7        113.98        112.48         5.90 o                         
   4  11   7         36.09         35.71         2.73 o                         
   5  11   7        138.12        136.85         8.29 o                         
   6  11   7          6.28          2.57         2.70 o                         
   7  11   7          6.22          3.28         3.04 o                         
   8  11   7         14.95         14.49         5.33 o                         
   1  12   7         47.56         55.08         3.90 o                         
   2  12   7          5.61          3.22         1.40 o                         
   3  12   7          4.27          4.21         1.66 o                         
   4  12   7         55.10         56.96         3.77 o                         
   5  12   7         64.35         67.11         5.88 o                         
   6  12   7         14.89         14.58         3.83 o                         
   7  12   7          3.83          2.12         5.19 o                         
   0  13   7        278.89        299.88        14.25 o                         
   1  13   7         62.69         59.21         4.13 o                         
   2  13   7         96.94         94.07         5.14 o                         
   3  13   7          3.06          4.29         2.40 o                         
   4  13   7        104.53        115.02         6.41 o                         
   5  13   7         14.85         17.87         6.56 o                         
   6  13   7          3.95          4.83         4.51 o                         
   1  14   7          4.62          5.34         1.82 o                         
   2  14   7         13.48          9.86         2.28 o                         
   3  14   7         18.67         22.66         3.23 o                         
   4  14   7         80.55         87.23         4.88 o                         
   5  14   7          7.87          7.03         6.08 o                         
   0  15   7         93.17         96.90        13.70 o                         
   1  15   7         18.59         27.06         3.27 o                         
   2  15   7         19.96         21.05         3.43 o                         
   3  15   7         64.15         63.69         4.76 o                         
   4  15   7         48.16         48.62         4.11 o                         
   1  16   7          5.02          2.71         2.21 o                         
   0   0   8       1702.06       1802.62        55.51 o                         
   2   0   8       1083.79       1157.05        34.71 o                         
   4   0   8        297.42        297.14        31.90 o                         
   6   0   8          2.51          3.22         2.24 o                         
   8   0   8         36.77         46.21         5.05 o                         
  10   0   8         10.00          8.87         3.61 o                         
   1   1   8        286.78        280.13         9.79 o                         
   2   1   8        326.92        312.99        13.53 o                         
   3   1   8         19.59         18.01         4.50 o                         
   4   1   8        149.43        153.69         8.68 o                         
   5   1   8         57.60         51.79         4.96 o                         
   6   1   8        419.19        461.92        15.48 o                         
   7   1   8         57.51         59.48         4.03 o                         
   8   1   8         36.91         41.41         3.43 o                         
   9   1   8         37.38         36.45         4.23 o                         
  10   1   8         20.83         16.56         3.89 o                         
   0   2   8        286.90        285.09         9.54 o                         
   1   2   8         83.78         77.22         7.83 o                         
   2   2   8         45.95         47.34         7.20 o                         
   3   2   8        175.63        182.89        12.95 o                         
   4   2   8         77.31         66.43         6.92 o                         
   5   2   8        159.15        172.46         6.49 o                         
   6   2   8          6.55         10.38         9.55 o                         
   7   2   8         41.13         47.31         3.49 o                         
   8   2   8          0.96          0.61         1.29 o                         
   9   2   8         43.40         44.80         5.79 o                         
  10   2   8         83.84         96.62         5.78 o                         
   1   3   8         88.92         82.85         6.08 o                         
   2   3   8        208.72        194.90         7.50 o                         
   3   3   8        115.38        112.92         5.32 o                         
   4   3   8         14.57         10.65         3.33 o                         
   5   3   8         76.48         75.43         7.24 o                         
   6   3   8         19.43         14.77         3.48 o                         
   7   3   8         91.10         91.46         5.93 o                         
   8   3   8          9.28          6.16         1.99 o                         
   9   3   8         69.99         67.32         5.28 o                         
  10   3   8          3.31          3.71         1.91 o                         
   0   4   8        356.01        340.09        21.26 o                         
   1   4   8        850.91        871.16        22.12 o                         
   2   4   8        196.32        190.19         7.61 o                         
   3   4   8        247.50        237.21        10.26 o                         
   4   4   8        194.76        188.63         9.99 o                         
   5   4   8        259.43        265.64         8.84 o                         
   6   4   8         21.39         21.39         2.21 o                         
   7   4   8         19.05         16.76         3.05 o                         
   8   4   8          0.20          2.30         1.28 o                         
   9   4   8          8.11         10.37         2.03 o                         
  10   4   8         74.03         76.36         6.14 o                         
   1   5   8         11.63         12.41         3.39 o                         
   2   5   8          0.68          0.08         2.89 o                         
   3   5   8        127.61        114.58         4.26 o                         
   4   5   8        142.78        147.67         6.42 o                         
   5   5   8         45.29         39.82         3.41 o                         
   6   5   8        228.92        241.82        11.07 o                         
   7   5   8        192.46        208.55         9.19 o                         
   8   5   8         64.29         71.60         5.33 o                         
   9   5   8         31.39         35.13         3.75 o                         
  10   5   8         23.64         24.49         4.68 o                         
   0   6   8         26.13         19.26        11.03 o                         
   1   6   8         62.41         58.18         5.91 o                         
   2   6   8        327.16        338.65        16.16 o                         
   3   6   8         17.96         13.03         4.56 o                         
   4   6   8        131.84        123.73         7.26 o                         
   5   6   8        198.53        196.68         7.02 o                         
   6   6   8         84.44         83.47         4.64 o                         
   7   6   8          7.50          5.71         1.94 o                         
   8   6   8         68.34         76.87         4.45 o                         
   9   6   8         59.65         58.62         5.64 o                         
   1   7   8         31.52         27.86         3.23 o                         
   2   7   8        112.54        117.41         7.90 o                         
   3   7   8         35.10         31.09         7.43 o                         
   4   7   8         16.56         19.45         6.42 o                         
   5   7   8         20.58         14.55         2.30 o                         
   6   7   8        101.79        103.65         7.38 o                         
   7   7   8         52.75         58.61         4.42 o                         
   8   7   8         93.14         93.95         4.67 o                         
   9   7   8         10.83         11.13         2.54 o                         
   0   8   8        263.88        273.54        16.40 o                         
   1   8   8        242.13        231.02        12.76 o                         
   2   8   8        177.72        172.34         9.01 o                         
   3   8   8        144.37        151.20         5.98 o                         
   4   8   8         54.83         51.86         3.77 o                         
   5   8   8         19.85         15.44         3.32 o                         
   6   8   8         64.37         68.41         6.10 o                         
   7   8   8         23.73         22.04         4.22 o                         
   8   8   8         35.56         33.35         4.46 o                         
   9   8   8          0.74          1.55         2.26 o                         
   1   9   8          0.65          1.94         5.06 o                         
   2   9   8         57.17         49.72         3.85 o                         
   3   9   8        221.11        240.09        10.84 o                         
   4   9   8         38.57         39.71         4.33 o                         
   5   9   8        127.17        126.58         8.72 o                         
   6   9   8         36.01         37.45         5.89 o                         
   7   9   8         26.88         28.31         3.96 o                         
   8   9   8         57.04         66.09         9.14 o                         
   0  10   8         31.28         32.74         4.25 o                         
   1  10   8        292.93        309.27         9.73 o                         
   2  10   8          8.19          8.05         1.90 o                         
   3  10   8         73.56         76.17         4.26 o                         
   4  10   8         73.00         79.13         4.27 o                         
   5  10   8         10.12          7.66         2.73 o                         
   6  10   8         12.89         11.92         3.24 o                         
   7  10   8          9.45         11.22         3.59 o                         
   8  10   8          2.75          1.14         3.80 o                         
   1  11   8          3.61          2.24         1.27 o                         
   2  11   8          1.32          0.96         1.26 o                         
   3  11   8        393.75        433.83        13.58 o                         
   4  11   8         13.56         14.14         2.06 o                         
   5  11   8         68.04         74.53         6.80 o                         
   6  11   8         19.62         21.84         3.66 o                         
   7  11   8          5.74          6.33         4.37 o                         
   0  12   8         43.94         34.46         4.70 o                         
   1  12   8         55.18         55.26         3.91 o                         
   2  12   8        116.46        130.10         6.06 o                         
   3  12   8         29.12         31.34         3.06 o                         
   4  12   8         32.44         35.95         3.07 o                         
   5  12   8          2.80          1.44         1.90 o                         
   6  12   8         34.35         26.30         7.67 o                         
   1  13   8         15.61         15.60         3.02 o                         
   2  13   8         18.69         13.92         2.96 o                         
   3  13   8          1.45         -0.66         1.43 o                         
   4  13   8          4.37          4.09         1.49 o                         
   5  13   8          6.82          5.30         3.74 o                         
   0  14   8        107.88        115.23        21.18 o                         
   1  14   8          6.32          6.00         2.00 o                         
   2  14   8        146.82        154.31         7.61 o                         
   3  14   8         19.22         16.32         3.33 o                         
   4  14   8         23.43         19.49         3.45 o                         
   1  15   8          7.98          3.45         2.11 o                         
   2  15   8         25.17         23.97        12.40 o                         
   2   0   9        136.64        134.77        12.73 o                         
   4   0   9         58.85         59.64         5.33 o                         
   6   0   9         44.50         37.15         6.18 o                         
   8   0   9        237.22        282.12        14.44 o                         
  10   0   9         47.80         64.01         6.99 o                         
   0   1   9       2343.58       2446.60        53.44 o                         
   1   1   9        142.86        136.57         7.70 o                         
   2   1   9        190.08        192.45        12.80 o                         
   3   1   9         28.14         31.22         3.97 o                         
   4   1   9        116.29        116.58         8.55 o                         
   5   1   9         26.73         27.96         4.90 o                         
   6   1   9         20.69         16.93         2.86 o                         
   7   1   9         98.28        100.27         5.53 o                         
   8   1   9          5.40          7.71         1.86 o                         
   9   1   9          8.20          3.64         1.87 o                         
  10   1   9          2.94          4.74         2.49 o                         
   1   2   9        132.59        121.65         5.13 o                         
   2   2   9          3.09          1.97         3.93 o                         
   3   2   9        110.27        112.88         8.21 o                         
   4   2   9         97.18         97.44         5.42 o                         
   5   2   9         40.29         38.38         4.66 o                         
   6   2   9         59.49         65.03         5.34 o                         
   7   2   9        167.14        180.14         7.25 o                         
   8   2   9         89.46         86.01         5.43 o                         
   9   2   9         18.49         14.54         2.36 o                         
   0   3   9        104.29        102.90         7.46 o                         
   1   3   9        264.65        262.24        14.12 o                         
   2   3   9        119.37        106.83         9.94 o                         
   3   3   9        151.42        150.90         5.45 o                         
   4   3   9         46.61         46.40         4.97 o                         
   5   3   9         57.07         59.89         3.77 o                         
   6   3   9         19.01         19.34         2.29 o                         
   7   3   9        124.24        127.81         5.92 o                         
   8   3   9         26.69         26.95         2.83 o                         
   9   3   9         11.44          7.56         2.15 o                         
   1   4   9        118.62        118.17         7.35 o                         
   2   4   9         17.31         14.95         1.76 o                         
   3   4   9         48.20         50.52         4.55 o                         
   4   4   9          3.19          2.03         4.35 o                         
   5   4   9         95.05         87.10         4.51 o                         
   6   4   9          8.39          6.49         1.52 o                         
   7   4   9        102.08         95.73         5.33 o                         
   8   4   9         95.95        103.87         5.83 o                         
   9   4   9         36.94         33.43         3.37 o                         
   0   5   9        504.40        533.60        26.56 o                         
   1   5   9        326.86        327.86        12.24 o                         
   2   5   9         99.24         91.17         8.88 o                         
   3   5   9        272.24        271.17        10.89 o                         
   4   5   9        121.26        127.00         6.39 o                         
   5   5   9         86.85         91.66         6.00 o                         
   6   5   9         30.81         28.62         5.25 o                         
   7   5   9          7.13          5.86         1.84 o                         
   8   5   9         21.26         23.81         2.72 o                         
   9   5   9         11.12         11.20         2.60 o                         
   1   6   9         36.29         28.94         3.41 o                         
   2   6   9         10.11          7.78         1.95 o                         
   3   6   9          5.66          7.03         3.98 o                         
   4   6   9        203.25        222.98         9.66 o                         
   5   6   9         51.92         49.99         4.57 o                         
   6   6   9         38.38         36.69         3.87 o                         
   7   6   9        162.49        173.26         8.26 o                         
   8   6   9        236.87        289.66        12.15 o                         
   9   6   9          6.62          7.48         2.27 o                         
   0   7   9        274.46        290.64        13.00 o                         
   1   7   9         28.85         24.37         3.81 o                         
   2   7   9         87.30         80.98         7.05 o                         
   3   7   9         36.67         36.53         3.69 o                         
   4   7   9        120.57        122.67         6.98 o                         
   5   7   9         13.26          8.39         2.10 o                         
   6   7   9         33.55         22.96         2.92 o                         
   7   7   9         23.80         30.94         5.45 o                         
   8   7   9         59.82         58.71         6.51 o                         
   1   8   9         43.83         42.25         4.44 o                         
   2   8   9          3.55          1.89         1.12 o                         
   3   8   9          0.68         -0.19         1.14 o                         
   4   8   9        189.50        210.34         8.64 o                         
   5   8   9         31.75         29.65         4.15 o                         
   6   8   9         61.31         73.93         9.27 o                         
   7   8   9         26.43         24.69         5.80 o                         
   8   8   9          4.89          3.84         2.64 o                         
   0   9   9         32.03         21.55         3.49 o                         
   1   9   9        144.54        142.94         7.28 o                         
   2   9   9         30.50         30.57         2.87 o                         
   3   9   9        244.45        248.46         9.46 o                         
   4   9   9        238.57        260.65        11.18 o                         
   5   9   9         12.15          9.57         3.12 o                         
   6   9   9          7.84          8.39         4.14 o                         
   7   9   9          3.38          2.92         2.54 o                         
   1  10   9          4.54          1.55         1.28 o                         
   2  10   9          1.54          1.78         1.26 o                         
   3  10   9        149.49        152.76         6.48 o                         
   4  10   9         14.23         13.18         4.64 o                         
   5  10   9        104.37         86.97         7.62 o                         
   6  10   9         12.00         12.45         4.81 o                         
   7  10   9         60.94         68.18         8.34 o                         
   0  11   9         26.40         23.09         3.71 o                         
   1  11   9        123.07        112.13        11.12 o                         
   2  11   9          5.81          5.33         1.87 o                         
   3  11   9        141.62        149.60         8.56 o                         
   4  11   9         21.96         23.93         3.10 o                         
   5  11   9         70.04         70.66         7.77 o                         
   6  11   9         40.48         22.62        11.25 o                         
   1  12   9          6.01          4.27         2.00 o                         
   2  12   9         19.10         11.82         5.50 o                         
   3  12   9         10.40          8.10         1.92 o                         
   4  12   9         43.97         43.54         3.87 o                         
   5  12   9         45.47         62.61         9.82 o                         
   0  13   9         63.22         65.46         6.81 o                         
   1  13   9          7.35          3.40         1.89 o                         
   2  13   9         36.07         38.12         3.60 o                         
   3  13   9          8.38          9.10         2.25 o                         
   4  13   9         75.50         83.68         9.48 o                         
   1  14   9          6.11          2.84         2.14 o                         
   2  14   9          6.82          5.83         3.58 o                         
   0   0  10        127.44        121.85         8.46 o                         
   2   0  10       1059.25       1208.89        37.46 o                         
   4   0  10        137.50        115.25         8.32 o                         
   6   0  10         51.86         52.99         6.34 o                         
   8   0  10          9.50          7.69         2.63 o                         
   1   1  10         22.82         21.49         3.22 o                         
   2   1  10        145.40        135.62        11.92 o                         
   3   1  10         37.62         35.26         5.84 o                         
   4   1  10        106.52        108.89         6.30 o                         
   5   1  10         95.75         95.55         5.45 o                         
   6   1  10         66.85         63.74         6.39 o                         
   7   1  10         12.56         15.40         3.10 o                         
   8   1  10         54.28         65.53         8.58 o                         
   9   1  10         21.73         17.24         3.81 o                         
   0   2  10         92.07         96.16         8.41 o                         
   1   2  10        201.70        200.46         8.50 o                         
   2   2  10        207.79        196.98         7.89 o                         
   3   2  10        110.85        104.77         6.19 o                         
   4   2  10         13.03         13.48         1.99 o                         
   5   2  10         66.88         69.82         4.31 o                         
   6   2  10         12.01         12.34         2.51 o                         
   7   2  10         25.93         25.55         2.81 o                         
   8   2  10          2.44          0.70         1.47 o                         
   9   2  10         31.53         32.14         3.55 o                         
   1   3  10          8.98          6.97         2.78 o                         
   2   3  10         29.43         27.80         2.43 o                         
   3   3  10         63.64         57.54         4.01 o                         
   4   3  10          8.46          4.08         1.46 o                         
   5   3  10        262.43        265.51        13.50 o                         
   6   3  10          9.46          7.95         1.72 o                         
   7   3  10         16.14         13.85         2.13 o                         
   8   3  10         21.50         24.97         4.60 o                         
   9   3  10        118.92        139.51         7.08 o                         
   0   4  10         32.14         29.21         3.87 o                         
   1   4  10        273.49        261.32        14.51 o                         
   2   4  10         32.95         30.85         5.51 o                         
   3   4  10        262.57        290.77         8.50 o                         
   4   4  10         20.98         20.45         2.34 o                         
   5   4  10         60.66         60.01         4.61 o                         
   6   4  10         48.98         49.21         4.82 o                         
   7   4  10         11.66         14.78         2.28 o                         
   8   4  10          4.95          3.42         1.74 o                         
   1   5  10          0.57         -0.65         3.00 o                         
   2   5  10         80.93         79.23         4.37 o                         
   3   5  10         60.84         70.78         4.01 o                         
   4   5  10         41.19         38.18         3.82 o                         
   5   5  10         40.93         40.38         3.43 o                         
   6   5  10        209.13        229.17         8.80 o                         
   7   5  10          2.26          1.06         1.85 o                         
   8   5  10          2.63          2.28         2.04 o                         
   0   6  10        274.32        290.40        21.27 o                         
   1   6  10         96.23        100.00         5.39 o                         
   2   6  10        121.69        123.50         6.08 o                         
   3   6  10         14.91         14.87         2.36 o                         
   4   6  10         41.59         34.96         3.83 o                         
   5   6  10         38.19         28.70         4.96 o                         
   6   6  10         76.05         79.07         4.50 o                         
   7   6  10         15.25          9.82         2.54 o                         
   8   6  10         26.59         21.18         3.92 o                         
   1   7  10         67.99         70.80         4.55 o                         
   2   7  10        111.42        112.60         5.68 o                         
   3   7  10          3.63          1.72         1.47 o                         
   4   7  10         16.41         14.24         2.77 o                         
   5   7  10         18.66         15.39         3.34 o                         
   6   7  10        213.11        220.62        14.04 o                         
   7   7  10         15.14          6.98         2.57 o                         
   0   8  10        145.20        146.89         9.85 o                         
   1   8  10        128.25        125.38         6.24 o                         
   2   8  10        247.62        263.23         8.94 o                         
   3   8  10         28.98         30.50         3.02 o                         
   4   8  10         14.14         12.35         3.76 o                         
   5   8  10         31.12         41.35         8.63 o                         
   6   8  10         58.43         64.36         6.67 o                         
   7   8  10          3.59          8.08         3.35 o                         
   1   9  10         11.04          6.41         1.66 o                         
   2   9  10        131.52        149.60         6.78 o                         
   3   9  10         49.02         49.56         3.75 o                         
   4   9  10         37.54         30.34         4.46 o                         
   5   9  10         41.07         44.63         5.71 o                         
   6   9  10          0.48         -0.08         2.01 o                         
   0  10  10          4.72          5.13         2.37 o                         
   1  10  10        111.49        109.65         6.01 o                         
   2  10  10         19.97         14.13         3.26 o                         
   3  10  10          5.08          5.43         1.71 o                         
   4  10  10         25.20         30.01         3.22 o                         
   5  10  10        189.74        204.45        13.27 o                         
   6  10  10          8.73         18.23         6.18 o                         
   1  11  10         38.09         39.18         4.80 o                         
   2  11  10          5.00          8.27         1.95 o                         
   3  11  10         43.75         40.96         3.61 o                         
   4  11  10         24.42         17.34         3.93 o                         
   5  11  10         50.66         58.20        10.73 o                         
   0  12  10         84.76         94.25         9.50 o                         
   1  12  10         54.91         47.26         4.32 o                         
   2  12  10         93.93        103.83         6.32 o                         
   3  12  10         13.83          5.13         2.84 o                         
   4  12  10         25.95         24.43        11.69 o                         
   1  13  10          7.67          3.67         4.93 o                         
   2  13  10         31.22         25.57        11.11 o                         
   2   0  11        178.58        183.22        15.72 o                         
   4   0  11         24.44         24.48         8.01 o                         
   6   0  11        113.85        131.91         8.69 o                         
   8   0  11         77.64         93.49         8.85 o                         
   0   1  11        258.43        256.00         9.84 o                         
   1   1  11        163.35        162.45         6.05 o                         
   2   1  11         56.94         51.62         3.54 o                         
   3   1  11         24.27         21.36         3.06 o                         
   4   1  11        181.67        184.82         7.98 o                         
   5   1  11         13.39         12.13         2.12 o                         
   6   1  11        105.58        117.58         7.03 o                         
   7   1  11         21.06         16.11         3.51 o                         
   8   1  11          8.28          3.71         1.87 o                         
   1   2  11         64.05         54.29         3.19 o                         
   2   2  11          9.99          6.38         1.38 o                         
   3   2  11        121.77        117.84         5.72 o                         
   4   2  11         97.55        104.79         6.20 o                         
   5   2  11         32.99         34.77         3.71 o                         
   6   2  11         21.47         22.12         3.47 o                         
   7   2  11        134.75        167.17        11.94 o                         
   8   2  11         51.91         54.40         6.35 o                         
   0   3  11         19.18         15.37         3.32 o                         
   1   3  11        316.96        335.69         9.37 o                         
   2   3  11         45.54         47.68         3.08 o                         
   3   3  11        155.65        155.49         6.81 o                         
   4   3  11         27.93         28.65         2.92 o                         
   5   3  11         12.91         13.06         4.00 o                         
   6   3  11         16.27         21.66         2.66 o                         
   7   3  11         64.92         81.06         5.17 o                         
   8   3  11         28.94         32.23         5.85 o                         
   1   4  11         10.07         10.02         1.82 o                         
   2   4  11        112.71        119.79         5.24 o                         
   3   4  11         58.12         57.32         3.68 o                         
   4   4  11         13.44         10.67         2.02 o                         
   5   4  11         20.85         21.98         3.49 o                         
   6   4  11         19.16         15.63         2.33 o                         
   7   4  11        107.67        124.34         7.45 o                         
   0   5  11        225.85        213.05        23.19 o                         
   1   5  11         90.57         90.40         5.23 o                         
   2   5  11         27.15         18.61         2.56 o                         
   3   5  11        118.16        118.64         5.67 o                         
   4   5  11         12.57         14.37         2.99 o                         
   5   5  11         34.03         38.32         3.31 o                         
   6   5  11          8.86         10.49         2.13 o                         
   7   5  11         16.03         11.88         2.08 o                         
   1   6  11          1.92          0.57         1.24 o                         
   2   6  11         86.19         78.78         5.22 o                         
   3   6  11         62.21         60.54         6.37 o                         
   4   6  11        161.33        170.56         8.95 o                         
   5   6  11          7.21          6.51         2.43 o                         
   6   6  11         21.35         12.53         2.76 o                         
   7   6  11         12.05          9.55         2.37 o                         
   0   7  11        252.33        249.42        18.26 o                         
   1   7  11         19.07         18.98         2.57 o                         
   2   7  11        138.71        143.41         6.92 o                         
   3   7  11          6.48          3.13         2.08 o                         
   4   7  11        158.20        201.78        14.46 o                         
   5   7  11         20.09         16.15         3.78 o                         
   6   7  11         20.87         14.81         3.29 o                         
   1   8  11         34.33         37.09         3.37 o                         
   2   8  11          3.87          3.30         2.06 o                         
   3   8  11         11.56         10.03         2.12 o                         
   4   8  11         75.80         78.95         7.16 o                         
   5   8  11         18.85         22.99         4.51 o                         
   6   8  11         68.43         52.30         9.75 o                         
   0   9  11        189.18        203.06        17.34 o                         
   1   9  11         27.26         29.03         5.01 o                         
   2   9  11         31.58         33.00         6.71 o                         
   3   9  11         61.20         60.61         4.85 o                         
   4   9  11         40.88         47.60         5.38 o                         
   5   9  11         17.39          5.80         4.98 o                         
   1  10  11         53.77         63.63         5.32 o                         
   2  10  11          6.68          8.47         2.04 o                         
   3  10  11         10.21          8.36         2.19 o                         
   4  10  11          2.51          4.35         6.06 o                         
   0  11  11         55.80         60.11         6.58 o                         
   1  11  11          2.88          0.62         1.85 o                         
   2  11  11         29.50         22.48         4.89 o                         
   3  11  11        118.87        130.58        11.94 o                         
   1  12  11         12.99          4.34         7.32 o                         
   0   0  12        113.77        106.55        10.36 o                         
   2   0  12         98.84        108.18         8.14 o                         
   4   0  12        271.50        298.71        19.45 o                         
   6   0  12         13.36         20.42         4.06 o                         
   1   1  12          5.88          7.01         1.56 o                         
   2   1  12          4.64          2.12         1.45 o                         
   3   1  12        114.50        119.62         7.97 o                         
   4   1  12         82.60         87.20         5.14 o                         
   5   1  12         67.47         61.05         6.06 o                         
   6   1  12         63.45         75.86         5.12 o                         
   7   1  12         22.18         21.88         4.36 o                         
   0   2  12         49.57         47.58         4.71 o                         
   1   2  12         74.90         70.22         4.09 o                         
   2   2  12         26.01         23.01         3.66 o                         
   3   2  12         99.75        101.23        10.04 o                         
   4   2  12         73.16         85.47         5.25 o                         
   5   2  12         33.81         35.07         3.51 o                         
   6   2  12         24.39         26.66         3.14 o                         
   7   2  12          4.44          2.36         1.94 o                         
   1   3  12         66.28         69.67         5.31 o                         
   2   3  12         44.05         44.63         4.87 o                         
   3   3  12        111.65        114.06         6.63 o                         
   4   3  12          6.72          5.29         2.11 o                         
   5   3  12        132.83        138.57         6.74 o                         
   6   3  12         33.72         30.22         3.55 o                         
   0   4  12         56.24         58.86         6.00 o                         
   1   4  12        187.49        205.65         8.26 o                         
   2   4  12         32.00         32.54         5.69 o                         
   3   4  12         38.91         35.07         3.91 o                         
   4   4  12         10.67          5.35         1.74 o                         
   5   4  12         99.66        106.91         7.74 o                         
   6   4  12          8.19          7.46         2.17 o                         
   1   5  12         24.52         26.04         3.54 o                         
   2   5  12         13.85          8.91         2.97 o                         
   3   5  12          0.83         -0.73         1.48 o                         
   4   5  12         41.46         34.49         4.61 o                         
   5   5  12         49.72         50.19         6.01 o                         
   6   5  12         14.34         11.43         2.93 o                         
   0   6  12         95.94        100.86         9.59 o                         
   1   6  12         31.42         23.10         5.76 o                         
   2   6  12        167.41        170.24        10.62 o                         
   3   6  12         13.46          9.76         2.31 o                         
   4   6  12         11.81          4.46         3.28 o                         
   5   6  12         19.48         14.83         3.32 o                         
   1   7  12          9.77          7.14         1.87 o                         
   2   7  12         63.55         61.53         4.89 o                         
   3   7  12         41.42         39.98         3.92 o                         
   4   7  12        120.16        134.69        10.18 o                         
   5   7  12         26.22         29.05        10.46 o                         
   0   8  12        187.48        181.52        13.40 o                         
   1   8  12         19.38         13.36         4.01 o                         
   2   8  12         84.96         85.05         5.42 o                         
   3   8  12         35.80         33.11         5.74 o                         
   4   8  12         13.54          6.84         5.13 o                         
   1   9  12         18.55         12.30         3.19 o                         
   2   9  12         15.58          8.52         5.12 o                         
   3   9  12          0.19         -1.01         2.37 o                         
   0  10  12         39.87         55.64        31.54 o                         
   1  10  12         46.74         30.01        23.39 o                         
   2  10  12         23.23          2.75         4.05 o                         
   2   0  13         44.30         37.27         7.05 o                         
   4   0  13         58.17         53.93        15.47 o                         
   0   1  13         93.69         82.21         7.25 o                         
   1   1  13         27.65         26.91         3.15 o                         
   2   1  13        109.71        108.57         8.65 o                         
   3   1  13          5.63          3.36         1.81 o                         
   4   1  13          1.84          0.60         1.60 o                         
   5   1  13         27.48         17.93         2.91 o                         
   1   2  13         77.75         71.98         6.47 o                         
   2   2  13         14.45         10.79         2.71 o                         
   3   2  13          5.11          5.02         1.86 o                         
   4   2  13          6.68          3.21         1.76 o                         
   5   2  13         49.63         53.41         4.43 o                         
   0   3  13         14.68         13.14         3.84 o                         
   1   3  13        203.71        221.85         9.26 o                         
   2   3  13         13.90         10.36         2.20 o                         
   3   3  13         36.94         36.95         4.11 o                         
   4   3  13          3.95          1.52         3.19 o                         
   5   3  13         19.32         11.84         2.36 o                         
   1   4  13         31.45         21.99         3.56 o                         
   2   4  13          8.79          6.04         2.82 o                         
   3   4  13         62.14         63.23         5.49 o                         
   4   4  13          1.02         -1.27         1.65 o                         
   5   4  13         36.21         30.82         4.79 o                         
   0   5  13         17.65         13.95         7.13 o                         
   1   5  13         22.28         13.97         3.58 o                         
   2   5  13         15.16         15.92         4.63 o                         
   3   5  13         50.41         43.75         7.34 o                         
   4   5  13         34.05         20.86         4.73 o                         
   1   6  13          7.33          7.29         2.13 o                         
   2   6  13         46.10         49.47         6.65 o                         
   3   6  13         19.53         11.00         5.13 o                         
   4   6  13         39.90         24.83         7.88 o                         
   0   7  13         87.18        101.34        14.34 o                         
   1   7  13         16.00         12.08         4.39 o                         
   2   7  13        112.12        115.17        29.01 o                         
   3   7  13         32.61         39.59         9.80 o                         
   1   8  13         18.55          2.80         6.70 o                         
   0   0  14        112.12         75.86        30.83 o                         
   2   0  14         73.37         79.94        16.68 o                         
   1   1  14          6.65          4.08         2.15 o                         
   2   1  14         33.53         27.68         6.33 o                         
   3   1  14          7.68          3.50         2.19 o                         
   0   2  14         71.12         78.47         8.96 o                         
   1   2  14         31.53         32.51         4.04 o                         
   2   2  14         32.84         37.45         4.46 o                         
   3   2  14         61.57         69.99         6.27 o                         
   1   3  14          5.45          4.12         2.51 o                         
   2   3  14         13.78          8.83         3.25 o                         
   0   4  14         11.17          5.55         3.51 o                         
   1   4  14         61.01         54.79        10.08 o                         
   2   4  14          5.57          1.52         5.28 o                         
   1   5  14          6.18          5.32         5.20 o                         
                                                                                
